# Supplementary material for: TRAF3 loss protects glioblastoma cells from lipid peroxidation and immune elimination via dysregulated lipid metabolism
Source: J Clin Invest. 2025 Feb 11;135(7):e178550. doi: 10.1172/JCI178550 (PMC11957706; doi:10.1172/JCI178550)
Supplement: Supplemental table 1 [file jci-135-178550-s011.xlsx]

## Sheet: Sheet 1
Table S1 RNA-seq analysis of GBM cells following TRAF3 overexpression.
GeneSymbol	geneID	NC-1.rawreads	NC-2.rawreads	NC-3.rawreads	T3-1.rawreads	T3-2.rawreads	T3-3.rawreads	log2FoldChange	pvalue	padj
TNC	ENSG00000041982	13519	10718	12220	4463	5100	4825	-1.3978	0	0
HSPA5	ENSG00000044574	34309	29470	32019	13585	15036	13890	-1.23124	0	0
KIF3C	ENSG00000084731	1778	1363	1669	5518	6530	5608	1.81853	0	0
SCD	ENSG00000099194	27277	22126	24683	81788	93707	86774	1.76626	0	0
HMOX1	ENSG00000100292	4672	3922	4384	63390	70206	65598	3.88231	0	0
QPRT	ENSG00000103485	151	126	165	2182	2398	2109	3.86204	0	0
SLC16A6	ENSG00000108932	268	207	269	2369	2698	2425	3.27435	0	0
SOD2	ENSG00000112096	12252	9787	11243	25661	28710	26743	1.22878	0	0
VEGFA	ENSG00000112715	15657	12696	15024	6127	6883	6374	-1.21895	0	0
LOX	ENSG00000113083	5227	4326	4821	2042	2298	2057	-1.22601	0	0
STAT1	ENSG00000115415	2157	1724	1894	5037	5655	5133	1.39707	0	0
DHCR24	ENSG00000116133	3117	2591	2998	7265	8049	7365	1.32364	0	0
TGFBI	ENSG00000120708	4601	3792	4469	9062	9918	9174	1.07319	0	0
CLU	ENSG00000120885	6845	5959	6455	13326	14881	14040	1.07418	0	0
AHNAK	ENSG00000124942	7795	6144	7108	15602	17388	16345	1.17299	0	0
LIF	ENSG00000128342	805	655	728	3211	3594	3386	2.16214	0	0
GDF15	ENSG00000130513	16249	14614	16101	6381	7231	6706	-1.26995	0	0
SPOCD1	ENSG00000134668	5477	4737	5167	1585	1733	1598	-1.70458	0	0
NT5E	ENSG00000135318	19129	16142	17614	7621	8460	7643	-1.21503	0	0
LCP1	ENSG00000136167	6759	5837	6034	1220	1357	1412	-2.28267	0	0
IL36RN	ENSG00000136695	1007	826	955	7848	8917	8096	3.09856	0	0
CYP1B1	ENSG00000138061	4236	3570	4025	10414	11870	10892	1.42902	0	0
CTSK	ENSG00000143387	8401	7012	7721	45778	51593	48143	2.59496	0	0
FADS1	ENSG00000149485	2256	1838	2106	7570	8778	8099	1.92118	0	0
MMP3	ENSG00000149968	298	187	234	1701	1882	1810	2.85267	0	0
DMKN	ENSG00000161249	217	135	165	1847	2116	1932	3.45514	0	0
COL1A2	ENSG00000164692	10807	8438	10082	3232	3481	3089	-1.63604	0	0
GREM1	ENSG00000166923	15945	12826	14534	1847	2079	1934	-2.94241	0	0
FASN	ENSG00000169710	2733	2280	2645	9738	10721	9890	1.9291	0	0
ALCAM	ENSG00000170017	4258	3376	3805	1342	1505	1422	-1.47852	0	0
INSIG1	ENSG00000186480	7996	6621	7445	17909	20030	18753	1.30393	0	0
AKR1C1	ENSG00000187134	2596	2134	2392	6277	7250	6280	1.41709	0	0
ADGRG1	ENSG00000205336	2510	2143	2406	5681	6293	5902	1.28235	0	0
NEAT1	ENSG00000245532	1989	1536	1855	14218	16028	14762	3.00777	0	0
TMEM158	ENSG00000249992	11247	9698	10375	3413	3946	3705	-1.56102	0	0
NORAD	ENSG00000260032	8813	7176	7893	15937	17922	16879	1.02985	0	0
LINC01050	ENSG00000271216	1157	922	1053	3690	4221	4017	1.8718	0	0
CXCL8	ENSG00000169429	2434	2274	2302	5927	6704	6012	1.34961	5.57032e-306	2.82089e-303
ITGAX	ENSG00000140678	24	30	45	1616	1854	1734	5.65728	1.67623e-300	8.28656e-298
IGFBP3	ENSG00000146674	4937	4238	4431	1792	2042	1830	-1.32387	1.3712e-297	6.62097e-295
MT1X	ENSG00000187193	775	688	662	2541	2809	2793	1.87941	2.03285e-293	9.59276e-291
HMGA1	ENSG00000137309	11046	9746	9900	4501	4919	4696	-1.18046	1.19532e-289	5.51523e-287
TRIB3	ENSG00000101255	2701	2275	2736	695	848	742	-1.81415	1.89429e-289	8.55023e-287
ABCC2	ENSG00000023839	2956	2305	2657	840	889	896	-1.648	2.37922e-272	1.02916e-269
FAM20C	ENSG00000177706	1873	1539	1763	421	455	418	-2.05707	4.89439e-271	2.07392e-268
AHCYL1	ENSG00000168710	2288	1836	2127	4462	5115	4675	1.13143	1.87656e-261	7.6398e-259
POU2F2	ENSG00000028277	2840	2304	2504	855	979	894	-1.54488	8.34219e-256	3.33094e-253
DIRAS1	ENSG00000176490	59	50	67	1033	1225	1098	4.19407	4.05871e-253	1.5322e-250
EVC	ENSG00000072840	2227	1688	2136	509	568	554	-1.94611	1.63874e-249	6.07593e-247
EPB41L1	ENSG00000088367	1210	1000	1097	2830	3194	2952	1.38262	8.63022e-249	3.14367e-246
DDB1	ENSG00000167986	2865	2392	2773	5529	6017	5701	1.04563	4.2362e-247	1.51649e-244
BHLHE40	ENSG00000134107	2031	1623	1832	3993	4456	4135	1.14075	3.47904e-240	1.18419e-237
ANTXR2	ENSG00000163297	2450	1965	2225	727	718	714	-1.67622	7.54058e-240	2.52524e-237
LPXN	ENSG00000110031	638	585	559	2038	2227	2176	1.79472	4.34184e-236	1.38692e-233
LPIN1	ENSG00000134324	1802	1400	1541	3718	4159	3738	1.23553	1.14557e-229	3.44718e-227
RIMS3	ENSG00000117016	815	580	720	2232	2508	2232	1.66564	1.3599e-229	4.03365e-227
MARCKS	ENSG00000277443	4385	3640	4088	1639	1893	1907	-1.21313	3.40179e-227	9.94809e-225
MCAM	ENSG00000076706	1139	977	987	2895	3046	3000	1.46955	8.8288e-226	2.54601e-223
TBC1D2	ENSG00000095383	824	696	883	2342	2784	2452	1.59768	7.46088e-221	2.06547e-218
G3BP2	ENSG00000138757	6126	4720	5431	2606	2870	2594	-1.06747	9.46305e-221	2.58528e-218
TM4SF1	ENSG00000169908	1644	1346	1598	3666	3851	3725	1.23694	1.37664e-215	3.66452e-213
NSD2	ENSG00000109685	2653	2058	2411	881	927	896	-1.45225	2.44489e-208	6.26707e-206
KRT80	ENSG00000167767	1012	968	993	116	149	126	-2.99031	2.43002e-207	6.15299e-205
EMILIN2	ENSG00000132205	889	820	876	80	72	70	-3.60178	7.59177e-205	1.89913e-202
UHMK1	ENSG00000152332	2992	2304	2829	5357	6154	5517	1.01102	4.95322e-204	1.20993e-201
NRXN2	ENSG00000110076	745	624	682	1975	2216	1982	1.53145	4.22751e-203	1.00892e-200
KIAA0930	ENSG00000100364	1786	1477	1647	3404	3870	3589	1.0876	5.78744e-201	1.36551e-198
ARMCX2	ENSG00000184867	2762	2114	2378	869	910	916	-1.48288	6.60166e-201	1.54012e-198
SRGN	ENSG00000122862	1547	1327	1469	416	420	393	-1.87912	3.06515e-198	7.07131e-196
HSPB8	ENSG00000152137	2154	1695	2034	3939	4478	4154	1.03861	3.25632e-196	7.42978e-194
H2AC6	ENSG00000180573	521	413	502	1608	1725	1653	1.73965	1.43874e-194	3.24702e-192
STMN1	ENSG00000117632	4164	3478	3598	1675	1805	1727	-1.16779	1.84154e-194	4.1114e-192
FADS2	ENSG00000134824	1709	1422	1498	434	524	463	-1.7628	1.43699e-191	3.0759e-189
MYADM	ENSG00000179820	89	57	67	766	943	873	3.54192	1.14812e-190	2.40792e-188
CCL3	ENSG00000277632	12	10	8	2347	2616	2259	7.85326	4.55319e-190	9.4538e-188
GPX4	ENSG00000167468	2295	2043	2290	4578	4938	4574	1.02928	4.35552e-185	8.77997e-183
FSCN1	ENSG00000075618	1893	1643	1837	635	655	641	-1.53453	1.71676e-180	3.36274e-178
ADI1	ENSG00000182551	1529	1340	1461	3039	3439	3180	1.09825	1.48493e-179	2.85479e-177
BEX1	ENSG00000133169	1943	1843	1854	605	640	641	-1.64188	1.02716e-172	1.93882e-170
DDIT3	ENSG00000175197	2582	2051	2351	986	1083	1012	-1.2371	8.41683e-171	1.54654e-168
ACADVL	ENSG00000072778	1975	1633	1796	3663	3921	3770	1.01428	1.28876e-170	2.34724e-168
PLK1	ENSG00000166851	933	903	925	141	148	170	-2.65066	1.08438e-168	1.94094e-166
TMEM273	ENSG00000204161	324	300	376	1279	1421	1287	1.93611	1.51022e-168	2.68006e-166
ETV1	ENSG00000006468	3038	2504	2857	1166	1389	1353	-1.16202	1.88852e-168	3.32299e-166
PRDX5	ENSG00000126432	2316	1811	2291	4406	4790	4686	1.05786	1.11088e-167	1.93825e-165
TGIF1	ENSG00000177426	3269	2647	3044	1437	1562	1445	-1.06846	2.04366e-167	3.53604e-165
ERRFI1	ENSG00000116285	3686	2999	3210	1588	1759	1596	-1.05869	4.16002e-165	6.90996e-163
SLC30A1	ENSG00000170385	2022	1538	1786	3540	4104	3653	1.02274	5.49169e-164	9.04952e-162
FOXM1	ENSG00000111206	2241	1920	2116	772	980	859	-1.32593	2.02416e-162	3.28341e-160
SBSN	ENSG00000189001	797	540	652	1933	2063	2040	1.54923	8.98005e-160	1.43425e-157
MT1F	ENSG00000198417	202	181	236	966	1067	973	2.22143	3.32024e-156	5.22258e-154
IRF2BPL	ENSG00000119669	2545	2067	2512	996	1172	1027	-1.21474	2.91374e-153	4.54872e-151
MRNIP	ENSG00000161010	1094	971	1136	2578	2714	2537	1.23238	8.49787e-153	1.30697e-150
FAM210B	ENSG00000124098	1085	924	1034	2312	2473	2412	1.18459	2.81196e-151	4.29299e-149
FTH1	ENSG00000167996	99808	89905	96719	195104	229871	203003	1.06942	3.73097e-151	5.65446e-149
DPP7	ENSG00000176978	1172	1033	1163	2419	2710	2510	1.12255	7.27979e-150	1.08741e-147
TXNL1	ENSG00000091164	1256	1156	1234	2566	2941	2830	1.13288	1.38915e-146	2.00298e-144
TBX3	ENSG00000135111	268	199	265	950	1119	1100	2.05742	1.82241e-146	2.60956e-144
PRPF19	ENSG00000110107	1464	1191	1405	2737	3054	2798	1.02365	8.42993e-145	1.19068e-142
CLGN	ENSG00000153132	2394	2243	2293	918	1016	1013	-1.29516	6.53397e-143	9.04432e-141
GLIPR1	ENSG00000139278	2862	2293	2565	1236	1381	1279	-1.04355	3.58861e-142	4.902e-140
CNN3	ENSG00000117519	1020	887	1017	212	290	253	-2.01447	9.90111e-142	1.33491e-139
ANLN	ENSG00000011426	1536	1251	1440	503	567	530	-1.45897	1.4141e-141	1.89426e-139
ATP10D	ENSG00000145246	1922	1557	1853	722	822	735	-1.28368	5.77801e-140	7.59296e-138
PCYT2	ENSG00000185813	629	571	638	1542	1799	1676	1.38869	7.13159e-140	9.25458e-138
MYL9	ENSG00000101335	1581	1512	1496	3291	3579	3312	1.08865	3.58748e-137	4.59796e-135
SPINK1	ENSG00000164266	892	706	806	184	162	170	-2.27437	7.13579e-136	8.97942e-134
TMEM132A	ENSG00000006118	910	725	925	2015	2229	2017	1.23351	1.18343e-134	1.45394e-132
TNFRSF14	ENSG00000157873	171	119	168	751	858	772	2.32204	3.85194e-133	4.67707e-131
DHRS3	ENSG00000162496	1483	1202	1368	503	527	510	-1.45255	5.32361e-133	6.4264e-131
IFITM10	ENSG00000244242	181	120	178	774	830	812	2.28071	4.38047e-128	5.10965e-126
SLC25A1	ENSG00000100075	1115	818	1040	2110	2481	2236	1.1432	6.73018e-125	7.55344e-123
ALDH3B1	ENSG00000006534	750	614	756	1769	1897	1699	1.28272	6.30874e-124	7.00473e-122
MOCOS	ENSG00000075643	464	344	454	1190	1440	1254	1.56442	7.12365e-124	7.86746e-122
OSGIN1	ENSG00000140961	800	582	704	1756	1824	1790	1.31064	1.15943e-123	1.26702e-121
PITHD1	ENSG00000057757	875	648	789	1795	2091	1793	1.23992	5.58539e-123	6.04008e-121
MEG3	ENSG00000214548	901	750	765	183	228	190	-2.06666	1.56097e-122	1.67065e-120
TLR4	ENSG00000136869	882	666	842	166	177	204	-2.18131	3.22829e-122	3.43738e-120
ATG2A	ENSG00000110046	313	245	284	947	1079	946	1.76205	5.66331e-122	5.9689e-120
FZD6	ENSG00000164930	2239	1835	2030	926	950	995	-1.14431	2.00183e-121	2.0782e-119
SYT13	ENSG00000019505	14	25	30	517	632	536	4.54751	2.37212e-121	2.45036e-119
OSBPL9	ENSG00000117859	2725	2332	2401	1172	1396	1209	-1.04168	2.74655e-120	2.79542e-118
CERT1	ENSG00000113163	1138	980	1053	2182	2562	2193	1.06954	5.03661e-120	5.10123e-118
PDGFC	ENSG00000145431	1374	1248	1283	480	520	500	-1.44057	1.17997e-118	1.17223e-116
HAS1	ENSG00000105509	41	37	28	541	566	484	3.85022	1.52717e-118	1.50994e-116
PAPPA	ENSG00000182752	2012	1595	1906	795	953	813	-1.16371	1.95471e-118	1.92349e-116
TUSC3	ENSG00000104723	9	17	9	662	747	717	5.86535	4.71755e-117	4.57712e-115
ENPP2	ENSG00000136960	814	645	819	1723	1973	1737	1.19659	1.17542e-114	1.12467e-112
TPX2	ENSG00000088325	2273	2030	1981	905	1036	977	-1.16756	1.66097e-113	1.56048e-111
OSTC	ENSG00000198856	1843	1416	1655	728	777	698	-1.21265	5.47347e-113	5.11918e-111
MAF	ENSG00000178573	17	18	19	480	607	523	4.83675	3.55479e-112	3.30978e-110
NCAPD2	ENSG00000010292	2138	1644	2059	827	1007	821	-1.19446	2.22926e-110	2.03904e-108
MOXD1	ENSG00000079931	2038	1683	1963	915	1013	885	-1.07251	6.28649e-110	5.72484e-108
CYB5R1	ENSG00000159348	841	747	789	1691	1895	1791	1.11858	7.81619e-110	7.08679e-108
AKNA	ENSG00000106948	651	625	652	121	131	144	-2.34532	1.00633e-109	9.08454e-108
ICAM1	ENSG00000090339	127	131	155	642	762	669	2.26581	1.14961e-109	1.0333e-107
CCL2	ENSG00000108691	13	7	10	660	731	800	6.13453	1.81147e-109	1.62119e-107
FBN2	ENSG00000138829	1045	822	922	271	330	317	-1.66033	3.76636e-109	3.34192e-107
TIMP4	ENSG00000157150	1101	977	1115	2091	2454	2188	1.01625	8.43688e-109	7.42266e-107
IGFBP7	ENSG00000163453	1524	1259	1638	560	579	565	-1.43148	8.59187e-109	7.4955e-107
LTBR	ENSG00000111321	903	857	897	249	300	251	-1.79472	1.79787e-108	1.55538e-106
SMAGP	ENSG00000170545	1283	1051	1186	420	487	490	-1.39091	4.75336e-107	4.02833e-105
DLGAP5	ENSG00000126787	704	607	699	167	157	158	-2.11738	5.47646e-107	4.62227e-105
VEGFC	ENSG00000150630	1498	1210	1421	542	607	623	-1.27717	2.43301e-106	2.02878e-104
C1QTNF1	ENSG00000173918	1950	1543	1741	823	927	831	-1.0768	3.7082e-105	3.04322e-103
LINC01234	ENSG00000249550	554	486	470	69	79	79	-2.79387	1.26551e-104	1.0264e-102
MEST	ENSG00000106484	137	92	99	577	622	620	2.41719	5.50488e-104	4.43015e-102
DEPDC1	ENSG00000024526	846	729	779	230	258	232	-1.7682	1.83205e-103	1.46304e-101
CEBPD	ENSG00000221869	716	694	706	174	164	177	-2.09961	8.32388e-103	6.57144e-101
-	ENSG00000230882	665	535	572	130	133	99	-2.34816	2.14745e-102	1.68892e-100
CCNB1	ENSG00000134057	1147	953	1165	405	442	386	-1.4625	5.67717e-102	4.4314e-100
LAMA4	ENSG00000112769	931	795	859	250	319	290	-1.64948	2.74025e-101	2.13093e-99
PHLDB2	ENSG00000144824	1144	924	1026	385	424	345	-1.48021	2.21918e-100	1.694e-98
IGFBP4	ENSG00000141753	67	62	53	478	531	450	2.94363	6.17193e-100	4.67693e-98
ANKRD50	ENSG00000151458	1102	887	1005	375	405	373	-1.43344	3.14801e-98	2.35115e-96
NFKB2	ENSG00000077150	896	790	858	1682	1949	1879	1.05553	4.26237e-98	3.17203e-96
SLC16A3	ENSG00000141526	240	217	263	776	880	835	1.73161	5.40575e-98	4.00856e-96
IMPDH1	ENSG00000106348	415	325	412	1049	1146	1046	1.4359	6.78899e-98	5.01636e-96
CYRIA	ENSG00000197872	787	637	770	1581	1729	1591	1.10259	9.47612e-98	6.97704e-96
TNFAIP2	ENSG00000185215	345	222	295	938	1009	907	1.67449	2.24878e-97	1.64406e-95
SCAMP4	ENSG00000227500	744	603	666	1463	1620	1481	1.12363	6.81771e-97	4.93227e-95
ASPM	ENSG00000066279	795	614	798	178	224	213	-1.89995	1.28291e-96	9.24898e-95
ZMIZ1-AS1	ENSG00000224596	766	685	698	1579	1670	1656	1.13239	4.57587e-95	3.23159e-93
PDZRN3	ENSG00000121440	310	298	326	873	1075	1059	1.62499	5.18671e-95	3.65056e-93
TRIM54	ENSG00000138100	32	24	40	371	451	428	3.64436	1.14135e-94	8.00603e-93
EZR	ENSG00000092820	1715	1523	1619	780	858	772	-1.07076	2.42757e-94	1.6914e-92
RPL22L1	ENSG00000163584	1737	1392	1601	747	789	798	-1.07502	2.27193e-93	1.56718e-91
TNS3	ENSG00000136205	1539	1200	1355	578	630	649	-1.19609	2.57016e-93	1.76119e-91
PTN	ENSG00000105894	1211	1092	1186	490	510	462	-1.31435	4.46709e-93	3.04099e-91
PTK7	ENSG00000112655	33	32	55	393	456	418	3.34106	3.34482e-92	2.25482e-90
CYP2U1	ENSG00000155016	461	349	430	52	61	52	-2.96532	3.4129e-92	2.29327e-90
TRIM47	ENSG00000132481	687	558	662	1398	1502	1471	1.1402	6.05333e-92	4.04133e-90
-	ENSG00000276241	9	9	5	607	676	623	6.31476	9.92862e-92	6.58619e-90
SERPINB2	ENSG00000197632	389	380	412	1056	1124	1131	1.42774	2.19481e-91	1.4467e-89
NIPAL2	ENSG00000104361	289	203	243	772	853	801	1.66781	4.66322e-91	3.05434e-89
CRMP1	ENSG00000072832	606	519	574	120	162	110	-2.17704	5.76393e-91	3.76341e-89
INKA2	ENSG00000197852	688	593	581	1337	1565	1459	1.16831	6.3728e-91	4.14792e-89
ACSS2	ENSG00000131069	631	571	651	1329	1527	1471	1.16388	1.30841e-90	8.4631e-89
PCSK1	ENSG00000175426	473	391	468	65	90	63	-2.67084	3.5907e-90	2.31533e-88
TACC3	ENSG00000013810	960	839	885	322	368	315	-1.47707	5.02195e-90	3.2282e-88
PRDX2	ENSG00000167815	1482	1284	1387	648	705	665	-1.09996	8.81308e-89	5.57884e-87
IL31RA	ENSG00000164509	1982	1550	1767	788	1003	912	-1.02904	1.05646e-88	6.64703e-87
NRIP3	ENSG00000175352	937	790	808	1680	1886	1718	1.00124	2.04723e-88	1.27266e-86
ABCA2	ENSG00000107331	433	322	384	954	1078	1039	1.37501	1.14014e-87	7.04548e-86
BLOC1S2	ENSG00000196072	962	782	871	1841	1870	1804	1.02101	1.81265e-87	1.1135e-85
UBE2K	ENSG00000078140	643	453	593	132	105	115	-2.31152	2.23644e-87	1.36977e-85
SLC48A1	ENSG00000211584	539	419	521	1106	1314	1205	1.23577	8.42229e-87	5.09831e-85
TMEM138	ENSG00000149483	602	454	503	1167	1325	1264	1.21235	1.58666e-86	9.54895e-85
TMEM200A	ENSG00000164484	495	459	442	90	94	77	-2.48062	6.69371e-86	4.00523e-84
RCC1	ENSG00000180198	2206	1667	1856	927	953	996	-1.04761	8.58985e-86	5.11035e-84
HMGB2	ENSG00000164104	1218	999	1071	447	532	436	-1.27517	1.44401e-85	8.54188e-84
TMEM97	ENSG00000109084	348	260	303	861	909	907	1.50033	1.82153e-85	1.07445e-83
HNRNPUL2	ENSG00000214753	782	609	616	1424	1607	1513	1.12217	3.32513e-85	1.9558e-83
CCNA2	ENSG00000145386	744	621	622	189	219	183	-1.80837	5.39298e-85	3.16312e-83
SNHG32	ENSG00000204387	894	676	815	261	300	285	-1.55071	8.02971e-85	4.68317e-83
GALNT12	ENSG00000119514	1680	1446	1558	779	817	814	-1.01668	1.88288e-84	1.09507e-82
LINC02392	ENSG00000258183	1510	1195	1338	601	705	671	-1.08922	1.65676e-83	9.50258e-82
KIF20A	ENSG00000112984	558	561	549	85	145	120	-2.32156	3.1743e-83	1.8057e-81
NCAM1	ENSG00000149294	1892	1643	1605	834	827	822	-1.10742	2.23888e-82	1.25637e-80
COL8A1	ENSG00000144810	1137	887	999	427	439	404	-1.30648	3.20233e-82	1.79218e-80
CTIF	ENSG00000134030	778	586	755	1520	1607	1515	1.07673	1.41422e-81	7.83028e-80
PLAAT3	ENSG00000176485	395	285	326	856	1007	902	1.40223	6.58846e-80	3.5624e-78
HLA-DRB5	ENSG00000198502	163	134	169	555	621	628	1.89566	1.64987e-79	8.87466e-78
MIR22HG	ENSG00000186594	710	642	662	1349	1609	1414	1.05733	2.24066e-79	1.19904e-77
NOTCH3	ENSG00000074181	55	41	37	347	425	357	3.02654	2.57639e-79	1.37516e-77
PLK3	ENSG00000173846	339	315	310	898	931	880	1.43208	4.7826e-79	2.54618e-77
FHL1	ENSG00000022267	1023	900	1026	390	459	422	-1.27418	9.92351e-79	5.26961e-77
ZNF37A	ENSG00000075407	1227	943	1111	437	555	469	-1.22463	1.41924e-78	7.47911e-77
SORBS2	ENSG00000154556	646	456	493	112	121	134	-2.1719	1.82639e-78	9.60035e-77
CDC20	ENSG00000117399	602	507	646	151	184	153	-1.90556	2.07864e-78	1.08987e-76
PLPP2	ENSG00000141934	13	16	23	326	364	335	4.2418	3.86727e-78	2.01243e-76
DSEL	ENSG00000171451	625	564	585	1205	1430	1325	1.09805	5.30675e-78	2.7546e-76
UGT8	ENSG00000174607	855	704	727	242	318	249	-1.55878	2.54966e-77	1.31036e-75
FEZ1	ENSG00000149557	565	463	526	129	155	140	-1.93205	3.0621e-77	1.56984e-75
PLXDC1	ENSG00000161381	145	126	113	533	568	520	2.0198	4.79954e-77	2.4545e-75
RNF130	ENSG00000113269	37	38	48	322	380	399	3.10226	1.96339e-76	9.94289e-75
CCN3	ENSG00000136999	1459	1232	1326	639	740	689	-1.01668	2.23102e-76	1.12707e-74
IFI44L	ENSG00000137959	492	368	464	84	109	92	-2.27198	3.44774e-76	1.7333e-74
STON2	ENSG00000140022	161	179	184	594	739	625	1.83673	7.0332e-76	3.5188e-74
AP5B1	ENSG00000254470	286	248	324	805	885	803	1.48077	1.36532e-75	6.79811e-74
GAA	ENSG00000171298	200	200	230	672	747	667	1.66664	1.66653e-75	8.23863e-74
RETSAT	ENSG00000042445	769	688	781	1484	1597	1586	1.00198	2.44869e-75	1.20479e-73
ADCY6	ENSG00000174233	250	185	215	669	746	657	1.61633	2.6994e-75	1.32188e-73
AR	ENSG00000169083	17	16	13	339	354	308	4.38625	6.50296e-75	3.16951e-73
KCTD7	ENSG00000243335	806	650	813	1471	1783	1515	1.01278	1.59305e-74	7.71016e-73
BICDL1	ENSG00000135127	19	16	10	304	357	324	4.39316	3.29251e-74	1.57517e-72
MFSD11	ENSG00000092931	376	285	359	883	952	861	1.3466	5.74407e-74	2.72916e-72
CPE	ENSG00000109472	874	698	834	253	322	331	-1.46672	6.0254e-74	2.85629e-72
ALPK2	ENSG00000198796	159	140	161	535	587	616	1.86	1.27279e-73	5.99249e-72
SLC25A23	ENSG00000125648	243	194	219	620	734	702	1.59008	2.19077e-73	1.01989e-71
LLGL1	ENSG00000131899	729	590	687	1306	1457	1411	1.00002	4.07787e-73	1.88572e-71
MVD	ENSG00000167508	645	514	628	1240	1375	1240	1.05225	1.3786e-72	6.31874e-71
EML3	ENSG00000149499	256	244	253	688	785	748	1.50017	1.66719e-72	7.6079e-71
BIRC5	ENSG00000089685	830	694	787	299	331	297	-1.37593	3.5362e-72	1.58922e-70
NUDT9	ENSG00000170502	1280	1026	1114	534	601	534	-1.09227	6.4903e-72	2.90427e-70
TGFB1I1	ENSG00000140682	1317	1222	1379	621	686	560	-1.13076	5.97679e-70	2.6016e-68
APBB2	ENSG00000163697	1170	870	1014	430	499	468	-1.1836	6.19317e-70	2.69014e-68
CDKN3	ENSG00000100526	760	645	705	259	298	251	-1.44391	6.31563e-70	2.73761e-68
PCOLCE	ENSG00000106333	1494	1187	1284	674	722	632	-1.02369	6.46589e-70	2.7969e-68
KCNC4	ENSG00000116396	483	443	531	1081	1220	1090	1.15889	8.14796e-70	3.50988e-68
MXRA8	ENSG00000162576	94	72	109	488	468	428	2.27788	1.67059e-69	7.18148e-68
GPD2	ENSG00000115159	593	556	626	1192	1559	1342	1.14163	1.68614e-69	7.23333e-68
VGF	ENSG00000128564	258	210	238	681	752	653	1.50545	6.82761e-69	2.90495e-67
CLIP3	ENSG00000105270	634	590	594	1206	1410	1269	1.03451	1.34914e-68	5.68199e-67
IRX3	ENSG00000177508	1445	1147	1418	691	715	650	-1.01923	7.40473e-68	3.10595e-66
RPLP0P2	ENSG00000243742	300	261	306	25	36	38	-3.19066	1.00797e-67	4.21098e-66
LAYN	ENSG00000204381	395	371	404	77	91	89	-2.24843	2.12761e-67	8.81748e-66
ACP5	ENSG00000102575	896	844	956	367	415	342	-1.3241	2.34679e-67	9.70647e-66
RNF149	ENSG00000163162	483	338	422	87	102	96	-2.17797	4.19177e-67	1.72003e-65
EPG5	ENSG00000152223	695	674	646	1344	1550	1377	1.02161	4.78229e-67	1.95848e-65
GOLGA7B	ENSG00000155265	470	378	443	1027	1079	952	1.1878	1.1365e-66	4.60882e-65
RNF112	ENSG00000128482	312	238	266	681	815	741	1.3973	2.86288e-66	1.14753e-64
IL20RB	ENSG00000174564	401	329	317	63	64	64	-2.5118	3.56433e-66	1.4232e-64
ADAMTSL1	ENSG00000178031	450	417	429	116	108	102	-2.05077	5.78567e-66	2.30572e-64
COL12A1	ENSG00000111799	1239	965	1183	538	613	559	-1.04233	5.23074e-65	2.05693e-63
GALNT6	ENSG00000139629	719	735	805	250	302	279	-1.50782	3.44199e-64	1.33582e-62
VDR	ENSG00000111424	182	148	152	499	574	557	1.69991	6.90088e-64	2.66325e-62
SDC3	ENSG00000162512	382	317	347	76	79	63	-2.32021	1.67201e-63	6.42889e-62
KLF3	ENSG00000109787	933	769	943	397	411	376	-1.21621	2.26172e-63	8.68026e-62
S1PR3	ENSG00000213694	468	371	427	882	1070	953	1.1398	6.15484e-63	2.33625e-61
CCNB2	ENSG00000157456	585	501	534	165	186	197	-1.62236	2.53932e-62	9.60361e-61
BAG2	ENSG00000112208	1173	979	1037	505	590	470	-1.08617	3.17635e-62	1.1926e-60
RPS6KA4	ENSG00000162302	432	355	422	865	1030	902	1.15125	7.96308e-62	2.96836e-60
ABCA3	ENSG00000167972	50	66	62	341	354	353	2.49593	1.74994e-61	6.45364e-60
BIRC3	ENSG00000023445	175	166	186	534	614	539	1.61808	1.80373e-61	6.62846e-60
PRR11	ENSG00000068489	759	640	725	235	289	313	-1.40228	2.56149e-61	9.33055e-60
AP3B2	ENSG00000103723	144	124	146	463	512	485	1.7603	4.38013e-61	1.58717e-59
PAPSS2	ENSG00000198682	364	282	333	54	78	62	-2.39332	7.69801e-61	2.77008e-59
FBLIM1	ENSG00000162458	782	652	766	301	333	314	-1.27228	1.24468e-60	4.45573e-59
SEMA3A	ENSG00000075213	735	645	673	206	241	292	-1.53347	1.31148e-60	4.68678e-59
TMOD2	ENSG00000128872	484	374	402	956	1110	902	1.17835	1.70131e-60	6.06948e-59
PARM1	ENSG00000169116	673	479	590	200	218	169	-1.62277	2.30741e-60	8.18954e-59
CENPE	ENSG00000138778	520	425	471	114	170	143	-1.78998	2.59135e-60	9.15037e-59
CDR2	ENSG00000140743	1024	840	1016	428	512	388	-1.1757	2.68887e-60	9.47861e-59
NAV3	ENSG00000067798	254	228	254	686	687	679	1.42228	3.64606e-60	1.2831e-58
TMEM71	ENSG00000165071	317	279	252	24	50	33	-3.05171	6.14914e-60	2.15303e-58
NDC80	ENSG00000080986	586	490	529	192	197	176	-1.5637	2.54546e-59	8.82326e-58
PLAU	ENSG00000122861	3521	3006	3688	1618	1693	1500	-1.14345	3.0571e-59	1.05791e-57
ITGAD	ENSG00000156886	9	14	12	253	274	250	4.41266	7.47306e-59	2.56893e-57
TMEM200C	ENSG00000206432	609	533	600	205	161	206	-1.66124	3.74599e-58	1.27296e-56
LSS	ENSG00000160285	2043	1541	2076	4569	4970	4499	1.25748	4.51605e-58	1.52715e-56
PPP3CA	ENSG00000138814	541	425	502	125	142	178	-1.77738	8.33964e-58	2.80188e-56
LAMA3	ENSG00000053747	386	287	325	79	69	56	-2.34324	8.53336e-58	2.86233e-56
ESRRA	ENSG00000173153	626	430	584	1279	1252	1185	1.12967	9.26069e-58	3.10129e-56
WHRN	ENSG00000095397	17	24	25	237	268	250	3.45448	1.01886e-57	3.40106e-56
CRIP2	ENSG00000182809	72	52	71	385	331	363	2.41815	1.08408e-57	3.61296e-56
H2BC21	ENSG00000184678	183	116	157	485	550	494	1.69161	1.95743e-57	6.50275e-56
EFR3B	ENSG00000084710	149	140	155	462	535	478	1.67172	4.99804e-57	1.6446e-55
CD24	ENSG00000272398	648	632	666	230	286	208	-1.49142	9.62204e-57	3.15114e-55
BEAN1	ENSG00000166546	60	60	54	320	316	338	2.42735	1.16258e-56	3.78944e-55
MELK	ENSG00000165304	1372	1033	1168	533	688	633	-1.00345	1.23883e-56	4.03162e-55
SLC7A8	ENSG00000092068	501	420	463	918	1042	994	1.0357	1.60801e-56	5.22491e-55
WWC2	ENSG00000151718	1178	922	1069	472	561	578	-1.03263	1.83383e-56	5.94006e-55
VEPH1	ENSG00000197415	814	746	877	323	412	341	-1.24191	6.02385e-56	1.93912e-54
TNS1	ENSG00000079308	10	9	6	235	291	274	4.94011	6.73858e-56	2.16584e-54
PNPO	ENSG00000108439	389	312	357	772	848	856	1.17014	1.31579e-55	4.20951e-54
CYB561D1	ENSG00000174151	416	332	422	823	972	862	1.12526	1.47012e-55	4.69602e-54
CLEC2B	ENSG00000110852	374	331	325	79	87	84	-2.10257	1.5518e-55	4.93415e-54
BDNF	ENSG00000176697	888	777	934	389	452	361	-1.1726	2.94284e-55	9.32859e-54
LINC01326	ENSG00000244321	385	314	359	76	94	99	-2.03353	3.06758e-55	9.70918e-54
SELENOW	ENSG00000178980	549	464	517	184	170	185	-1.56129	4.93647e-55	1.55533e-53
BUB1	ENSG00000169679	731	579	699	278	309	281	-1.26723	1.07417e-54	3.36903e-53
DLGAP1	ENSG00000170579	239	225	214	25	18	22	-3.44276	1.67395e-54	5.23437e-53
C3orf14	ENSG00000114405	320	314	289	50	77	57	-2.39358	1.01081e-53	3.10926e-52
KCNN2	ENSG00000080709	254	198	234	32	18	24	-3.26468	1.14337e-53	3.5118e-52
ADGRE1	ENSG00000174837	9	5	9	252	270	251	5.01487	1.1946e-53	3.66375e-52
KIF2C	ENSG00000142945	567	426	548	177	204	164	-1.55512	2.4758e-53	7.53738e-52
BTG2	ENSG00000159388	77	47	73	302	357	311	2.24461	1.00374e-52	3.02038e-51
FRMD8	ENSG00000126391	277	216	219	594	656	642	1.35356	1.36278e-52	4.07715e-51
STS	ENSG00000101846	8	6	7	216	339	270	5.23103	1.64487e-52	4.89991e-51
EDNRA	ENSG00000151617	432	362	415	108	149	104	-1.80471	3.32738e-52	9.86947e-51
KCTD4	ENSG00000180332	394	274	348	66	100	76	-2.12558	7.55332e-52	2.22769e-50
ARMCX5	ENSG00000125962	301	265	292	59	66	61	-2.26528	1.02393e-51	3.01131e-50
FEZF1-AS1	ENSG00000230316	309	242	275	55	48	59	-2.40415	1.04348e-51	3.06446e-50
FGF1	ENSG00000113578	380	294	374	89	103	92	-1.93977	2.54341e-51	7.41698e-50
LRATD1	ENSG00000162981	304	279	254	55	61	44	-2.44928	4.49562e-51	1.30004e-49
SH3BGR	ENSG00000185437	599	519	619	197	238	250	-1.40171	4.50279e-51	1.3003e-49
SLC2A6	ENSG00000160326	227	192	193	561	573	567	1.41829	8.86208e-51	2.5556e-49
CXCL5	ENSG00000163735	315	303	365	64	88	82	-2.13429	3.47014e-50	9.84297e-49
PTPRS	ENSG00000105426	442	358	428	100	151	82	-1.94491	3.67407e-50	1.04072e-48
SORT1	ENSG00000134243	468	358	502	909	1074	932	1.07714	5.01991e-50	1.41423e-48
DRGX	ENSG00000165606	47	38	30	234	266	269	2.68375	6.17788e-50	1.73106e-48
FDXR	ENSG00000161513	226	173	205	559	568	544	1.41343	6.24115e-50	1.74643e-48
HSPG2	ENSG00000142798	29	34	40	253	320	217	2.87367	2.15822e-49	5.9828e-48
CLMN	ENSG00000165959	497	401	459	161	158	165	-1.54289	2.43717e-49	6.74706e-48
PCDH7	ENSG00000169851	478	414	483	134	191	155	-1.58015	2.95514e-49	8.1701e-48
NMRAL1	ENSG00000153406	12	4	11	213	257	195	4.56526	7.33164e-49	2.01092e-47
VNN1	ENSG00000112299	211	188	190	19	13	19	-3.58772	9.00658e-49	2.46382e-47
MAD2L1	ENSG00000164109	535	447	478	182	196	185	-1.43254	1.7601e-48	4.77711e-47
PTGS2	ENSG00000073756	359	266	273	677	745	758	1.22455	2.79211e-48	7.54852e-47
CADPS2	ENSG00000081803	613	543	571	221	278	231	-1.30369	2.874e-48	7.75979e-47
EVC2	ENSG00000173040	249	242	213	39	22	35	-2.93303	3.32604e-48	8.957e-47
HPSE	ENSG00000173083	237	161	192	7	13	15	-4.12817	4.39321e-48	1.18003e-46
RAVER2	ENSG00000162437	472	384	386	135	147	133	-1.63892	5.33291e-48	1.43058e-46
PNPLA3	ENSG00000100344	286	236	205	609	693	614	1.33947	5.40245e-48	1.4455e-46
APCDD1L	ENSG00000198768	256	228	241	560	686	593	1.28197	5.89391e-48	1.57497e-46
NID2	ENSG00000087303	616	526	630	233	289	220	-1.31618	1.44774e-47	3.84884e-46
HSD17B11	ENSG00000198189	611	452	503	185	234	189	-1.42142	2.28919e-47	6.06256e-46
SYNJ1	ENSG00000159082	234	199	197	498	614	609	1.39007	3.19384e-47	8.43686e-46
PTPN18	ENSG00000072135	416	368	376	840	947	775	1.08321	3.91076e-47	1.03045e-45
CLIC2	ENSG00000155962	248	217	222	26	43	44	-2.6659	5.15896e-47	1.35761e-45
ARFGAP2	ENSG00000149182	398	291	367	775	847	737	1.10437	1.00773e-46	2.64518e-45
PUDP	ENSG00000130021	19	8	4	191	204	229	4.27941	1.4476e-46	3.78068e-45
C5AR1	ENSG00000197405	194	190	226	575	587	530	1.4128	2.23752e-46	5.82905e-45
MED16	ENSG00000175221	393	322	346	721	891	744	1.09115	2.28176e-46	5.93687e-45
LRRK1	ENSG00000154237	5	8	6	216	251	211	5.09639	2.3319e-46	6.05215e-45
ABCA13	ENSG00000179869	215	163	185	488	584	485	1.40964	2.81531e-46	7.29766e-45
NATD1	ENSG00000274180	127	61	97	337	413	405	1.96899	2.85727e-46	7.39719e-45
NR3C2	ENSG00000151623	285	232	250	59	41	53	-2.37895	3.5853e-46	9.2474e-45
SPATA20	ENSG00000006282	402	319	326	743	821	746	1.08463	5.80279e-46	1.48562e-44
GRAMD2B	ENSG00000155324	271	218	224	45	41	48	-2.46709	6.59262e-46	1.6816e-44
STK38L	ENSG00000211455	765	618	705	342	347	313	-1.11536	7.32417e-46	1.86591e-44
CCDC125	ENSG00000183323	242	193	216	25	33	43	-2.74534	7.89372e-46	2.00609e-44
CLUAP1	ENSG00000103351	296	215	257	47	63	54	-2.28299	1.40659e-45	3.54861e-44
ILDR2	ENSG00000143195	56	54	63	283	270	297	2.24061	2.54294e-45	6.33843e-44
KLHL4	ENSG00000102271	21	10	20	207	210	177	3.48944	5.72678e-45	1.41217e-43
ARSL	ENSG00000157399	586	505	587	197	248	259	-1.31277	7.45599e-45	1.82773e-43
BBS7	ENSG00000138686	846	742	745	368	427	392	-1.03496	8.32092e-45	2.03735e-43
STK32A	ENSG00000169302	471	366	411	141	154	157	-1.52089	1.35305e-44	3.30509e-43
P2RY1	ENSG00000169860	442	354	415	126	166	137	-1.55593	1.54436e-44	3.76355e-43
EPHB4	ENSG00000196411	279	246	275	64	70	59	-2.111	1.67867e-44	4.08348e-43
MALAT1	ENSG00000251562	1465	1346	1236	3104	3495	3494	1.25614	1.67957e-44	4.08348e-43
KLF5	ENSG00000102554	805	682	741	334	381	398	-1.05964	1.69666e-44	4.1202e-43
UNC13A	ENSG00000130477	8	6	8	214	211	185	4.73806	2.34174e-44	5.68009e-43
ZNF841	ENSG00000197608	314	250	301	77	70	78	-1.99725	3.44608e-44	8.34899e-43
DAAM2	ENSG00000146122	97	66	81	290	338	327	1.91316	5.82407e-44	1.40284e-42
AMIGO2	ENSG00000139211	848	648	730	332	404	380	-1.05273	9.12056e-44	2.18672e-42
ZNF302	ENSG00000089335	790	586	674	294	328	345	-1.13835	1.13452e-43	2.7076e-42
IMPA2	ENSG00000141401	802	710	723	325	384	396	-1.07643	1.31966e-43	3.14581e-42
MFAP2	ENSG00000117122	546	469	479	206	211	206	-1.31987	7.53718e-43	1.77431e-41
KAZN	ENSG00000189337	323	290	294	637	744	655	1.10627	9.9084e-43	2.32199e-41
PHEX	ENSG00000102174	647	521	543	221	260	272	-1.24152	1.67133e-42	3.8947e-41
CAV2	ENSG00000105971	630	518	569	262	277	252	-1.17529	2.98405e-42	6.89955e-41
SCD5	ENSG00000145284	739	546	606	273	279	306	-1.1931	6.31679e-42	1.43811e-40
NMB	ENSG00000197696	56	49	67	252	310	244	2.16764	9.2237e-42	2.08618e-40
-	ENSG00000272405	37	40	51	228	243	234	2.40202	9.34975e-42	2.11239e-40
OTOGL	ENSG00000165899	318	237	268	62	74	79	-1.99161	1.42498e-41	3.19512e-40
RPS6KA1	ENSG00000117676	102	99	101	351	349	340	1.7259	2.69071e-41	6.00078e-40
CRISPLD1	ENSG00000121005	196	177	216	33	27	33	-2.72053	2.96444e-41	6.59708e-40
PTER	ENSG00000165983	265	283	290	75	73	52	-2.13187	3.48113e-41	7.73863e-40
SNTA1	ENSG00000101400	202	194	240	603	580	527	1.36932	4.51967e-41	1.00152e-39
MAPK8IP2	ENSG00000008735	13	13	21	153	193	191	3.45368	7.83795e-41	1.72759e-39
RNASEH2C	ENSG00000172922	342	278	320	648	720	662	1.05339	1.23189e-40	2.70665e-39
LSAMP	ENSG00000185565	162	152	182	16	16	17	-3.39999	1.58871e-40	3.48325e-39
MARCHF4	ENSG00000144583	121	90	90	309	362	350	1.70538	5.2855e-40	1.14794e-38
HSPA6	ENSG00000173110	16	22	22	204	194	163	3.16548	5.57281e-40	1.20907e-38
UBE2C	ENSG00000175063	629	496	517	234	221	254	-1.26558	6.33781e-40	1.37075e-38
CTNNA2	ENSG00000066032	4	6	8	169	194	194	4.89229	6.87565e-40	1.48398e-38
CASP1	ENSG00000137752	281	271	279	80	81	71	-1.90229	1.35e-39	2.88376e-38
TMEM185B	ENSG00000226479	637	563	644	297	287	298	-1.12143	1.69723e-39	3.61432e-38
TMEM255A	ENSG00000125355	690	557	675	289	298	337	-1.11199	2.70405e-39	5.73486e-38
NPDC1	ENSG00000107281	239	267	259	598	718	581	1.24388	3.45456e-39	7.28194e-38
HUS1	ENSG00000136273	357	312	346	665	797	673	1.01246	1.86817e-38	3.875e-37
JAM2	ENSG00000154721	480	430	408	183	175	135	-1.47795	4.15252e-38	8.51122e-37
BUB1B	ENSG00000156970	508	465	449	180	205	217	-1.30096	1.22381e-37	2.4742e-36
CLEC2D	ENSG00000069493	229	206	233	54	59	43	-2.15872	1.2699e-37	2.56487e-36
GBP1	ENSG00000117228	422	377	444	133	168	180	-1.43027	1.52857e-37	3.08134e-36
LAMA5	ENSG00000130702	241	210	233	511	577	513	1.16793	1.75217e-37	3.52523e-36
PPP2R5B	ENSG00000068971	270	263	301	607	653	613	1.10727	1.76008e-37	3.53772e-36
ANO8	ENSG00000074855	172	129	156	417	426	406	1.39608	2.48563e-37	4.97198e-36
HJURP	ENSG00000123485	587	476	473	230	237	219	-1.2195	3.61371e-37	7.19381e-36
MAFB	ENSG00000204103	461	388	394	140	192	166	-1.38055	3.65036e-37	7.25981e-36
TLR3	ENSG00000164342	242	212	243	54	66	60	-2.01324	5.87291e-37	1.16133e-35
KLF9	ENSG00000119138	794	663	667	291	419	349	-1.06619	6.4984e-37	1.28135e-35
ZNF181	ENSG00000197841	489	384	406	170	193	171	-1.31695	9.60448e-37	1.88843e-35
OBSL1	ENSG00000124006	203	148	186	452	522	421	1.3207	9.88905e-37	1.94254e-35
PRDM8	ENSG00000152784	411	332	386	143	127	153	-1.47029	1.32583e-36	2.59699e-35
SLC16A9	ENSG00000165449	140	131	172	10	6	9	-4.20584	2.07388e-36	4.03562e-35
KIF21A	ENSG00000139116	415	294	351	654	841	729	1.01189	2.12624e-36	4.12976e-35
KLHDC7B	ENSG00000130487	255	203	219	60	41	56	-2.1603	2.29307e-36	4.44546e-35
RASSF4	ENSG00000107551	195	158	170	446	470	424	1.30077	2.61938e-36	5.06388e-35
NCAPG	ENSG00000109805	571	506	540	265	267	232	-1.14039	3.40937e-36	6.55452e-35
ABCB5	ENSG00000004846	177	134	144	13	25	12	-3.24526	5.43789e-36	1.03966e-34
NEK2	ENSG00000117650	360	308	313	91	140	105	-1.60886	9.10165e-36	1.72898e-34
CLVS2	ENSG00000146352	184	181	170	29	33	34	-2.54183	9.40723e-36	1.7854e-34
ACADSB	ENSG00000196177	366	292	303	602	757	668	1.01743	1.25238e-35	2.36823e-34
OSBP2	ENSG00000184792	314	264	260	551	670	612	1.0695	1.25669e-35	2.37422e-34
ZNF426	ENSG00000130818	234	171	185	42	46	35	-2.31661	1.48204e-35	2.78729e-34
C8orf88	ENSG00000253250	308	281	291	84	106	102	-1.65326	1.69575e-35	3.1777e-34
ABCA7	ENSG00000064687	58	42	49	287	255	200	2.2647	1.70434e-35	3.19092e-34
DOK6	ENSG00000206052	5	9	14	124	166	177	3.99635	2.20924e-35	4.12134e-34
TROAP	ENSG00000135451	330	275	239	76	88	84	-1.82595	3.2666e-35	6.06659e-34
CSTA	ENSG00000121552	312	245	308	59	72	107	-1.91684	5.0131e-35	9.26865e-34
FAT2	ENSG00000086570	32	27	32	194	204	160	2.55885	6.64598e-35	1.22116e-33
ROM1	ENSG00000149489	48	35	41	193	204	222	2.26514	7.00146e-35	1.28533e-33
DDX60	ENSG00000137628	374	292	403	131	120	132	-1.53376	9.85998e-35	1.79897e-33
KLRC2	ENSG00000205809	149	121	136	8	12	12	-3.72359	1.03224e-34	1.88168e-33
OSBPL10	ENSG00000144645	634	385	558	209	222	218	-1.32778	1.89444e-34	3.43231e-33
H2AJ	ENSG00000246705	204	156	162	26	42	22	-2.59584	2.25352e-34	4.06514e-33
ABCA5	ENSG00000154265	80	45	64	232	260	255	1.93082	3.31678e-34	5.93164e-33
ADGRL2	ENSG00000117114	658	577	685	285	380	325	-1.01721	3.69934e-34	6.60443e-33
CKAP2L	ENSG00000169607	642	480	603	282	284	290	-1.06427	4.98788e-34	8.82893e-33
PCSK5	ENSG00000099139	150	163	163	23	28	21	-2.79206	5.18641e-34	9.16471e-33
ZNF134	ENSG00000213762	578	499	575	270	284	276	-1.05101	6.0871e-34	1.07289e-32
LEPR	ENSG00000116678	405	331	419	144	175	156	-1.34007	8.1171e-34	1.42464e-32
RGS16	ENSG00000143333	157	120	142	17	16	16	-3.15061	8.51612e-34	1.49215e-32
IGFL2-AS1	ENSG00000268621	7	12	15	132	169	132	3.60551	1.39952e-33	2.44187e-32
ZNF883	ENSG00000228623	189	170	209	28	54	31	-2.39538	1.42122e-33	2.47765e-32
DNAAF5	ENSG00000164818	299	284	311	583	705	600	1.01647	2.11532e-33	3.67227e-32
RNFT1	ENSG00000189050	260	219	258	491	576	567	1.09019	2.30861e-33	4.00449e-32
NECTIN3-AS1	ENSG00000242242	210	179	235	41	52	57	-2.11532	2.72066e-33	4.70742e-32
COL4A3	ENSG00000169031	135	121	142	7	4	8	-4.4468	5.83661e-33	1.00402e-31
ARHGAP24	ENSG00000138639	276	283	291	82	105	94	-1.66243	6.34707e-33	1.09093e-31
H2BC5	ENSG00000158373	65	56	80	269	272	229	1.88115	7.50389e-33	1.28396e-31
CDCA8	ENSG00000134690	387	313	395	134	155	155	-1.35934	7.50722e-33	1.28396e-31
ITGA6	ENSG00000091409	192	151	194	34	44	36	-2.29338	8.18104e-33	1.39575e-31
DCXR	ENSG00000169738	206	181	198	425	527	442	1.19173	8.90604e-33	1.51695e-31
RIOX1	ENSG00000170468	168	167	169	34	31	32	-2.43907	1.31924e-32	2.22694e-31
ADAM19	ENSG00000135074	309	262	296	90	120	97	-1.55835	1.43328e-32	2.41552e-31
MEF2C	ENSG00000081189	255	247	241	63	77	84	-1.79295	2.22983e-32	3.7247e-31
MCUB	ENSG00000005059	424	370	402	165	185	181	-1.23057	4.83346e-32	8.00935e-31
ZNF287	ENSG00000141040	190	153	164	25	41	36	-2.3734	5.3097e-32	8.7775e-31
ZNF268	ENSG00000090612	209	148	235	45	41	42	-2.25988	5.449e-32	8.981e-31
FAR2	ENSG00000064763	752	558	737	301	349	392	-1.02807	7.71999e-32	1.26611e-30
IRF5	ENSG00000128604	19	14	10	114	154	175	3.30596	9.50594e-32	1.55289e-30
C1QL1	ENSG00000131094	165	164	199	444	500	401	1.28725	1.30512e-31	2.12868e-30
FAM89A	ENSG00000182118	33	22	43	177	172	202	2.43996	1.39219e-31	2.26891e-30
S1PR1	ENSG00000170989	349	260	307	95	129	115	-1.49098	1.70449e-31	2.76487e-30
SCN2A	ENSG00000136531	347	260	318	103	105	128	-1.51416	1.95612e-31	3.16808e-30
HHIPL2	ENSG00000143512	322	274	242	89	98	91	-1.65104	2.11278e-31	3.41648e-30
SLC9A9	ENSG00000181804	104	98	112	310	308	318	1.51841	2.46295e-31	3.97345e-30
THBD	ENSG00000178726	275	270	240	81	96	72	-1.72144	3.71836e-31	5.96173e-30
TRO	ENSG00000067445	212	181	193	48	59	45	-2.00693	3.88683e-31	6.22702e-30
EBF2	ENSG00000221818	321	206	242	563	627	528	1.10703	4.36459e-31	6.98166e-30
JAG1	ENSG00000101384	477	418	460	210	226	216	-1.11416	4.37129e-31	6.98701e-30
EPS8L1	ENSG00000131037	78	77	91	259	273	276	1.6568	7.04449e-31	1.11909e-29
SGSH	ENSG00000181523	265	221	268	496	570	540	1.03272	7.11925e-31	1.1301e-29
WWOX	ENSG00000186153	463	345	339	107	155	166	-1.47945	7.70816e-31	1.22078e-29
TMEM119	ENSG00000183160	66	51	46	217	218	218	1.94746	8.58607e-31	1.35775e-29
MSRB2	ENSG00000148450	551	516	547	283	265	257	-1.06254	8.78354e-31	1.38792e-29
GJB2	ENSG00000165474	145	131	158	18	18	31	-2.75374	1.46852e-30	2.3012e-29
FIBIN	ENSG00000176971	351	321	401	136	166	133	-1.36419	2.68554e-30	4.1799e-29
GPR1	ENSG00000183671	441	336	334	159	159	130	-1.3649	4.08686e-30	6.31365e-29
SYT1	ENSG00000067715	438	352	402	111	166	192	-1.40501	5.29839e-30	8.17314e-29
DAPK1	ENSG00000196730	35	64	45	474	512	459	3.24446	5.52387e-30	8.50832e-29
NRXN3	ENSG00000021645	142	142	126	19	22	21	-2.78977	5.83079e-30	8.96776e-29
CNNM4	ENSG00000158158	269	254	259	509	571	615	1.05608	6.34094e-30	9.73794e-29
INTS12	ENSG00000138785	525	488	483	245	246	252	-1.06941	6.9798e-30	1.07111e-28
KCNN3	ENSG00000143603	203	165	189	47	49	49	-1.9982	9.23323e-30	1.41379e-28
APCDD1L-DT	ENSG00000231290	269	199	232	493	526	489	1.05229	1.4141e-29	2.15889e-28
MYOSLID	ENSG00000229647	211	201	195	446	515	426	1.13049	3.34103e-29	5.00503e-28
NDRG2	ENSG00000165795	229	178	201	61	58	59	-1.82666	1.13406e-28	1.67353e-27
NAV2-AS6	ENSG00000270607	173	142	164	408	379	395	1.24923	1.4772e-28	2.17372e-27
FZD7	ENSG00000155760	548	409	476	238	247	238	-1.04104	1.53288e-28	2.25246e-27
MAPK8IP1	ENSG00000121653	144	141	144	331	373	387	1.2861	2.45909e-28	3.5805e-27
RTL9	ENSG00000243978	251	193	250	72	84	73	-1.65571	2.61111e-28	3.79919e-27
EYA1	ENSG00000104313	296	298	258	90	99	113	-1.56011	2.93635e-28	4.26643e-27
SESN3	ENSG00000149212	248	171	207	58	68	60	-1.80404	3.07041e-28	4.4581e-27
GLRB	ENSG00000109738	483	411	407	213	221	189	-1.12056	3.28152e-28	4.7613e-27
BTN3A3	ENSG00000111801	353	365	313	131	148	136	-1.37845	3.53122e-28	5.11645e-27
LPAR1	ENSG00000198121	186	164	186	45	30	52	-2.13151	3.66825e-28	5.31129e-27
LINC01363	ENSG00000231605	26	24	40	129	198	183	2.43825	4.58104e-28	6.61447e-27
DACT1	ENSG00000165617	532	402	454	231	241	225	-1.04838	4.69138e-28	6.76439e-27
FABP5	ENSG00000164687	204	175	229	49	73	47	-1.90932	5.42361e-28	7.8039e-27
P2RX6	ENSG00000099957	233	204	211	447	560	435	1.09223	6.05852e-28	8.71144e-27
MAP4K2	ENSG00000168067	51	55	42	179	211	204	1.94189	7.61518e-28	1.0927e-26
CEACAMP10	ENSG00000241104	5	5	7	119	113	120	4.31715	8.67507e-28	1.24135e-26
DDX60L	ENSG00000181381	411	353	406	179	173	191	-1.16408	1.07766e-27	1.53783e-26
NES	ENSG00000132688	113	66	80	264	286	253	1.5811	1.45611e-27	2.06794e-26
SLC30A3	ENSG00000115194	3	2	2	176	160	187	6.17081	1.75382e-27	2.48563e-26
CLEC11A	ENSG00000105472	1675	1208	1599	645	784	583	-1.21042	2.77206e-27	3.89684e-26
INSYN2B	ENSG00000204767	161	117	120	335	344	343	1.30681	3.02652e-27	4.24879e-26
RNF175	ENSG00000145428	241	221	233	86	65	76	-1.67067	3.5302e-27	4.94919e-26
PTBP2	ENSG00000117569	322	265	323	126	138	107	-1.35216	3.60645e-27	5.04927e-26
ZNF721	ENSG00000182903	383	297	292	118	160	109	-1.38829	7.25838e-27	1.00739e-25
ANKFN1	ENSG00000153930	150	126	177	28	27	38	-2.33969	7.72116e-27	1.06876e-25
CADM1	ENSG00000182985	321	308	308	105	156	119	-1.36834	8.01456e-27	1.1079e-25
TP53I3	ENSG00000115129	116	108	134	297	330	315	1.33651	1.05622e-26	1.44945e-25
THSD4	ENSG00000187720	433	378	401	169	218	204	-1.09704	1.46118e-26	1.99202e-25
ALDH4A1	ENSG00000159423	142	114	163	408	393	318	1.36292	2.39285e-26	3.24089e-25
CCDC152	ENSG00000198865	151	146	136	24	32	36	-2.29845	2.64142e-26	3.57288e-25
SPX	ENSG00000134548	129	107	98	6	2	4	-4.85472	2.71082e-26	3.66199e-25
PPARG	ENSG00000132170	244	227	269	78	80	101	-1.57364	2.94695e-26	3.97063e-25
PAXX	ENSG00000148362	132	107	128	21	22	20	-2.59908	3.43004e-26	4.61555e-25
PLXND1	ENSG00000004399	144	133	165	332	379	357	1.2131	5.46171e-26	7.28801e-25
TCEA3	ENSG00000204219	116	118	108	18	19	8	-2.99157	6.33943e-26	8.45379e-25
PDIA5	ENSG00000065485	546	445	520	215	273	296	-1.00477	6.90173e-26	9.18005e-25
SERINC2	ENSG00000168528	5	6	1	112	116	117	4.78755	8.9918e-26	1.19295e-24
LRRC32	ENSG00000137507	14	7	5	95	115	114	3.58442	1.03017e-25	1.36239e-24
GIPR	ENSG00000010310	23	11	19	105	138	132	2.76788	1.08512e-25	1.43414e-24
PCDHGB2	ENSG00000253910	136	142	113	15	22	29	-2.63406	1.24775e-25	1.64698e-24
MILR1	ENSG00000271605	494	467	437	230	193	238	-1.13831	1.3055e-25	1.72166e-24
TMEM132B	ENSG00000139364	161	133	174	39	45	27	-2.13454	1.30599e-25	1.72166e-24
ACSF3	ENSG00000176715	447	374	376	189	165	201	-1.16344	1.33272e-25	1.75579e-24
SLC46A3	ENSG00000139508	54	35	45	174	208	158	1.95443	1.64114e-25	2.15801e-24
ESRP1	ENSG00000104413	120	89	105	2	6	4	-4.76628	2.7194e-25	3.55113e-24
AKR1B10	ENSG00000198074	84	58	59	211	231	213	1.6497	2.75722e-25	3.59599e-24
IL13RA2	ENSG00000123496	159	130	172	28	20	46	-2.34553	2.80869e-25	3.66081e-24
TMEM80	ENSG00000177042	221	187	200	412	448	432	1.02983	2.88748e-25	3.76115e-24
ZNF608	ENSG00000168916	116	96	108	16	9	16	-3.01795	3.09073e-25	4.01331e-24
TEAD3	ENSG00000007866	446	357	395	198	217	183	-1.05945	3.14792e-25	4.07737e-24
HSPA2	ENSG00000126803	397	308	382	166	177	174	-1.12736	3.33109e-25	4.30389e-24
SAMD5	ENSG00000203727	165	112	203	29	36	37	-2.28605	4.15769e-25	5.34717e-24
COL7A1	ENSG00000114270	1478	1016	1496	2946	3400	2965	1.17171	6.10777e-25	7.80403e-24
LINC01550	ENSG00000246223	216	206	249	76	89	65	-1.60726	6.69181e-25	8.53452e-24
GRAMD4	ENSG00000075240	176	209	210	444	452	467	1.13242	1.00616e-24	1.27695e-23
CCNG2	ENSG00000138764	439	321	409	149	213	192	-1.13444	1.00967e-24	1.28062e-23
ZBTB7C	ENSG00000184828	3	4	4	92	131	115	4.87753	1.0312e-24	1.30713e-23
-	ENSG00000257027	164	128	131	33	36	29	-2.16631	1.19944e-24	1.51669e-23
PHF19	ENSG00000119403	473	353	441	227	195	194	-1.09141	1.72114e-24	2.1632e-23
OLFML3	ENSG00000116774	182	133	124	20	38	36	-2.28197	1.72219e-24	2.16321e-23
WDR18	ENSG00000065268	141	101	130	315	321	296	1.27145	1.81365e-24	2.27671e-23
PPFIBP2	ENSG00000166387	23	17	15	98	138	132	2.6818	2.10756e-24	2.63928e-23
BMP6	ENSG00000153162	17	15	18	121	118	109	2.74325	2.2092e-24	2.76323e-23
CYP4F11	ENSG00000171903	4	1	1	143	181	144	6.22622	2.40679e-24	3.00494e-23
PTPRB	ENSG00000127329	263	236	326	108	114	93	-1.44801	3.26109e-24	4.04964e-23
PLD2	ENSG00000129219	188	183	220	455	456	401	1.09155	3.35109e-24	4.15891e-23
TLX2	ENSG00000115297	65	57	46	205	185	212	1.7868	3.42258e-24	4.24256e-23
DNAH11	ENSG00000105877	148	136	204	21	50	35	-2.27085	4.47763e-24	5.52729e-23
TET2	ENSG00000168769	310	205	273	82	100	115	-1.45897	5.15285e-24	6.34194e-23
CENPK	ENSG00000123219	369	290	349	142	178	157	-1.13717	6.30978e-24	7.75207e-23
VAMP1	ENSG00000139190	162	125	129	320	326	368	1.23131	7.54071e-24	9.23704e-23
BMPR1B	ENSG00000138696	194	166	149	35	57	50	-1.90484	7.9678e-24	9.74296e-23
TCN2	ENSG00000185339	158	119	162	402	352	333	1.25728	8.95037e-24	1.09187e-22
HMGN3	ENSG00000118418	126	92	114	8	23	20	-2.76194	9.77377e-24	1.18952e-22
RYR2	ENSG00000198626	118	70	98	2	9	11	-3.7511	1.26786e-23	1.53139e-22
KLHL23	ENSG00000213160	211	175	186	61	68	64	-1.62538	1.28652e-23	1.55212e-22
B3GALT5-AS1	ENSG00000184809	146	111	131	22	39	18	-2.35708	1.30841e-23	1.5767e-22
BMS1P23	ENSG00000286156	6	1	4	104	105	102	4.76983	1.75194e-23	2.09899e-22
ADPRHL1	ENSG00000153531	90	91	117	318	258	295	1.49315	1.918e-23	2.29662e-22
VASN	ENSG00000168140	215	204	237	72	76	88	-1.53506	1.92048e-23	2.29827e-22
SIX1	ENSG00000126778	212	185	208	63	62	81	-1.61144	2.04993e-23	2.44895e-22
GABRA3	ENSG00000011677	293	247	283	114	104	127	-1.30962	2.53163e-23	3.01747e-22
STK33	ENSG00000130413	102	103	132	274	315	286	1.31515	2.73262e-23	3.25329e-22
MIR503HG	ENSG00000223749	311	245	242	112	108	107	-1.34201	2.78635e-23	3.31536e-22
DNMT3B	ENSG00000088305	239	187	201	82	75	64	-1.55884	3.17267e-23	3.7707e-22
PITX2	ENSG00000164093	170	133	141	35	50	25	-2.07337	3.25466e-23	3.86593e-22
ZNF71	ENSG00000197951	2	4	3	90	128	114	5.14033	3.58033e-23	4.25033e-22
MGST2	ENSG00000085871	14	4	6	102	101	89	3.5568	3.90387e-23	4.61858e-22
TLR2	ENSG00000137462	88	91	116	14	8	13	-3.13448	4.66349e-23	5.5016e-22
EPS8L2	ENSG00000177106	26	31	35	143	149	133	2.14667	4.84391e-23	5.70472e-22
ZNF416	ENSG00000083817	154	114	130	28	37	30	-2.12313	6.71319e-23	7.85715e-22
TOR4A	ENSG00000198113	332	234	394	124	144	106	-1.41328	9.40532e-23	1.09648e-21
PTPRU	ENSG00000060656	33	29	40	156	164	127	2.07382	1.13541e-22	1.3207e-21
DNAJC12	ENSG00000108176	74	62	72	182	227	227	1.55313	1.23002e-22	1.42852e-21
-	ENSG00000279207	146	115	136	332	295	367	1.27277	1.33508e-22	1.54775e-21
ARSJ	ENSG00000180801	379	325	391	186	195	140	-1.13006	1.64006e-22	1.8992e-21
PRADC1	ENSG00000135617	91	63	85	206	250	226	1.45653	1.88376e-22	2.17655e-21
CENPA	ENSG00000115163	223	177	215	52	91	73	-1.57102	3.12773e-22	3.58592e-21
ROR1	ENSG00000185483	155	118	131	32	35	36	-2.02686	3.51885e-22	4.02545e-21
ARHGAP15	ENSG00000075884	102	81	105	0	7	2	-5.06109	4.23861e-22	4.82491e-21
RGS9	ENSG00000108370	182	163	195	49	73	56	-1.66419	4.26786e-22	4.85554e-21
ZNF559	ENSG00000188321	117	118	91	16	22	19	-2.58286	5.17028e-22	5.86294e-21
EPHA5	ENSG00000145242	200	158	217	59	69	70	-1.5943	5.81604e-22	6.58443e-21
MTMR1	ENSG00000063601	384	328	359	158	208	178	-1.03806	5.92362e-22	6.69892e-21
FSTL3	ENSG00000070404	62	69	74	211	246	184	1.58023	6.06119e-22	6.84703e-21
ARFRP1	ENSG00000101246	201	149	197	375	423	362	1.02848	6.98231e-22	7.87045e-21
GAMT	ENSG00000130005	134	136	161	350	375	300	1.18851	8.23076e-22	9.2276e-21
GAP43	ENSG00000172020	210	154	146	49	47	57	-1.78933	9.86409e-22	1.10409e-20
INHBE	ENSG00000139269	172	138	168	352	342	361	1.08793	1.78692e-21	1.97876e-20
H4C8	ENSG00000158406	22	37	24	132	170	115	2.25469	3.08646e-21	3.39429e-20
SP6	ENSG00000189120	89	57	102	210	253	244	1.45729	3.52446e-21	3.86573e-20
SYNDIG1	ENSG00000101463	19	6	8	95	94	97	3.06961	3.55195e-21	3.89178e-20
ACSM5	ENSG00000183549	96	99	99	7	13	23	-2.8392	3.79779e-21	4.15675e-20
FAM117A	ENSG00000121104	58	46	53	158	184	175	1.66174	4.54181e-21	4.95802e-20
-	ENSG00000285106	39	33	33	138	141	143	1.95058	4.62318e-21	5.0389e-20
KBTBD7	ENSG00000120696	238	185	248	95	92	71	-1.43335	4.64895e-21	5.06167e-20
DQX1	ENSG00000144045	24	26	21	103	137	120	2.27724	4.81678e-21	5.24165e-20
GCNT2	ENSG00000111846	185	122	162	54	26	38	-2.03123	5.90177e-21	6.38887e-20
MLXIPL	ENSG00000009950	172	205	182	70	54	51	-1.74088	8.32625e-21	8.96669e-20
COL4A4	ENSG00000081052	98	75	69	4	5	4	-4.27487	8.53134e-21	9.17805e-20
MACROD1	ENSG00000133315	118	107	120	258	289	279	1.2004	8.95711e-21	9.61615e-20
LHX8	ENSG00000162624	127	126	157	31	43	35	-1.97594	9.80617e-21	1.05222e-19
SIK1B	ENSG00000275993	121	105	123	245	313	280	1.20292	1.19658e-20	1.28065e-19
ARG2	ENSG00000081181	61	70	59	205	236	167	1.61197	1.50869e-20	1.60971e-19
ZNF431	ENSG00000196705	38	39	43	138	153	156	1.83708	1.60062e-20	1.70604e-19
PDE4A	ENSG00000065989	83	65	97	250	207	261	1.50178	1.65992e-20	1.76834e-19
GCAT	ENSG00000100116	122	91	107	253	288	243	1.23616	2.11845e-20	2.24875e-19
MUC13	ENSG00000173702	92	78	104	6	20	13	-2.87767	2.21171e-20	2.34654e-19
HNF4G	ENSG00000164749	141	99	119	25	36	26	-2.10073	2.9024e-20	3.06992e-19
PCDH18	ENSG00000189184	166	141	204	57	56	52	-1.68718	3.0197e-20	3.19236e-19
SCN9A	ENSG00000169432	204	181	175	73	73	60	-1.50207	4.46889e-20	4.68624e-19
SLAIN1	ENSG00000139737	172	122	175	45	49	53	-1.72623	4.77059e-20	4.9875e-19
PIK3C2B	ENSG00000133056	79	89	79	201	267	217	1.40416	4.89841e-20	5.11598e-19
RPSAP44	ENSG00000220773	88	68	71	4	8	7	-3.63683	6.27952e-20	6.53214e-19
COBLL1	ENSG00000082438	90	79	103	221	270	219	1.32362	6.65654e-20	6.90013e-19
L3MBTL4	ENSG00000154655	161	112	126	26	46	35	-1.95622	6.98539e-20	7.2194e-19
ECHDC2	ENSG00000121310	94	72	98	15	9	15	-2.80972	7.17955e-20	7.41637e-19
GBP2	ENSG00000162645	218	182	184	73	84	70	-1.4222	7.84361e-20	8.08223e-19
MEGF10	ENSG00000145794	271	188	198	75	96	90	-1.38614	9.78452e-20	1.00423e-18
RIMS2	ENSG00000176406	199	142	146	35	55	61	-1.74547	1.08002e-19	1.10683e-18
CHI3L2	ENSG00000064886	63	50	57	182	169	179	1.58707	1.11738e-19	1.14287e-18
HAS2	ENSG00000170961	118	99	123	25	33	24	-2.1117	1.13277e-19	1.15803e-18
NIPAL4	ENSG00000172548	151	103	135	33	29	41	-1.96619	1.20364e-19	1.22928e-18
LIMK2	ENSG00000182541	156	123	158	312	343	298	1.06814	1.36187e-19	1.38814e-18
ZNF731P	ENSG00000227671	52	53	45	161	173	158	1.65286	1.38702e-19	1.41239e-18
THRB	ENSG00000151090	373	272	332	147	188	161	-1.03418	1.44452e-19	1.46751e-18
ZNF211	ENSG00000121417	164	141	127	46	47	37	-1.79157	1.45151e-19	1.47301e-18
THAP9-AS1	ENSG00000251022	378	347	370	197	166	197	-1.02392	1.53905e-19	1.55879e-18
SDHAF3	ENSG00000196636	130	89	121	24	23	32	-2.15565	1.94988e-19	1.96626e-18
CYP26B1	ENSG00000003137	135	112	107	14	29	37	-2.20743	2.18715e-19	2.20198e-18
ADCY7	ENSG00000121281	232	149	186	65	80	63	-1.49881	2.18788e-19	2.20198e-18
NLRP1	ENSG00000091592	164	137	165	309	338	343	1.03001	2.4293e-19	2.43905e-18
KIF14	ENSG00000118193	302	213	248	98	139	96	-1.2533	2.90079e-19	2.904e-18
BBS12	ENSG00000181004	292	291	266	137	105	131	-1.24497	3.62748e-19	3.62277e-18
KIFC1	ENSG00000237649	270	266	276	114	109	142	-1.21364	4.6928e-19	4.66203e-18
SULT1C2	ENSG00000198203	56	34	51	131	190	162	1.71872	4.72461e-19	4.68915e-18
MAMDC2	ENSG00000165072	65	71	67	198	237	167	1.50266	5.64163e-19	5.5753e-18
DYNC1I1	ENSG00000158560	100	73	70	196	218	260	1.41767	6.31571e-19	6.2296e-18
HLA-DRA	ENSG00000204287	21	22	26	107	114	107	2.18949	6.47218e-19	6.37485e-18
CYB561D2	ENSG00000114395	111	94	119	239	278	250	1.18451	6.88409e-19	6.76773e-18
FKBP7	ENSG00000079150	374	234	299	130	160	139	-1.13118	8.01251e-19	7.85475e-18
ATP8A1	ENSG00000124406	110	85	122	26	26	19	-2.21341	8.41357e-19	8.24014e-18
MAML3	ENSG00000196782	123	78	92	16	23	20	-2.3641	1.18161e-18	1.1502e-17
CEP131	ENSG00000141577	102	93	122	245	257	262	1.21143	1.20221e-18	1.16916e-17
CABP1	ENSG00000157782	197	155	140	51	62	57	-1.59089	1.28766e-18	1.24992e-17
LINC01963	ENSG00000260804	156	85	117	248	317	294	1.21129	1.35152e-18	1.31068e-17
MDGA2	ENSG00000139915	3	0	3	92	97	92	5.49594	1.3847e-18	1.3416e-17
SGCD	ENSG00000170624	46	34	43	155	157	124	1.77091	1.61074e-18	1.55336e-17
CDCA3	ENSG00000111665	280	211	228	94	104	121	-1.22691	1.73163e-18	1.6653e-17
LINC02381	ENSG00000250742	7	4	2	51	94	91	4.11856	2.62881e-18	2.50836e-17
APOL3	ENSG00000128284	128	119	128	32	43	36	-1.81931	3.09364e-18	2.94109e-17
SLC22A4	ENSG00000197208	84	43	63	180	205	173	1.50421	3.60527e-18	3.4181e-17
AK5	ENSG00000154027	225	167	222	70	104	77	-1.34899	3.9354e-18	3.72289e-17
MMP24	ENSG00000125966	38	19	37	128	120	131	1.96466	4.20693e-18	3.97219e-17
CFAP126	ENSG00000188931	68	52	75	170	203	178	1.441	4.29446e-18	4.05115e-17
MAGEE1	ENSG00000198934	4	4	2	65	86	73	4.42304	4.62219e-18	4.3524e-17
CARD16	ENSG00000204397	195	139	195	48	59	79	-1.56068	4.71672e-18	4.43941e-17
MARK1	ENSG00000116141	364	327	403	162	179	222	-1.0169	5.53386e-18	5.19672e-17
ALDOC	ENSG00000109107	170	161	141	300	348	343	1.00885	7.85543e-18	7.32386e-17
DIRAS3	ENSG00000162595	97	74	82	14	16	17	-2.48388	9.03686e-18	8.40647e-17
NDNF	ENSG00000173376	166	153	131	40	60	51	-1.64044	9.37954e-18	8.70963e-17
PRC1	ENSG00000198901	180	159	146	61	60	56	-1.5131	9.49548e-18	8.80942e-17
ELOVL4	ENSG00000118402	336	242	271	112	134	158	-1.12514	9.61067e-18	8.90832e-17
DIO2	ENSG00000211448	47	40	33	127	140	152	1.7463	9.83851e-18	9.10731e-17
BEST1	ENSG00000167995	107	60	103	216	256	217	1.29963	1.09109e-17	1.00776e-16
C11orf96	ENSG00000187479	8	4	20	208	190	208	4.20147	1.09558e-17	1.01145e-16
PCDHGA10	ENSG00000253846	146	96	98	32	26	28	-2.03084	1.43985e-17	1.31757e-16
ITPKB	ENSG00000143772	60	40	40	144	146	165	1.64878	1.83363e-17	1.66762e-16
KIF18A	ENSG00000121621	331	292	243	129	160	125	-1.12742	2.13778e-17	1.93659e-16
SLC8A1	ENSG00000183023	81	62	82	15	7	10	-2.8631	2.41325e-17	2.18233e-16
FRG1BP	ENSG00000149531	130	126	136	29	55	35	-1.78878	2.46984e-17	2.23156e-16
IGSF3	ENSG00000143061	50	60	64	168	178	166	1.49427	2.71652e-17	2.44912e-16
THSD1	ENSG00000136114	22	25	21	97	122	93	2.13252	3.45074e-17	3.10029e-16
LRRC8C	ENSG00000171488	211	196	256	99	106	79	-1.28361	3.72162e-17	3.33213e-16
DNPH1	ENSG00000112667	6	9	14	86	70	77	2.95081	5.00326e-17	4.45466e-16
ZNF350	ENSG00000256683	128	65	102	12	23	24	-2.36834	5.03214e-17	4.47845e-16
GNAZ	ENSG00000128266	21	13	14	85	87	92	2.40722	6.59353e-17	5.84051e-16
SIK1	ENSG00000142178	36	27	29	121	110	123	1.892	6.71349e-17	5.9417e-16
HLA-DQB1	ENSG00000179344	12	15	9	71	92	78	2.67683	7.49974e-17	6.61219e-16
LUZP2	ENSG00000187398	61	58	68	2	6	5	-3.91111	8.73484e-17	7.67505e-16
SETD9	ENSG00000155542	74	53	73	174	187	177	1.3731	8.77213e-17	7.70456e-16
KDR	ENSG00000128052	102	71	91	18	22	17	-2.26538	9.66736e-17	8.47719e-16
ZNF354B	ENSG00000178338	3	5	0	77	87	55	4.71037	1.02483e-16	8.97074e-16
FABP5P7	ENSG00000234964	101	102	124	20	39	27	-1.99589	1.21538e-16	1.06074e-15
CTNND1	ENSG00000198561	115	91	133	257	292	230	1.14284	1.25577e-16	1.09461e-15
LMF1	ENSG00000103227	95	50	90	15	13	5	-2.87482	1.5086e-16	1.31278e-15
PLEK2	ENSG00000100558	33	22	50	141	123	132	1.86657	1.89729e-16	1.64414e-15
DGCR5	ENSG00000273032	6	4	1	76	70	55	4.13834	1.91435e-16	1.65753e-15
ARHGEF25	ENSG00000240771	167	134	182	63	66	57	-1.43272	2.29032e-16	1.97483e-15
CAMK1D	ENSG00000183049	296	264	261	144	144	136	-1.01207	2.46655e-16	2.12062e-15
RTN4R	ENSG00000040608	3	1	3	70	73	69	4.86649	2.64494e-16	2.26836e-15
CYP27A1	ENSG00000135929	1	4	4	53	81	69	4.42645	2.69289e-16	2.30757e-15
AUNIP	ENSG00000127423	144	112	146	43	48	48	-1.58774	2.76033e-16	2.36341e-15
NEURL1B	ENSG00000214357	263	225	241	123	133	98	-1.10125	2.9466e-16	2.52082e-15
DIAPH3	ENSG00000139734	286	228	211	107	128	111	-1.12546	3.36071e-16	2.868e-15
NTN4	ENSG00000074527	311	223	274	133	139	142	-1.01756	4.12176e-16	3.50308e-15
CD33	ENSG00000105383	14	5	9	79	62	80	2.9388	4.24258e-16	3.60428e-15
HRK	ENSG00000135116	74	61	68	10	11	10	-2.76885	5.50954e-16	4.65397e-15
RAB38	ENSG00000123892	78	61	58	9	9	9	-2.92303	6.54259e-16	5.50867e-15
CDH4	ENSG00000179242	2	2	3	70	86	53	4.83786	7.48977e-16	6.27816e-15
LINC00972	ENSG00000225128	71	51	61	7	7	6	-3.24698	7.75692e-16	6.49685e-15
ZNF717	ENSG00000227124	80	68	84	17	10	17	-2.45156	7.79476e-16	6.52591e-15
PARP16	ENSG00000138617	136	127	159	271	298	313	1.00459	7.94571e-16	6.64157e-15
SIMC1	ENSG00000170085	102	137	140	38	37	39	-1.80329	8.8498e-16	7.37649e-15
PINK1-AS	ENSG00000117242	226	172	228	98	104	84	-1.18517	9.01772e-16	7.51042e-15
NECAB1	ENSG00000123119	216	166	185	70	97	83	-1.23983	9.30145e-16	7.74052e-15
PPIL6	ENSG00000185250	329	257	260	146	138	154	-1.00358	9.36942e-16	7.79084e-15
IL17RD	ENSG00000144730	139	136	130	48	48	49	-1.54341	1.08786e-15	9.00281e-15
CYP2S1	ENSG00000167600	3	1	4	57	88	55	4.58041	1.1303e-15	9.34624e-15
SP140	ENSG00000079263	249	224	211	25	65	37	-2.50912	1.21398e-15	1.00142e-14
-	ENSG00000279041	100	80	105	25	27	23	-1.98242	1.22469e-15	1.00986e-14
P2RY8	ENSG00000182162	84	72	80	14	14	21	-2.32505	1.58229e-15	1.29905e-14
FAM66B	ENSG00000215374	212	176	192	94	91	75	-1.21415	1.5924e-15	1.30633e-14
ARMH4	ENSG00000139971	96	81	91	196	224	204	1.1608	1.87314e-15	1.5336e-14
-	ENSG00000287538	0	1	2	119	120	105	6.78433	1.95832e-15	1.60018e-14
PLK4	ENSG00000142731	173	145	172	76	56	62	-1.38959	2.0171e-15	1.64627e-14
H2BC20P	ENSG00000261716	81	55	57	159	212	153	1.38249	3.40259e-15	2.74788e-14
CA5BP1	ENSG00000186312	271	237	298	150	137	127	-1.01744	3.49935e-15	2.82493e-14
AIF1L	ENSG00000126878	2	1	1	67	102	87	5.93706	3.9428e-15	3.18043e-14
CDKL2	ENSG00000138769	83	49	69	8	4	15	-2.93757	4.16369e-15	3.35731e-14
SUN3	ENSG00000164744	156	136	136	54	61	51	-1.42634	4.4506e-15	3.5817e-14
SYN2	ENSG00000157152	155	115	122	254	271	292	1.00519	4.95254e-15	3.97333e-14
GAB3	ENSG00000160219	62	45	55	129	171	155	1.43148	5.10077e-15	4.09066e-14
LRMDA	ENSG00000148655	20	16	20	93	98	72	2.17449	6.08614e-15	4.86212e-14
RAB43	ENSG00000172780	142	110	133	43	40	53	-1.55446	6.13414e-15	4.89858e-14
-	ENSG00000237596	175	138	124	51	64	50	-1.46393	6.16263e-15	4.91944e-14
CDCP1	ENSG00000163814	295	203	247	111	122	140	-1.04973	8.15897e-15	6.47571e-14
MIR3142HG	ENSG00000253522	146	119	138	55	47	49	-1.47054	1.01591e-14	8.02944e-14
GRIA3	ENSG00000125675	228	146	198	68	92	91	-1.24062	1.10642e-14	8.7249e-14
B3GALT5	ENSG00000183778	160	106	141	46	62	38	-1.53373	1.16127e-14	9.14695e-14
NPY1R	ENSG00000164128	84	69	78	19	16	17	-2.2065	1.21941e-14	9.59769e-14
TNFRSF14-AS1	ENSG00000238164	22	11	21	94	71	100	2.2528	1.29187e-14	1.01564e-13
ZNF30	ENSG00000168661	6	4	4	54	65	53	3.56064	1.4089e-14	1.10723e-13
PCSK2	ENSG00000125851	1	0	2	77	127	102	6.60777	1.55293e-14	1.21674e-13
PRR9	ENSG00000203783	3	2	2	53	64	63	4.62647	1.55476e-14	1.21771e-13
HAS2-AS1	ENSG00000248690	97	52	84	11	15	20	-2.38582	1.5818e-14	1.23795e-13
ARMCX5-GPRASP2	ENSG00000271147	79	68	79	11	25	10	-2.36368	1.68402e-14	1.31647e-13
SLC47A1	ENSG00000142494	133	100	117	45	33	39	-1.6312	1.85587e-14	1.44917e-13
CPM	ENSG00000135678	255	200	248	110	140	110	-1.0238	1.86457e-14	1.45541e-13
DNAH10	ENSG00000197653	98	83	136	30	37	19	-1.94199	1.93141e-14	1.50646e-13
PIGW	ENSG00000277161	122	113	104	239	243	242	1.03629	2.02963e-14	1.58187e-13
ZNF283	ENSG00000167637	102	73	81	17	20	27	-2.05314	2.09512e-14	1.62986e-13
KCNJ3	ENSG00000162989	66	48	64	6	8	11	-2.88584	2.44673e-14	1.89983e-13
RTTN	ENSG00000176225	128	95	132	258	256	234	1.02175	3.50436e-14	2.69985e-13
NEIL3	ENSG00000109674	161	163	186	77	74	71	-1.26111	3.66318e-14	2.82012e-13
FLG	ENSG00000143631	42	23	51	113	129	135	1.64961	3.89364e-14	2.99199e-13
LNP1	ENSG00000206535	103	105	80	23	24	33	-1.91192	4.82435e-14	3.68129e-13
LINC01500	ENSG00000258583	60	53	51	8	6	6	-3.09362	4.82784e-14	3.6826e-13
CDH18	ENSG00000145526	92	94	105	21	32	33	-1.82448	4.98951e-14	3.79895e-13
FAM87B	ENSG00000177757	38	31	27	109	104	114	1.71374	5.37884e-14	4.08937e-13
SALL4	ENSG00000101115	62	41	66	7	4	9	-3.12544	5.50789e-14	4.18596e-13
ANKRD22	ENSG00000152766	51	52	51	5	1	6	-3.74069	5.89911e-14	4.47345e-13
ZNF572	ENSG00000180938	73	53	56	8	15	2	-2.9251	6.28637e-14	4.76017e-13
CLSTN2	ENSG00000158258	189	122	167	51	81	64	-1.34125	6.43821e-14	4.87103e-13
H2BC4	ENSG00000180596	29	14	11	74	93	87	2.18236	6.44905e-14	4.87624e-13
RGS4	ENSG00000117152	255	175	256	111	130	94	-1.08764	7.40378e-14	5.58187e-13
GPC5	ENSG00000179399	83	70	47	13	14	4	-2.75129	7.99044e-14	6.00889e-13
FTH1P2	ENSG00000234975	563	365	397	986	998	1155	1.19977	9.62368e-14	7.20579e-13
ARID3A	ENSG00000116017	84	85	87	196	192	201	1.14324	9.95563e-14	7.44628e-13
EXO5	ENSG00000164002	86	70	64	17	19	14	-2.19589	1.08885e-13	8.12644e-13
SLC35D2	ENSG00000130958	275	211	229	135	130	99	-1.02834	1.0951e-13	8.17017e-13
TNFSF12	ENSG00000239697	28	19	27	94	104	83	1.86966	1.09664e-13	8.17868e-13
AKR1B15	ENSG00000227471	21	16	18	83	97	67	2.10824	1.14007e-13	8.49044e-13
ZNF75A	ENSG00000162086	195	121	140	46	53	74	-1.44604	1.22548e-13	9.11666e-13
STAT5A	ENSG00000126561	18	22	13	87	79	78	2.14243	1.2869e-13	9.56677e-13
ZNF845	ENSG00000213799	2	1	4	57	63	46	4.51064	1.35288e-13	1.00537e-12
RHOU	ENSG00000116574	4	0	5	51	63	47	4.10708	1.39669e-13	1.03755e-12
MAP7	ENSG00000135525	69	64	50	11	7	12	-2.66687	1.47474e-13	1.09357e-12
DIRAS2	ENSG00000165023	0	0	4	57	75	75	5.6336	1.52703e-13	1.13113e-12
ZNF300	ENSG00000145908	48	40	69	4	8	1	-3.6564	1.5526e-13	1.14925e-12
PHYKPL	ENSG00000175309	28	25	24	82	107	95	1.82114	1.67827e-13	1.24051e-12
LINC00886	ENSG00000240875	35	44	43	119	131	119	1.53237	1.73309e-13	1.27966e-12
NUF2	ENSG00000143228	227	210	186	99	97	109	-1.08991	1.83063e-13	1.34881e-12
HCLS1	ENSG00000180353	94	65	79	23	20	18	-2.0146	2.10663e-13	1.5434e-12
RGL3	ENSG00000205517	2	3	0	55	55	69	5.10467	2.43345e-13	1.77782e-12
NAP1L2	ENSG00000186462	0	0	0	70	104	80	8.77794	2.51967e-13	1.83694e-12
SHROOM2	ENSG00000146950	63	46	55	7	9	8	-2.82765	2.66007e-13	1.93861e-12
BTC	ENSG00000174808	217	157	160	84	87	74	-1.17764	2.68543e-13	1.95641e-12
KIF18B	ENSG00000186185	211	215	206	90	123	104	-1.06211	2.70955e-13	1.97259e-12
PI3	ENSG00000124102	7	1	1	51	55	50	4.06766	3.0957e-13	2.2482e-12
LINC01235	ENSG00000270547	47	43	55	6	2	4	-3.65002	3.40706e-13	2.46569e-12
LBH	ENSG00000213626	93	64	68	155	211	172	1.19944	3.47828e-13	2.51254e-12
PPP1R14B-AS1	ENSG00000256940	112	97	107	232	243	197	1.03048	3.50286e-13	2.52797e-12
GGT8P	ENSG00000236969	16	11	15	71	84	59	2.29145	3.55473e-13	2.56363e-12
FAM110B	ENSG00000169122	177	133	146	71	69	57	-1.26479	3.64162e-13	2.62265e-12
IL27RA	ENSG00000104998	54	67	39	4	7	7	-3.22854	3.67804e-13	2.64796e-12
ARHGAP27P1-BPTFP1-KPNA2P3	ENSG00000215769	56	58	61	137	150	168	1.31798	3.74293e-13	2.69187e-12
NFATC4	ENSG00000100968	118	101	119	37	39	47	-1.51567	4.24583e-13	3.04197e-12
SLC46A1	ENSG00000076351	7	4	9	47	70	51	3.00926	4.72618e-13	3.37448e-12
PPCS	ENSG00000127125	76	73	67	8	22	19	-2.20975	4.87438e-13	3.4779e-12
VNN2	ENSG00000112303	285	288	310	54	24	56	-2.7658	6.01111e-13	4.26842e-12
ZNF10	ENSG00000256223	70	62	57	16	12	10	-2.37169	7.048e-13	4.99446e-12
EP300-AS1	ENSG00000231993	3	1	1	61	63	45	5.02461	7.87075e-13	5.54908e-12
ADCY10	ENSG00000143199	221	124	150	62	85	54	-1.35001	8.15844e-13	5.7441e-12
DNM3	ENSG00000197959	17	14	26	62	105	84	2.07344	8.63793e-13	6.06935e-12
SAC3D1	ENSG00000168061	96	111	146	258	264	239	1.04583	9.02122e-13	6.32796e-12
SYP	ENSG00000102003	24	25	24	81	91	96	1.81551	9.19101e-13	6.44488e-12
ADAMTS14	ENSG00000138316	50	30	60	134	133	130	1.45397	9.54061e-13	6.68551e-12
KCNA1	ENSG00000111262	60	52	41	5	7	8	-2.99661	1.05209e-12	7.3378e-12
-	ENSG00000213144	18	7	15	58	73	74	2.30695	1.25419e-12	8.70929e-12
CCDC88B	ENSG00000168071	19	25	13	79	99	69	2.0453	1.29246e-12	8.96906e-12
HS3ST2	ENSG00000122254	98	76	74	32	18	12	-2.04868	1.36989e-12	9.49367e-12
KCNT2	ENSG00000162687	152	126	96	43	39	53	-1.52557	1.53236e-12	1.05984e-11
LINC01504	ENSG00000225434	55	69	64	12	5	17	-2.53001	1.55844e-12	1.07716e-11
SLC27A5	ENSG00000083807	16	10	22	80	73	67	2.14613	2.08418e-12	1.43054e-11
NUDT14	ENSG00000183828	106	98	115	237	203	238	1.03338	2.14127e-12	1.4673e-11
TPK1	ENSG00000196511	42	18	19	106	86	103	1.86243	2.19132e-12	1.50011e-11
NAP1L3	ENSG00000186310	0	1	1	97	126	98	7.26382	2.68418e-12	1.83027e-11
COL4A1	ENSG00000187498	4	6	9	59	51	47	2.98971	2.8188e-12	1.92017e-11
-	ENSG00000253524	8	2	15	45	73	61	2.7834	3.04276e-12	2.07001e-11
TNRC6C	ENSG00000078687	63	50	51	133	147	134	1.27888	3.64114e-12	2.4682e-11
TRANK1	ENSG00000168016	15	11	20	69	63	81	2.16016	3.88126e-12	2.62582e-11
LIPC	ENSG00000166035	65	70	57	19	13	9	-2.29023	4.02177e-12	2.71823e-11
RPS6KL1	ENSG00000198208	14	15	15	98	74	51	2.28718	4.25617e-12	2.87105e-11
DCN	ENSG00000011465	55	34	45	1	1	5	-4.30591	4.77754e-12	3.20919e-11
ITGA4	ENSG00000115232	192	156	159	83	89	75	-1.09483	4.98941e-12	3.34525e-11
MT1M	ENSG00000205364	9	9	18	114	79	150	3.20631	5.20736e-12	3.48888e-11
C4orf48	ENSG00000243449	73	45	81	19	10	13	-2.28569	5.38112e-12	3.59833e-11
HSPB7	ENSG00000173641	6	5	4	52	44	48	3.21077	5.57589e-12	3.72377e-11
SARDH	ENSG00000123453	65	40	42	9	7	3	-2.99866	6.1358e-12	4.08588e-11
FTH1P8	ENSG00000219507	78	61	49	139	154	173	1.25359	6.3722e-12	4.23922e-11
DACH1	ENSG00000276644	77	52	64	11	13	20	-2.184	6.84295e-12	4.53785e-11
MAPK10	ENSG00000109339	144	105	138	42	63	57	-1.3136	6.89486e-12	4.57081e-11
LIMCH1	ENSG00000064042	91	78	80	20	29	29	-1.73564	6.98121e-12	4.62068e-11
ARHGAP45	ENSG00000180448	30	33	35	110	121	82	1.61178	7.63284e-12	5.04555e-11
LINC01822	ENSG00000229621	3	0	1	44	56	63	5.29509	8.21683e-12	5.41607e-11
RTL5	ENSG00000242732	205	177	180	80	107	102	-1.02057	8.30989e-12	5.47393e-11
TAF6L	ENSG00000162227	128	86	94	229	204	213	1.0196	8.50314e-12	5.59767e-11
TMEM86A	ENSG00000151117	19	13	26	68	85	78	1.93693	8.95223e-12	5.88958e-11
NTRK3	ENSG00000140538	7	0	9	48	54	45	3.15328	1.0781e-11	7.06582e-11
SYNPO2	ENSG00000172403	103	106	100	25	36	48	-1.56908	1.19591e-11	7.8281e-11
FAM78B	ENSG00000188859	19	10	16	64	75	62	2.10586	1.2925e-11	8.45234e-11
FUCA1	ENSG00000179163	83	56	78	160	186	148	1.1316	1.48206e-11	9.6555e-11
GRIK2	ENSG00000164418	172	120	151	57	81	66	-1.17493	1.68409e-11	1.09169e-10
SGO1	ENSG00000129810	183	182	161	68	112	66	-1.1678	1.69514e-11	1.09851e-10
COL21A1	ENSG00000124749	34	49	55	4	6	7	-3.09519	1.71668e-11	1.11212e-10
COL13A1	ENSG00000197467	0	0	3	61	74	49	5.87789	1.82199e-11	1.17631e-10
NDST3	ENSG00000164100	56	28	45	5	3	4	-3.46557	2.04888e-11	1.32033e-10
PODNL1	ENSG00000132000	94	56	84	19	29	20	-1.83507	2.08094e-11	1.34015e-10
HAND2	ENSG00000164107	44	36	58	2	11	4	-3.08837	2.74098e-11	1.75326e-10
-	ENSG00000256594	103	88	105	39	42	29	-1.48692	2.74923e-11	1.758e-10
PDCD6IP-DT	ENSG00000271643	106	79	77	167	193	198	1.03474	2.91927e-11	1.86329e-10
CTXN1	ENSG00000178531	103	84	97	32	38	35	-1.49347	2.99899e-11	1.91182e-10
FABP7	ENSG00000164434	10	9	6	36	69	59	2.6447	3.15103e-11	2.00321e-10
TTK	ENSG00000112742	235	148	194	80	122	86	-1.05745	3.29387e-11	2.0889e-10
TSGA10	ENSG00000135951	91	74	97	204	179	179	1.04833	3.55325e-11	2.25133e-10
HSBP1L1	ENSG00000226742	77	69	76	15	29	22	-1.81546	3.69681e-11	2.34086e-10
DLX3	ENSG00000064195	4	2	2	41	51	35	3.93041	4.12416e-11	2.60353e-10
TXN2P1	ENSG00000213540	11	5	4	51	45	50	2.82188	4.17629e-11	2.63403e-10
ZNF525	ENSG00000203326	3	5	1	43	55	32	3.78294	4.35987e-11	2.74482e-10
GOLGA8A	ENSG00000175265	44	43	46	102	155	106	1.38074	5.30672e-11	3.3278e-10
GDF5	ENSG00000125965	175	106	132	55	74	51	-1.2502	5.65966e-11	3.54377e-10
DPYSL4	ENSG00000151640	30	29	27	90	89	90	1.58714	5.92477e-11	3.70195e-10
LMO2	ENSG00000135363	72	57	74	146	178	138	1.12741	6.13767e-11	3.82807e-10
CSGALNACT1	ENSG00000147408	127	141	143	69	63	50	-1.23925	6.60304e-11	4.11092e-10
FBXO6	ENSG00000116663	19	13	22	79	66	68	1.93059	6.94256e-11	4.31582e-10
-	ENSG00000257732	151	92	142	54	59	52	-1.27137	7.25729e-11	4.50742e-10
ARTN	ENSG00000117407	74	70	67	12	22	26	-1.87944	7.49791e-11	4.6527e-10
KCNK6	ENSG00000099337	1	1	0	86	66	82	6.82056	7.53492e-11	4.67426e-10
FBLN5	ENSG00000140092	97	71	105	27	34	36	-1.54756	7.74183e-11	4.79831e-10
E2F7	ENSG00000165891	3	5	1	33	51	41	3.72483	7.92851e-11	4.90816e-10
EGR1	ENSG00000120738	62	48	63	120	164	131	1.20192	8.08426e-11	4.99862e-10
ADORA1	ENSG00000163485	65	69	71	146	153	166	1.12091	8.25222e-11	5.09488e-10
TRIM7	ENSG00000146054	8	4	12	44	57	50	2.59753	8.76425e-11	5.39977e-10
LFNG	ENSG00000106003	31	11	9	66	67	94	2.11667	1.00581e-10	6.1731e-10
LIN28B	ENSG00000187772	73	54	67	16	12	23	-1.97729	1.05041e-10	6.43166e-10
BCAN	ENSG00000132692	27	11	11	68	66	72	2.0287	1.0552e-10	6.45907e-10
RGS7	ENSG00000182901	38	34	42	3	1	2	-4.30422	1.18313e-10	7.22934e-10
FLG-AS1	ENSG00000237975	75	58	65	133	147	172	1.13557	1.41999e-10	8.63094e-10
ID2	ENSG00000115738	103	59	91	181	175	183	1.04374	1.43792e-10	8.7348e-10
PHF7	ENSG00000010318	72	50	55	126	141	146	1.16826	1.70566e-10	1.0304e-09
KHK	ENSG00000138030	10	11	12	52	65	48	2.25775	1.87253e-10	1.12726e-09
MVB12B	ENSG00000196814	104	145	154	48	58	63	-1.32688	1.95112e-10	1.17321e-09
PPP1R3G	ENSG00000219607	77	64	88	32	20	18	-1.76083	1.95865e-10	1.1774e-09
RBKS	ENSG00000171174	53	54	66	130	138	140	1.17795	1.9672e-10	1.1822e-09
EPSTI1	ENSG00000133106	63	45	44	7	6	16	-2.43972	2.33895e-10	1.39872e-09
ARHGDIB	ENSG00000111348	44	62	30	8	7	4	-2.9186	2.40182e-10	1.43508e-09
CDK15	ENSG00000138395	70	52	48	16	13	12	-2.10413	2.49062e-10	1.48728e-09
HRNR	ENSG00000197915	40	46	58	113	133	119	1.27794	2.53928e-10	1.51503e-09
-	ENSG00000259363	124	95	112	43	53	47	-1.26768	2.56967e-10	1.53272e-09
COL15A1	ENSG00000204291	143	124	100	56	60	42	-1.2763	3.26399e-10	1.93685e-09
GPR37	ENSG00000170775	83	67	75	22	28	26	-1.62421	3.52084e-10	2.0839e-09
PIP5KL1	ENSG00000167103	62	88	86	176	164	191	1.10487	3.88206e-10	2.28986e-09
ME3	ENSG00000151376	62	74	62	19	22	17	-1.84155	4.02293e-10	2.37026e-09
POU6F1	ENSG00000184271	103	113	84	34	51	28	-1.48234	4.52929e-10	2.65955e-09
TRPC4	ENSG00000133107	119	72	100	34	38	41	-1.41322	4.57586e-10	2.68537e-09
JAKMIP3	ENSG00000188385	9	16	19	56	63	68	2.02123	4.68237e-10	2.74401e-09
ZNF772	ENSG00000197128	59	49	44	14	6	12	-2.29829	4.77642e-10	2.79596e-09
TMCC2	ENSG00000133069	81	68	53	136	164	151	1.09888	5.04385e-10	2.95001e-09
SOD3	ENSG00000109610	195	168	163	69	119	85	-1.01211	5.21414e-10	3.04446e-09
MYOZ2	ENSG00000172399	110	86	86	38	32	40	-1.41107	5.22394e-10	3.04933e-09
NGF	ENSG00000134259	126	164	116	49	60	67	-1.28051	5.25861e-10	3.06871e-09
ZNF74	ENSG00000185252	60	42	50	108	142	117	1.21375	5.43488e-10	3.16801e-09
LINC01705	ENSG00000232679	26	18	22	79	75	68	1.69778	5.44612e-10	3.17278e-09
MAGEC2	ENSG00000046774	49	48	42	13	5	8	-2.47368	5.53685e-10	3.22383e-09
BST1	ENSG00000109743	41	46	30	6	6	3	-3.0333	5.56068e-10	3.23679e-09
IL15RA	ENSG00000134470	162	156	145	70	87	81	-1.02362	5.65883e-10	3.29116e-09
PRR5L	ENSG00000135362	117	108	113	38	58	54	-1.23617	7.33147e-10	4.2249e-09
NEUROD1	ENSG00000162992	33	38	39	3	7	3	-3.15402	7.55039e-10	4.34744e-09
-	ENSG00000285215	19	19	12	59	77	58	1.89079	7.86439e-10	4.52322e-09
RAB6B	ENSG00000154917	46	32	37	80	113	119	1.38227	8.1355e-10	4.67527e-09
PLEKHN1	ENSG00000187583	37	30	47	85	124	101	1.38117	8.32634e-10	4.77964e-09
ANXA9	ENSG00000143412	55	32	42	101	140	96	1.32892	8.35323e-10	4.79376e-09
LRRC19	ENSG00000184434	3	4	6	36	42	38	3.09589	8.70486e-10	4.99279e-09
PRSS3	ENSG00000010438	165	142	152	90	77	65	-1.04016	8.72902e-10	5.00526e-09
RNF150	ENSG00000170153	35	48	32	2	4	8	-3.11513	8.99832e-10	5.15541e-09
COL9A2	ENSG00000049089	39	38	33	5	4	5	-3.03543	9.04269e-10	5.1794e-09
SKA3	ENSG00000165480	168	127	169	77	95	64	-1.03268	9.75441e-10	5.57322e-09
PGAP3	ENSG00000161395	71	86	119	188	194	205	1.0261	1.01505e-09	5.79156e-09
-	ENSG00000228801	153	130	144	69	69	78	-1.03991	1.061e-09	6.04876e-09
LINC01358	ENSG00000237352	99	67	78	28	29	32	-1.50606	1.08459e-09	6.17644e-09
XKR3	ENSG00000172967	4	0	6	29	34	54	3.50334	1.14181e-09	6.48628e-09
-	ENSG00000284610	29	19	30	86	96	64	1.60199	1.18118e-09	6.70626e-09
GPM6A	ENSG00000150625	35	29	36	1	4	2	-3.89894	1.22875e-09	6.96683e-09
PCDHGB1	ENSG00000254221	77	54	57	24	17	12	-1.87532	1.24598e-09	7.06065e-09
-	ENSG00000234147	71	83	82	24	17	36	-1.67772	1.25812e-09	7.12363e-09
COMTD1	ENSG00000165644	55	56	62	122	143	128	1.12152	1.29512e-09	7.32314e-09
IL6	ENSG00000136244	152	152	147	68	78	86	-1.02199	1.36672e-09	7.71121e-09
SOX4	ENSG00000124766	128	77	86	32	44	39	-1.39037	1.43477e-09	8.08636e-09
ST8SIA5	ENSG00000101638	6	0	5	30	53	33	3.34349	1.46241e-09	8.23544e-09
ERICH2	ENSG00000204334	135	126	103	53	69	38	-1.25219	1.47093e-09	8.28116e-09
-	ENSG00000226380	41	41	34	87	115	103	1.33017	1.49549e-09	8.41488e-09
-	ENSG00000206567	67	60	58	134	145	129	1.08198	1.60956e-09	9.02494e-09
MBNL1-AS1	ENSG00000229619	84	54	71	21	26	22	-1.6508	1.68767e-09	9.45267e-09
SHC2	ENSG00000129946	4	14	3	92	108	83	3.64707	1.71061e-09	9.57858e-09
PSTPIP2	ENSG00000152229	2	0	1	45	51	33	5.3712	1.73016e-09	9.68543e-09
TSPOAP1-AS1	ENSG00000265148	67	52	65	14	14	25	-1.84881	1.80766e-09	1.0103e-08
PCDH10	ENSG00000138650	82	61	78	28	23	26	-1.57237	1.85866e-09	1.03824e-08
-	ENSG00000285095	34	24	52	5	2	5	-3.24196	1.90059e-09	1.06023e-08
WNT10B	ENSG00000169884	46	31	52	7	11	6	-2.48152	2.02152e-09	1.12497e-08
IL15	ENSG00000164136	86	87	100	36	39	36	-1.36088	2.05676e-09	1.14336e-08
ANKRD1	ENSG00000148677	4	2	6	28	48	37	3.1725	2.05797e-09	1.14373e-08
S1PR5	ENSG00000180739	5	5	1	45	46	24	3.32477	2.06537e-09	1.14753e-08
PTGER3	ENSG00000050628	42	49	34	4	9	9	-2.58092	2.10546e-09	1.16856e-08
GLB1L2	ENSG00000149328	38	16	33	93	78	90	1.54459	2.22738e-09	1.23424e-08
FTH1P10	ENSG00000223361	75	49	66	120	142	159	1.0947	2.37373e-09	1.31114e-08
LDB2	ENSG00000169744	50	36	52	11	13	5	-2.3061	2.44227e-09	1.34756e-08
FTH1P7	ENSG00000232187	197	129	118	341	348	433	1.29171	2.47771e-09	1.36639e-08
-	ENSG00000204876	78	64	84	18	20	37	-1.6462	2.51987e-09	1.38927e-08
ITPRIPL1	ENSG00000198885	57	49	44	108	131	114	1.17432	2.52299e-09	1.39063e-08
CRACR2B	ENSG00000177685	90	49	94	151	193	154	1.04357	2.64756e-09	1.45619e-08
RBM24	ENSG00000112183	52	36	42	11	7	8	-2.37	2.68799e-09	1.47648e-08
CCL26	ENSG00000006606	166	103	129	61	67	65	-1.09365	2.75446e-09	1.51219e-08
-	ENSG00000276564	9	9	11	46	46	51	2.24474	2.80198e-09	1.53746e-08
ZNF704	ENSG00000164684	69	70	64	23	27	18	-1.64337	3.20506e-09	1.75169e-08
-	ENSG00000277270	1	0	0	38	71	54	7.1719	3.43074e-09	1.87257e-08
C11orf87	ENSG00000185742	32	35	30	0	4	1	-4.35341	3.52387e-09	1.92188e-08
SEMA6B	ENSG00000167680	30	44	26	6	2	1	-3.54667	4.44348e-09	2.40574e-08
TAGLN3	ENSG00000144834	60	44	53	18	14	9	-1.98838	4.49344e-09	2.43025e-08
C10orf143	ENSG00000237489	31	30	35	85	104	76	1.40206	4.61693e-09	2.49379e-08
DNAJC3-DT	ENSG00000247400	43	34	46	91	97	127	1.30241	4.77892e-09	2.57727e-08
DBP	ENSG00000105516	115	99	104	47	59	38	-1.20447	4.94114e-09	2.66061e-08
IL33	ENSG00000137033	45	37	37	4	8	10	-2.49587	5.10023e-09	2.742e-08
DDIT4L	ENSG00000145358	95	67	81	28	36	31	-1.41003	5.28578e-09	2.84102e-08
-	ENSG00000230825	33	33	35	6	2	5	-3.01431	5.78389e-09	3.10473e-08
DKK3	ENSG00000050165	62	54	57	11	20	21	-1.7971	6.41727e-09	3.42877e-08
ANKDD1A	ENSG00000166839	67	47	53	119	128	123	1.09366	7.18015e-09	3.82555e-08
ZNF430	ENSG00000118620	76	51	56	120	149	128	1.06141	7.4033e-09	3.93636e-08
-	ENSG00000287677	0	1	1	55	64	31	6.16437	7.59365e-09	4.03241e-08
PRKX	ENSG00000183943	11	1	2	83	72	65	3.96503	7.89742e-09	4.18835e-08
PAK3	ENSG00000077264	49	42	32	6	2	13	-2.60171	8.2648e-09	4.37649e-08
-	ENSG00000280187	48	30	28	92	113	79	1.36637	8.28884e-09	4.38786e-08
APOH	ENSG00000091583	63	56	54	13	22	19	-1.74381	1.06331e-08	5.57512e-08
ZSWIM5	ENSG00000162415	42	38	50	92	151	90	1.2883	1.06798e-08	5.59818e-08
-	ENSG00000229261	46	32	27	74	117	92	1.36897	1.09482e-08	5.72732e-08
H2BC8	ENSG00000273802	7	8	8	37	37	53	2.40724	1.15527e-08	6.02836e-08
HDHD3	ENSG00000119431	72	53	55	133	149	111	1.07	1.16857e-08	6.09315e-08
LHFPL4	ENSG00000156959	0	0	2	53	42	43	6.05817	1.28103e-08	6.66787e-08
CCL3L1	ENSG00000276085	0	0	0	30	26	22	7.08587	1.33433e-08	6.93833e-08
-	ENSG00000235537	0	1	0	48	42	43	6.89424	1.47346e-08	7.63309e-08
ZNF773	ENSG00000152439	142	104	118	57	68	58	-1.04772	1.48983e-08	7.71404e-08
NUDT8	ENSG00000167799	26	19	22	83	77	53	1.61553	1.51534e-08	7.84221e-08
RTCA-AS1	ENSG00000224616	38	32	32	97	79	92	1.34162	1.61763e-08	8.35911e-08
TWIST2	ENSG00000233608	44	33	37	5	13	2	-2.57706	1.75933e-08	9.05753e-08
ST3GAL5	ENSG00000115525	53	30	40	115	91	100	1.27128	1.82169e-08	9.36696e-08
NKAIN3	ENSG00000185942	78	44	77	16	21	28	-1.66117	1.83033e-08	9.40906e-08
MAGEA1	ENSG00000198681	0	0	0	30	25	20	7.03002	1.9267e-08	9.88485e-08
PADI3	ENSG00000142619	68	65	53	21	21	21	-1.62352	1.9513e-08	9.99627e-08
ZNF530	ENSG00000183647	135	86	87	39	59	35	-1.26714	1.98302e-08	1.01462e-07
BMF	ENSG00000104081	106	104	106	47	53	51	-1.12782	2.00568e-08	1.02521e-07
PDZD7	ENSG00000186862	29	29	38	97	76	87	1.38381	2.09613e-08	1.07065e-07
EPHB1	ENSG00000154928	93	66	80	35	26	34	-1.37943	2.15261e-08	1.09869e-07
CKMT1B	ENSG00000237289	0	0	1	48	33	46	6.83321	2.25548e-08	1.15006e-07
-	ENSG00000259436	38	48	45	13	8	10	-2.14396	2.34685e-08	1.19401e-07
CA2	ENSG00000104267	42	47	30	9	10	5	-2.38059	2.37055e-08	1.20577e-07
MTMR3	ENSG00000100330	41	38	58	95	128	103	1.18777	2.38703e-08	1.21386e-07
NREP	ENSG00000134986	57	60	75	17	20	28	-1.6255	2.44726e-08	1.24327e-07
EDNRB	ENSG00000136160	68	57	65	14	20	30	-1.62842	2.464e-08	1.2514e-07
VGLL2	ENSG00000170162	37	37	41	0	0	1	-6.80305	2.54508e-08	1.28918e-07
-	ENSG00000261512	119	104	103	56	56	46	-1.10355	2.58636e-08	1.30913e-07
-	ENSG00000286580	28	32	41	2	2	10	-2.91338	3.11099e-08	1.56098e-07
LINGO2	ENSG00000174482	46	36	40	11	5	11	-2.22443	3.17805e-08	1.59309e-07
LYPD6	ENSG00000187123	78	60	107	20	41	31	-1.47531	3.18767e-08	1.59753e-07
PSG4	ENSG00000243137	32	32	32	73	101	79	1.33254	3.28037e-08	1.642e-07
FOS	ENSG00000170345	8	8	8	30	50	44	2.30209	3.38159e-08	1.69145e-07
FEZF1	ENSG00000128610	43	30	36	9	5	7	-2.42311	3.6367e-08	1.81424e-07
-	ENSG00000276805	0	3	7	34	31	31	3.20129	3.75741e-08	1.87042e-07
LINC00668	ENSG00000265933	129	113	150	49	80	72	-1.02699	3.83336e-08	1.90457e-07
ZNF483	ENSG00000173258	90	85	79	40	33	36	-1.27872	4.04956e-08	2.00719e-07
HSD11B1	ENSG00000117594	10	9	5	32	55	38	2.31182	4.07814e-08	2.01942e-07
ADAMTS18	ENSG00000140873	8	13	17	51	47	54	1.93859	4.11038e-08	2.03442e-07
CHST1	ENSG00000175264	3	5	5	33	31	34	2.85414	4.25907e-08	2.1055e-07
TNFRSF8	ENSG00000120949	40	30	44	5	10	9	-2.3065	4.32954e-08	2.13983e-07
PDLIM3	ENSG00000154553	33	25	27	1	1	6	-3.46188	4.48689e-08	2.21496e-07
CBSL	ENSG00000274276	73	57	38	10	21	18	-1.84111	4.4929e-08	2.2174e-07
CBS	ENSG00000160200	92	28	80	7	10	4	-3.28148	4.52556e-08	2.23246e-07
KCNMB4	ENSG00000135643	120	85	103	49	51	48	-1.11015	4.89393e-08	2.40447e-07
PCDH1	ENSG00000156453	65	36	48	15	13	14	-1.8704	4.95255e-08	2.43269e-07
PLXNA4	ENSG00000221866	80	54	46	13	25	20	-1.69176	5.11967e-08	2.51299e-07
CCDC198	ENSG00000100557	49	36	46	7	19	4	-2.19378	5.25977e-08	2.57811e-07
-	ENSG00000260578	11	4	15	35	65	41	2.17285	5.38117e-08	2.63574e-07
PPM1H	ENSG00000111110	63	39	38	88	115	125	1.17474	5.66223e-08	2.77014e-07
TMEM169	ENSG00000163449	31	18	28	56	85	80	1.4646	5.7128e-08	2.79423e-07
LINC01611	ENSG00000231776	49	60	60	13	22	20	-1.69228	5.72354e-08	2.79882e-07
CXXC4	ENSG00000168772	37	25	43	0	0	1	-6.65944	5.90355e-08	2.88209e-07
BFSP1	ENSG00000125864	144	77	117	59	53	45	-1.14861	6.14824e-08	2.99662e-07
EHHADH	ENSG00000113790	82	99	95	45	42	36	-1.23259	6.4772e-08	3.15029e-07
CCDC69	ENSG00000198624	77	52	48	134	147	104	1.06677	6.73703e-08	3.27284e-07
EBF3	ENSG00000108001	0	0	1	37	40	32	6.60203	7.12286e-08	3.45058e-07
-	ENSG00000254510	21	43	36	7	6	2	-2.8214	7.13097e-08	3.4537e-07
ZNRF3-AS1	ENSG00000177993	2	2	2	23	34	27	3.74251	8.06163e-08	3.88541e-07
TMEM198	ENSG00000188760	56	35	48	100	128	90	1.13794	8.08943e-08	3.89791e-07
PCDH12	ENSG00000113555	11	5	4	29	42	41	2.43162	8.25186e-08	3.97341e-07
ARHGEF5	ENSG00000050327	0	0	2	44	33	35	5.75829	8.61892e-08	4.14727e-07
CLDN1	ENSG00000163347	46	31	36	5	6	13	-2.28522	9.4042e-08	4.50841e-07
GCNA	ENSG00000147174	37	22	38	90	72	90	1.33259	9.87314e-08	4.72341e-07
KIF17	ENSG00000117245	46	40	39	11	12	10	-1.98103	1.02005e-07	4.87667e-07
RASL11A	ENSG00000122035	10	1	5	36	32	35	2.65174	1.02435e-07	4.89607e-07
LINC00839	ENSG00000185904	0	0	1	26	37	42	6.54515	1.0261e-07	4.9033e-07
FAXC	ENSG00000146267	37	29	50	7	14	3	-2.33748	1.04666e-07	4.99696e-07
-	ENSG00000265717	0	4	2	35	37	16	3.79778	1.0976e-07	5.23292e-07
-	ENSG00000277117	9	6	13	37	51	38	2.11033	1.11493e-07	5.30948e-07
FAHD2CP	ENSG00000231584	9	2	7	35	33	37	2.50278	1.14507e-07	5.44676e-07
KIAA0040	ENSG00000235750	28	27	44	6	3	8	-2.59577	1.18562e-07	5.6332e-07
LHPP	ENSG00000107902	52	71	67	149	138	118	1.02663	1.2372e-07	5.86754e-07
-	ENSG00000233030	12	8	5	41	44	34	2.19603	1.2861e-07	6.09388e-07
MIR155HG	ENSG00000234883	41	19	31	2	5	6	-2.85125	1.30661e-07	6.18681e-07
SFRP2	ENSG00000145423	72	66	68	20	38	23	-1.41474	1.32393e-07	6.26452e-07
RUNDC3B	ENSG00000105784	54	50	34	14	16	8	-1.92523	1.41978e-07	6.70281e-07
ICOSLG	ENSG00000160223	6	10	2	37	45	27	2.52358	1.42708e-07	6.7357e-07
-	ENSG00000280433	32	43	35	97	102	75	1.24909	1.43749e-07	6.7818e-07
CCL4	ENSG00000275302	0	0	0	15	16	29	6.70691	1.49531e-07	7.05134e-07
-	ENSG00000166104	34	24	30	0	4	8	-2.93143	1.61026e-07	7.5831e-07
SNHG10	ENSG00000247092	127	90	139	65	52	63	-1.03192	1.79621e-07	8.4301e-07
MEGF6	ENSG00000162591	1	1	0	37	40	26	5.62707	1.85576e-07	8.69975e-07
GRM1	ENSG00000152822	75	47	84	29	31	17	-1.46998	2.13056e-07	9.94308e-07
GREM2	ENSG00000180875	24	29	26	0	3	0	-4.79733	2.13172e-07	9.94627e-07
FER1L4	ENSG00000088340	28	21	26	71	75	59	1.39494	2.23121e-07	1.03918e-06
DBH-AS1	ENSG00000225756	33	38	31	6	9	7	-2.28428	2.26834e-07	1.05529e-06
-	ENSG00000229953	10	5	7	31	40	38	2.25492	2.27411e-07	1.05774e-06
PHOSPHO1	ENSG00000173868	5	7	10	31	46	34	2.26586	2.3152e-07	1.07516e-06
SLC4A10	ENSG00000144290	31	21	36	2	3	8	-2.80911	2.32972e-07	1.08166e-06
RALY-AS1	ENSG00000285230	52	31	23	85	81	103	1.29707	2.44453e-07	1.13143e-06
LINC01173	ENSG00000280744	27	14	31	59	83	63	1.45445	2.46136e-07	1.13871e-06
NT5M	ENSG00000205309	19	6	14	42	58	45	1.84549	2.52594e-07	1.16728e-06
MYLIP	ENSG00000007944	55	45	59	19	17	19	-1.58608	2.60152e-07	1.20087e-06
ZNF891	ENSG00000214029	41	26	52	6	15	7	-2.14658	2.69477e-07	1.24282e-06
RUNX1T1	ENSG00000079102	142	74	82	8	4	20	-3.24141	2.70479e-07	1.24716e-06
SNHG20	ENSG00000234912	52	52	38	97	104	113	1.08384	2.7596e-07	1.27102e-06
SLC35F1	ENSG00000196376	41	47	42	8	18	11	-1.88852	2.81428e-07	1.29477e-06
VILL	ENSG00000136059	2	1	0	25	26	31	4.71966	2.84613e-07	1.30826e-06
SERP2	ENSG00000151778	87	74	59	24	20	41	-1.42619	2.93561e-07	1.3479e-06
MPP7	ENSG00000150054	37	22	32	2	4	9	-2.64891	2.95478e-07	1.3561e-06
ATOH8	ENSG00000168874	48	33	32	112	82	81	1.23726	3.00142e-07	1.37599e-06
CCDC184	ENSG00000177875	124	91	136	64	70	47	-1.01018	3.05517e-07	1.39908e-06
C2orf92	ENSG00000228486	8	7	7	29	37	42	2.23578	3.13826e-07	1.43524e-06
PCSK9	ENSG00000169174	39	20	28	8	1	3	-2.88697	3.24918e-07	1.48433e-06
TPRXL	ENSG00000180438	33	26	10	56	79	74	1.53682	3.25375e-07	1.48609e-06
FRMD1	ENSG00000153303	0	4	4	16	32	37	3.32828	3.33994e-07	1.52445e-06
PCDH15	ENSG00000150275	25	26	24	0	1	2	-4.71083	3.37193e-07	1.53837e-06
TPD52L1	ENSG00000111907	70	73	71	26	33	33	-1.28332	3.68923e-07	1.67834e-06
SLC38A4	ENSG00000139209	25	22	24	1	0	3	-4.20517	3.79353e-07	1.72315e-06
HTR2A	ENSG00000102468	35	30	31	82	77	76	1.23618	3.81714e-07	1.73236e-06
ACKR3	ENSG00000144476	0	0	0	21	21	11	6.52374	4.02417e-07	1.82352e-06
CHRNB1	ENSG00000170175	29	19	23	68	66	60	1.39867	4.31701e-07	1.95026e-06
-	ENSG00000286496	27	25	18	0	2	3	-3.87396	4.65655e-07	2.09772e-06
ASRGL1	ENSG00000162174	0	0	0	15	18	18	6.46718	4.68169e-07	2.10676e-06
AKAP6	ENSG00000151320	34	43	42	80	111	86	1.14866	4.79251e-07	2.15476e-06
SLC28A3	ENSG00000197506	7	7	5	26	43	32	2.34154	4.92022e-07	2.20883e-06
LINC02762	ENSG00000250303	89	63	84	31	35	41	-1.19398	5.30059e-07	2.37292e-06
NR4A1	ENSG00000123358	95	77	97	52	38	38	-1.123	5.56409e-07	2.48713e-06
-	ENSG00000283627	25	23	34	8	3	0	-2.94894	5.57888e-07	2.4932e-06
IRF7	ENSG00000185507	37	36	35	75	108	74	1.18392	5.79974e-07	2.58912e-06
-	ENSG00000254887	85	57	68	27	36	27	-1.27707	5.98349e-07	2.66714e-06
NHSL2	ENSG00000204131	27	13	32	3	1	2	-3.62128	5.99213e-07	2.67041e-06
GTF2IP12	ENSG00000283050	83	72	73	41	36	23	-1.24622	6.24969e-07	2.78281e-06
ZNF433-AS1	ENSG00000219665	29	18	30	3	1	6	-2.98709	6.77196e-07	3.0044e-06
CDH23	ENSG00000107736	8	10	3	31	33	41	2.25816	6.7941e-07	3.01294e-06
KDM7A-DT	ENSG00000260231	51	46	54	105	102	108	1.00434	6.88539e-07	3.05163e-06
-	ENSG00000254545	76	86	83	27	39	46	-1.19797	7.04693e-07	3.11906e-06
ABAT	ENSG00000183044	8	13	13	44	35	52	1.88608	7.31984e-07	3.2371e-06
ADAM8	ENSG00000151651	60	71	72	28	28	30	-1.30495	7.46363e-07	3.29928e-06
-	ENSG00000260267	43	40	35	95	99	75	1.12882	7.4716e-07	3.3021e-06
A1BG-AS1	ENSG00000268895	3	4	2	24	33	21	3.04636	7.4991e-07	3.31355e-06
HOXC8	ENSG00000037965	47	49	52	102	114	95	1.00888	7.98696e-07	3.52013e-06
-	ENSG00000273373	9	9	13	43	49	31	1.92649	8.16416e-07	3.59365e-06
-	ENSG00000255422	20	22	24	2	1	1	-4.10768	8.43375e-07	3.70603e-06
RFPL1S	ENSG00000225465	0	1	1	27	31	27	5.34696	8.68958e-07	3.81361e-06
ITGAM	ENSG00000169896	0	1	0	19	32	28	6.13001	8.70835e-07	3.82104e-06
HEATR4	ENSG00000187105	34	30	28	5	8	7	-2.26458	8.7634e-07	3.84357e-06
-	ENSG00000260757	1	0	1	32	24	29	5.36373	9.0131e-07	3.95058e-06
MEIS1	ENSG00000143995	45	35	26	79	77	96	1.19586	9.64273e-07	4.21321e-06
TMEM151B	ENSG00000178233	3	2	2	19	29	24	3.30042	1.08852e-06	4.73022e-06
UCA1	ENSG00000214049	0	0	0	14	18	14	6.31558	1.10054e-06	4.78044e-06
IGSF10	ENSG00000152580	55	45	56	19	18	21	-1.48252	1.10123e-06	4.78243e-06
APLN	ENSG00000171388	16	11	20	54	49	46	1.61366	1.12826e-06	4.88958e-06
LRRC37A16P	ENSG00000267023	102	70	96	48	51	30	-1.10784	1.24435e-06	5.37363e-06
-	ENSG00000284948	58	41	55	22	19	15	-1.51028	1.25206e-06	5.4058e-06
IL1F10	ENSG00000136697	1	6	2	28	21	28	3.02813	1.26835e-06	5.47158e-06
-	ENSG00000258803	1	7	5	28	30	27	2.63365	1.27886e-06	5.51576e-06
VWCE	ENSG00000167992	4	15	16	38	52	45	1.86732	1.31723e-06	5.67185e-06
EPS15P1	ENSG00000242948	22	23	31	0	2	0	-5.31743	1.33432e-06	5.74362e-06
ZNF671	ENSG00000083814	2	0	0	24	30	27	5.28671	1.3845e-06	5.94669e-06
PPL	ENSG00000118898	44	23	31	8	8	7	-2.13476	1.51206e-06	6.47049e-06
SERTAD4	ENSG00000082497	27	18	24	0	3	5	-3.16422	1.52321e-06	6.51687e-06
FTH1P23	ENSG00000242960	21	9	19	50	51	50	1.57759	1.53954e-06	6.58269e-06
-	ENSG00000286451	21	27	20	70	66	51	1.39519	1.58022e-06	6.75103e-06
P2RX3	ENSG00000109991	0	4	5	20	39	20	3.04618	1.65624e-06	7.05261e-06
C7orf31	ENSG00000153790	99	82	93	35	45	58	-1.04758	1.76531e-06	7.49247e-06
-	ENSG00000254139	16	29	29	3	5	3	-2.83326	1.80703e-06	7.66013e-06
GALC	ENSG00000054983	41	19	25	5	5	6	-2.44835	1.80839e-06	7.66435e-06
-	ENSG00000280206	91	59	83	25	38	44	-1.17589	1.86452e-06	7.88753e-06
LINC01914	ENSG00000234362	23	23	23	62	68	53	1.34571	1.86485e-06	7.88753e-06
GCGR	ENSG00000215644	23	21	40	53	88	79	1.3239	1.86946e-06	7.90382e-06
VWF	ENSG00000110799	22	15	9	45	60	43	1.62684	1.88935e-06	7.98141e-06
-	ENSG00000258807	30	33	33	7	10	7	-2.06877	1.9129e-06	8.07267e-06
PPM1J	ENSG00000155367	8	11	9	38	32	42	1.94062	1.91529e-06	8.08113e-06
FAHD2P1	ENSG00000257302	9	18	13	0	0	0	-6.26508	2.02485e-06	8.52261e-06
CES4A	ENSG00000172824	0	0	2	23	26	28	5.21007	2.04764e-06	8.61501e-06
FAM66D	ENSG00000255052	77	86	89	38	43	44	-1.07706	2.05177e-06	8.63065e-06
EGF	ENSG00000138798	79	57	54	30	19	29	-1.33122	2.16163e-06	9.0707e-06
FXYD6P2	ENSG00000235964	0	1	0	29	20	20	5.95243	2.17908e-06	9.14023e-06
ERG	ENSG00000157554	51	25	28	4	10	11	-2.10332	2.18431e-06	9.15847e-06
-	ENSG00000237590	0	5	1	24	26	19	3.44196	2.25972e-06	9.46129e-06
CACNA1E	ENSG00000198216	2	0	0	23	29	24	5.19461	2.34748e-06	9.807e-06
PKD1L2	ENSG00000166473	14	11	24	67	54	37	1.63897	2.42051e-06	1.00979e-05
LPO	ENSG00000167419	33	58	30	8	13	13	-1.92107	2.45583e-06	1.02411e-05
-	ENSG00000273014	90	88	76	26	52	45	-1.11649	2.46104e-06	1.02587e-05
GLI1	ENSG00000111087	122	82	83	52	52	44	-1.00649	2.53847e-06	1.05687e-05
CYS1	ENSG00000205795	0	1	1	31	20	24	5.17792	2.55763e-06	1.06421e-05
ULK2	ENSG00000083290	71	62	77	21	28	43	-1.24946	2.5762e-06	1.07172e-05
UGDH-AS1	ENSG00000249348	70	82	65	33	33	34	-1.18483	2.59605e-06	1.07933e-05
EPHA7	ENSG00000135333	30	18	25	5	4	3	-2.65106	2.80139e-06	1.16238e-05
PCDHB4	ENSG00000081818	0	3	0	21	24	21	4.38515	2.90267e-06	1.20296e-05
TIGIT	ENSG00000181847	3	1	4	18	38	17	3.12183	2.93826e-06	1.21649e-05
PCDHA10	ENSG00000250120	0	0	0	7	24	12	6.19653	3.08196e-06	1.2737e-05
DMD	ENSG00000198947	20	27	31	3	6	6	-2.45276	3.49276e-06	1.4369e-05
RELA-DT	ENSG00000285533	17	21	19	44	54	64	1.4418	3.59861e-06	1.47927e-05
SLC22A25	ENSG00000196600	0	0	0	23	9	9	6.17671	3.66151e-06	1.50423e-05
CEACAM19	ENSG00000186567	91	86	90	44	42	53	-1.0005	3.70391e-06	1.52075e-05
ZMAT1	ENSG00000166432	37	30	41	7	13	12	-1.81582	3.81355e-06	1.56338e-05
OVAAL	ENSG00000236719	23	17	19	0	1	0	-5.83119	3.93076e-06	1.61007e-05
FBXO39	ENSG00000177294	8	7	4	30	28	32	2.18872	3.97049e-06	1.6257e-05
LRRC73	ENSG00000204052	28	27	22	7	1	6	-2.51029	4.04726e-06	1.65681e-05
FOLR3	ENSG00000110203	76	62	52	27	29	28	-1.23509	4.1176e-06	1.68361e-05
FLT3LG	ENSG00000090554	36	22	26	7	9	1	-2.35803	4.21972e-06	1.72333e-05
-	ENSG00000265912	0	0	0	14	16	9	6.0783	4.33501e-06	1.76833e-05
LINC01036	ENSG00000230426	15	7	15	0	0	0	-6.10589	4.44069e-06	1.80895e-05
USP43	ENSG00000154914	1	0	0	29	19	15	5.82223	4.46674e-06	1.81706e-05
KRBOX1	ENSG00000240747	43	18	29	9	3	7	-2.27022	4.47271e-06	1.81878e-05
CUTC	ENSG00000119929	154	127	80	330	278	312	1.29797	4.70012e-06	1.90789e-05
C11orf45	ENSG00000174370	20	21	24	59	65	48	1.34165	4.72141e-06	1.91616e-05
H2AC11	ENSG00000196787	15	13	14	45	36	52	1.61155	5.02105e-06	2.0326e-05
MYCBPAP	ENSG00000136449	0	3	1	13	28	22	3.89023	5.26817e-06	2.1278e-05
NACAD	ENSG00000136274	2	2	1	23	18	20	3.55648	5.26852e-06	2.1278e-05
DISP2	ENSG00000140323	29	36	40	61	104	78	1.13692	5.7242e-06	2.30243e-05
ATP8B1	ENSG00000081923	9	4	3	24	32	27	2.32234	5.86889e-06	2.35743e-05
FAM216B	ENSG00000179813	23	19	19	48	53	62	1.36134	5.89878e-06	2.36761e-05
ZNF799	ENSG00000196466	14	12	30	48	55	59	1.47598	5.94785e-06	2.38546e-05
-	ENSG00000230387	24	22	12	1	2	0	-4.3411	6.10268e-06	2.44284e-05
PTPRG-AS1	ENSG00000241472	32	30	35	6	15	5	-1.97163	6.14801e-06	2.45956e-05
H2BC11	ENSG00000124635	14	11	14	37	40	48	1.62524	6.33079e-06	2.52976e-05
-	ENSG00000242611	19	12	27	0	1	2	-4.32403	6.66306e-06	2.65589e-05
OSR1	ENSG00000143867	52	37	25	84	100	71	1.10416	6.76287e-06	2.69401e-05
DYSF	ENSG00000135636	5	7	6	43	31	17	2.28018	7.28344e-06	2.89041e-05
GRIN2C	ENSG00000161509	13	3	6	32	29	34	2.07467	7.32873e-06	2.90782e-05
-	ENSG00000267627	31	17	27	4	6	5	-2.37032	7.4707e-06	2.96076e-05
-	ENSG00000217801	30	33	34	88	76	60	1.14837	7.51147e-06	2.97351e-05
-	ENSG00000228538	0	0	0	16	10	10	5.97801	7.61191e-06	3.01239e-05
KLHL38	ENSG00000175946	34	33	35	8	11	12	-1.78175	7.61258e-06	3.01239e-05
MGP	ENSG00000111341	26	16	19	2	0	0	-4.97304	8.12617e-06	3.20463e-05
ATP8A2	ENSG00000132932	29	20	21	5	5	3	-2.48132	8.16448e-06	3.21853e-05
BDH1	ENSG00000161267	71	40	56	17	21	30	-1.34252	8.42775e-06	3.31978e-05
-	ENSG00000259865	12	9	14	36	38	42	1.67437	8.5606e-06	3.36763e-05
C5orf63	ENSG00000164241	36	30	32	6	15	7	-1.87517	8.58887e-06	3.3762e-05
PLEKHB1	ENSG00000021300	31	11	23	44	52	89	1.47098	8.73912e-06	3.43461e-05
PLAAT4	ENSG00000133321	35	47	52	15	21	13	-1.52559	8.94415e-06	3.51187e-05
SMIM10L2B	ENSG00000196972	2	6	2	16	32	23	2.74083	9.24403e-06	3.62413e-05
BCAN-AS1	ENSG00000272068	1	2	1	26	15	17	3.80724	9.53906e-06	3.73627e-05
LINC00571	ENSG00000223685	81	66	55	34	38	21	-1.17868	1.01982e-05	3.98283e-05
CCL5	ENSG00000271503	0	0	0	12	7	16	5.93939	1.0233e-05	3.99451e-05
IGFBP5	ENSG00000115461	22	14	23	1	1	0	-4.93268	1.03305e-05	4.02955e-05
DRD5P1	ENSG00000184303	4	3	5	16	32	25	2.53761	1.04698e-05	4.08235e-05
LIF-AS2	ENSG00000268812	10	11	10	37	43	29	1.74955	1.04914e-05	4.08815e-05
RUNDC3A	ENSG00000108309	2	2	3	21	23	17	3.0638	1.04926e-05	4.08815e-05
SPTB	ENSG00000070182	26	13	13	0	0	1	-5.6357	1.14079e-05	4.429e-05
ARHGEF34P	ENSG00000204959	0	1	0	12	20	23	5.60994	1.14581e-05	4.4468e-05
BRINP1	ENSG00000078725	1	0	0	21	15	18	5.59834	1.16249e-05	4.50904e-05
-	ENSG00000257932	25	22	14	5	3	0	-2.98842	1.19048e-05	4.61326e-05
TES	ENSG00000135269	88	63	81	41	32	44	-1.03621	1.1998e-05	4.64767e-05
ANKRD10-IT1	ENSG00000229152	23	29	31	53	69	76	1.18758	1.21758e-05	4.71389e-05
KCND2	ENSG00000184408	17	22	26	5	2	4	-2.62475	1.22134e-05	4.72668e-05
CPB2-AS1	ENSG00000235903	64	81	85	26	42	45	-1.09836	1.25705e-05	4.86036e-05
GPRC5C	ENSG00000170412	0	1	2	18	14	25	4.19357	1.26991e-05	4.90916e-05
ZNF14	ENSG00000105708	0	0	0	12	11	10	5.84399	1.38326e-05	5.32849e-05
DLX4	ENSG00000108813	2	0	1	26	12	19	4.2192	1.38424e-05	5.33128e-05
MEG8	ENSG00000225746	25	31	15	0	4	8	-2.64605	1.4157e-05	5.44437e-05
CDH3	ENSG00000062038	2	2	3	17	15	29	3.07142	1.4621e-05	5.61553e-05
MAEL	ENSG00000143194	0	0	0	15	9	9	5.85342	1.47335e-05	5.65562e-05
HOXA3	ENSG00000105997	58	55	62	25	30	26	-1.17354	1.50708e-05	5.77546e-05
HOXA-AS2	ENSG00000253552	23	22	40	9	7	5	-2.07345	1.55479e-05	5.94512e-05
SECTM1	ENSG00000141574	16	16	16	0	1	0	-5.54314	1.55779e-05	5.9555e-05
-	ENSG00000268049	1	2	2	20	25	12	3.4417	1.60701e-05	6.12789e-05
TSPAN33	ENSG00000158457	32	16	14	59	50	54	1.35247	1.64465e-05	6.27027e-05
DOK2	ENSG00000147443	1	0	3	32	12	14	3.83079	1.66967e-05	6.36216e-05
-	ENSG00000273174	30	17	27	7	6	3	-2.25476	1.68343e-05	6.4134e-05
TCERG1L	ENSG00000176769	0	0	0	11	11	10	5.79781	1.73664e-05	6.60765e-05
PRSS12	ENSG00000164099	38	21	26	11	6	4	-2.05562	1.74255e-05	6.62889e-05
MAB21L3	ENSG00000173212	67	49	49	29	18	24	-1.26367	1.74939e-05	6.65372e-05
GAS2	ENSG00000148935	34	32	29	8	13	8	-1.77868	1.76519e-05	6.71011e-05
ZNF273	ENSG00000198039	41	28	25	5	13	9	-1.86046	1.84094e-05	6.98778e-05
-	ENSG00000287261	6	6	12	43	32	22	1.96329	1.85787e-05	7.04566e-05
FAM13C	ENSG00000148541	62	47	36	20	17	21	-1.37423	1.88567e-05	7.14717e-05
FBXO43	ENSG00000156509	50	42	57	28	16	16	-1.36158	1.89878e-05	7.19423e-05
MYOM1	ENSG00000101605	21	14	17	0	3	2	-3.43848	1.9034e-05	7.21041e-05
CDC42EP2	ENSG00000149798	12	11	5	32	38	31	1.78861	1.94215e-05	7.35051e-05
ST8SIA4	ENSG00000113532	48	31	27	7	10	16	-1.73428	1.95481e-05	7.39439e-05
EAF2	ENSG00000145088	15	11	17	46	38	42	1.50123	1.99543e-05	7.54254e-05
BCAM	ENSG00000187244	5	3	11	34	27	24	2.11446	1.99682e-05	7.54641e-05
GALNT16	ENSG00000100626	45	45	47	21	7	22	-1.50378	1.99904e-05	7.55343e-05
LRRC2	ENSG00000163827	16	22	29	3	8	1	-2.56409	2.05053e-05	7.73814e-05
RP1	ENSG00000104237	62	54	51	24	31	21	-1.19803	2.06344e-05	7.7826e-05
SCDP1	ENSG00000226549	6	1	6	17	27	28	2.42045	2.16936e-05	8.16281e-05
ABCB4	ENSG00000005471	23	17	25	4	0	7	-2.60385	2.20102e-05	8.27147e-05
-	ENSG00000285816	12	5	6	22	32	38	1.95018	2.21579e-05	8.32394e-05
LINC00472	ENSG00000233237	49	35	25	81	87	67	1.05323	2.24075e-05	8.40859e-05
DBH	ENSG00000123454	17	12	30	3	1	4	-2.92635	2.26359e-05	8.48968e-05
DARS1-AS1	ENSG00000231890	6	13	21	45	53	32	1.62805	2.26863e-05	8.50399e-05
-	ENSG00000260242	0	0	0	8	11	12	5.7471	2.31657e-05	8.68054e-05
XAF1	ENSG00000132530	1	4	3	14	25	22	2.85082	2.3712e-05	8.87661e-05
TRIM59	ENSG00000213186	38	36	42	17	17	7	-1.56217	2.37252e-05	8.87661e-05
ROBO4	ENSG00000154133	54	27	36	17	12	11	-1.58634	2.37265e-05	8.87661e-05
-	ENSG00000224049	12	8	9	0	0	0	-5.76483	2.376e-05	8.88721e-05
-	ENSG00000261578	3	5	5	28	20	22	2.37197	2.46945e-05	9.22344e-05
JMJD7-PLA2G4B	ENSG00000168970	7	5	7	30	32	20	2.0533	2.56803e-05	9.56585e-05
ADAMTS9	ENSG00000163638	93	61	72	25	53	36	-1.04753	2.73708e-05	0.000101736
MUC12	ENSG00000205277	16	11	11	26	49	44	1.58382	2.76606e-05	0.000102759
SPRY4-AS1	ENSG00000231185	19	13	19	39	50	48	1.36911	2.85733e-05	0.000105922
-	ENSG00000287507	4	5	12	36	28	24	2.0133	2.85862e-05	0.000105951
PROSER2	ENSG00000148426	0	0	0	11	7	12	5.71516	2.90608e-05	0.000107594
ACBD7	ENSG00000176244	38	34	37	12	7	18	-1.61108	2.91084e-05	0.000107751
LMCD1	ENSG00000071282	4	12	11	26	43	32	1.81985	2.92578e-05	0.000108247
-	ENSG00000279417	3	5	5	19	23	27	2.34232	3.03176e-05	0.000111968
LINC00517	ENSG00000259091	4	0	2	17	30	11	3.21918	3.08282e-05	0.000113752
-	ENSG00000242615	1	0	0	7	23	19	5.4303	3.14965e-05	0.000116095
CIB2	ENSG00000136425	4	0	0	13	29	13	3.72658	3.20045e-05	0.0001178
MAGEC1	ENSG00000155495	0	0	1	21	24	5	5.47161	3.25387e-05	0.00011966
FKBP14-AS1	ENSG00000227014	83	63	63	40	36	31	-1.01916	3.42537e-05	0.000125766
STON1	ENSG00000243244	46	46	47	27	16	13	-1.36714	3.44834e-05	0.00012652
-	ENSG00000278902	0	1	0	16	22	9	5.37992	3.51381e-05	0.000128763
PITPNM3	ENSG00000091622	13	17	14	29	49	51	1.47961	3.5388e-05	0.000129613
DNAH5	ENSG00000039139	46	25	46	91	82	69	1.00267	3.57098e-05	0.000130743
ADAMTS3	ENSG00000156140	26	19	22	9	1	3	-2.40211	3.67804e-05	0.000134591
ZNF618	ENSG00000157657	50	37	57	10	27	22	-1.35068	3.76967e-05	0.000137726
TSPAN7	ENSG00000156298	49	21	37	14	10	11	-1.64615	3.83231e-05	0.000139916
PRSS35	ENSG00000146250	31	35	35	12	11	12	-1.59303	3.95247e-05	0.000144176
NPAS3	ENSG00000151322	24	16	20	6	0	4	-2.61939	4.00228e-05	0.000145865
COL14A1	ENSG00000187955	19	17	23	4	3	4	-2.47918	4.09282e-05	0.000148956
PPP1R9A	ENSG00000158528	35	26	38	7	12	14	-1.64213	4.11755e-05	0.000149751
XIAPP3	ENSG00000180152	14	8	21	0	1	0	-5.36671	4.12454e-05	0.000149979
-	ENSG00000177788	57	48	47	26	20	22	-1.21454	4.12982e-05	0.000150144
TRAC	ENSG00000277734	21	11	18	4	0	1	-3.35125	4.15141e-05	0.000150903
FAM111A-DT	ENSG00000245571	45	20	35	65	69	81	1.06053	4.16658e-05	0.000151348
SPOCK3	ENSG00000196104	14	22	18	2	5	1	-2.84214	4.17806e-05	0.000151712
LINC01980	ENSG00000225548	6	8	13	0	0	0	-5.67903	4.19681e-05	0.000152313
-	ENSG00000274767	0	0	1	14	23	9	5.34444	4.19773e-05	0.00015232
CCL18	ENSG00000275385	0	0	0	7	7	15	5.65983	4.26735e-05	0.000154711
-	ENSG00000286544	63	67	42	7	23	6	-2.35565	4.29942e-05	0.000155819
SP5	ENSG00000204335	30	17	29	6	4	9	-2.04125	4.31967e-05	0.000156526
PLS3-AS1	ENSG00000271826	55	80	71	33	44	24	-1.1074	4.44998e-05	0.000161109
-	ENSG00000288096	27	37	31	7	12	12	-1.69222	4.4842e-05	0.000162233
CCL7	ENSG00000108688	0	0	0	13	4	12	5.67878	4.51312e-05	0.000163165
NFE2	ENSG00000123405	20	31	24	7	9	3	-2.06237	4.77264e-05	0.000171979
DDX11L2	ENSG00000236397	14	7	16	27	27	76	1.77319	4.78566e-05	0.000172388
CRYGS	ENSG00000213139	12	7	6	23	50	23	1.87262	4.81851e-05	0.000173511
OCA2	ENSG00000104044	9	10	7	0	0	0	-5.62608	4.88787e-05	0.000175918
SYCE1L	ENSG00000205078	10	4	6	25	28	27	1.95254	4.96034e-05	0.000178402
RASD1	ENSG00000108551	2	0	0	21	12	18	4.64047	5.2193e-05	0.000187165
TPI1P2	ENSG00000230359	30	23	31	58	65	61	1.07504	5.28393e-05	0.000189286
-	ENSG00000246889	38	29	28	5	15	11	-1.68089	5.43745e-05	0.000194484
ZNF474	ENSG00000164185	45	47	33	9	21	19	-1.42481	5.48955e-05	0.000196279
-	ENSG00000250644	28	49	64	138	126	157	1.50686	5.64082e-05	0.00020148
-	ENSG00000250777	31	13	14	0	7	1	-2.91637	5.64529e-05	0.000201605
DACT3	ENSG00000197380	7	6	17	24	45	35	1.72686	5.65297e-05	0.000201845
-	ENSG00000261296	19	12	14	2	1	0	-3.9531	5.68074e-05	0.000202801
KCNS1	ENSG00000124134	51	19	27	8	14	7	-1.78247	5.97697e-05	0.000212864
ZFP92	ENSG00000189420	0	0	0	9	7	11	5.55941	6.05494e-05	0.00021553
-	ENSG00000225313	77	32	48	23	29	10	-1.38156	6.06357e-05	0.0002158
CSMD3	ENSG00000164796	34	18	20	5	7	6	-2.04667	6.21744e-05	0.000220898
H2BC18	ENSG00000203814	34	13	19	56	41	69	1.29881	6.24943e-05	0.000221958
-	ENSG00000224715	4	0	0	10	18	22	3.60263	6.70882e-05	0.00023726
CHRM3	ENSG00000133019	62	50	66	26	36	27	-1.05992	6.71177e-05	0.000237324
KRT16	ENSG00000186832	2	7	2	17	23	23	2.43563	6.80291e-05	0.00024026
OSCAR	ENSG00000170909	39	13	20	7	4	5	-2.19297	6.83754e-05	0.000241401
ISL1	ENSG00000016082	0	0	0	5	16	7	5.57724	6.90988e-05	0.000243789
EPHX4	ENSG00000172031	0	1	0	9	21	12	5.20907	7.3189e-05	0.000257432
SRD5A2	ENSG00000277893	47	58	50	21	31	20	-1.18043	7.45778e-05	0.000261874
LCN1	ENSG00000160349	1	0	1	28	13	9	4.61308	7.50013e-05	0.000263272
ARL14EPL	ENSG00000268223	24	23	15	4	2	7	-2.31088	7.57178e-05	0.000265652
CLCA3P	ENSG00000153923	17	20	16	5	2	2	-2.61973	7.64848e-05	0.000268252
CFAP47	ENSG00000165164	0	0	0	10	7	9	5.50649	7.71669e-05	0.000270462
SORD2P	ENSG00000259479	16	17	16	53	30	50	1.39117	8.16606e-05	0.000285297
DDTL	ENSG00000099974	33	26	29	56	74	58	1.03483	8.2171e-05	0.000287032
SHROOM3	ENSG00000138771	44	39	45	9	17	26	-1.36165	8.34827e-05	0.000291516
PDGFRA	ENSG00000134853	5	10	20	40	45	28	1.62204	8.45011e-05	0.000295022
-	ENSG00000255508	20	16	14	50	35	46	1.34119	8.51426e-05	0.000297055
SERTAD4-AS1	ENSG00000203706	13	10	20	1	1	1	-3.89497	8.53052e-05	0.000297529
-	ENSG00000261888	55	37	46	22	15	23	-1.24728	8.5989e-05	0.000299713
GRID2	ENSG00000152208	7	11	6	0	0	0	-5.52419	8.71843e-05	0.000303675
ZNF8	ENSG00000278129	73	46	72	29	37	32	-1.01492	8.76483e-05	0.00030524
LINC00672	ENSG00000263874	2	1	2	9	19	21	3.23053	8.82877e-05	0.000307415
TRGV7	ENSG00000249978	38	15	33	11	4	9	-1.86602	8.94894e-05	0.000311391
-	ENSG00000258881	16	12	23	35	57	42	1.33064	9.00762e-05	0.000313223
ADRA2A	ENSG00000150594	0	0	3	12	17	17	3.87834	9.05954e-05	0.000314923
-	ENSG00000287292	12	10	3	0	0	0	-5.56141	9.12435e-05	0.000316857
ITIH1	ENSG00000055957	1	0	0	9	12	19	5.15615	9.19854e-05	0.00031922
PRLR	ENSG00000113494	73	49	58	21	27	40	-1.08398	9.36951e-05	0.000324773
-	ENSG00000223838	4	15	16	66	97	42	2.44563	9.56646e-05	0.000331268
-	ENSG00000281091	35	17	35	10	10	7	-1.73079	9.57598e-05	0.000331542
-	ENSG00000258240	19	13	17	4	3	0	-2.85761	9.58582e-05	0.000331773
SH3D21	ENSG00000214193	22	21	27	53	59	48	1.13231	9.59818e-05	0.000332034
-	ENSG00000270127	2	3	3	17	14	22	2.67129	0.000105547	0.000363367
CASQ1	ENSG00000143318	29	22	15	5	4	7	-2.09664	0.0001061	0.000365212
RAC3	ENSG00000169750	20	23	19	48	47	52	1.18403	0.000113439	0.000389376
-	ENSG00000248837	14	6	22	36	37	46	1.45742	0.000116179	0.00039799
GRAMD1C	ENSG00000178075	46	17	45	63	78	84	1.01583	0.000116422	0.00039856
DLEU2L	ENSG00000116652	35	24	27	62	65	55	1.02794	0.000117706	0.000402692
ZSCAN10	ENSG00000130182	20	10	20	2	3	3	-2.68901	0.000117751	0.000402779
ADCYAP1R1	ENSG00000078549	2	3	2	19	15	16	2.77882	0.000119177	0.000407322
FSIP1	ENSG00000150667	35	29	29	71	70	53	1.00422	0.000120555	0.000411487
PLCH1	ENSG00000114805	22	10	22	0	1	7	-2.79229	0.000121095	0.000413194
FAM87A	ENSG00000182366	0	5	1	18	15	17	2.97725	0.000121639	0.000414911
PTPRD-AS1	ENSG00000225706	52	40	55	14	28	26	-1.17355	0.000123099	0.000419481
LINC02245	ENSG00000237638	18	4	8	37	30	30	1.6633	0.000128724	0.000437859
ANG	ENSG00000214274	16	30	29	9	5	7	-1.90882	0.000128994	0.000438706
FAM171A2	ENSG00000161682	23	16	18	47	46	44	1.21271	0.000129525	0.000440369
AQP6	ENSG00000086159	2	3	2	13	17	20	2.77049	0.000129654	0.000440735
-	ENSG00000275765	18	12	23	40	48	44	1.26144	0.000130889	0.000444715
SEPTIN6	ENSG00000125354	73	43	63	22	33	35	-1.04312	0.000132903	0.00045126
-	ENSG00000233852	21	21	18	3	8	3	-2.17398	0.000137623	0.000465994
MYZAP	ENSG00000263155	30	19	31	55	61	56	1.05159	0.000141769	0.000479327
CBX2	ENSG00000173894	28	12	26	42	64	49	1.1794	0.000143695	0.000485367
-	ENSG00000229962	1	0	0	9	16	12	5.03344	0.000144049	0.000486482
-	ENSG00000280106	4	3	4	20	19	18	2.32	0.000144922	0.000489191
PDE3A	ENSG00000172572	14	20	24	4	4	5	-2.22741	0.000145538	0.00049111
MYCL	ENSG00000116990	23	18	22	4	8	4	-2.04017	0.000148022	0.000498924
LINC02268	ENSG00000248174	38	20	30	3	14	11	-1.70864	0.000149949	0.000505195
ALPL	ENSG00000162551	10	9	10	31	35	25	1.5895	0.000150046	0.000505421
ZCWPW2	ENSG00000206559	31	15	34	54	67	54	1.07872	0.000151187	0.000509098
TSPOAP1	ENSG00000005379	10	23	12	2	3	1	-3.00496	0.000157782	0.000530186
CYLD-AS1	ENSG00000261644	32	22	42	66	59	74	1.00284	0.000158733	0.000533209
LINC01133	ENSG00000224259	0	0	2	14	14	15	4.37216	0.000159612	0.000535818
FRAS1	ENSG00000138759	34	27	19	10	6	9	-1.72882	0.000165081	0.000553549
LINC02328	ENSG00000258733	4	4	9	35	20	17	2.03731	0.00017234	0.000576493
NFE2L3	ENSG00000050344	8	0	4	14	25	23	2.33064	0.000172569	0.000577167
EXTL1	ENSG00000158008	6	14	11	31	33	32	1.5575	0.000174168	0.000581953
ROCK1P1	ENSG00000263006	46	26	42	16	16	15	-1.32453	0.000175732	0.000586895
GRAMD4P7	ENSG00000266242	9	23	11	36	41	44	1.41086	0.000176998	0.000590743
RIMBP3	ENSG00000275793	8	13	6	35	27	27	1.65605	0.00017856	0.000595765
NOD2	ENSG00000167207	0	0	0	7	8	8	5.31921	0.00017951	0.000598646
CASP5	ENSG00000137757	16	9	15	0	3	0	-3.79837	0.00018125	0.00060435
ASB9	ENSG00000102048	20	23	24	7	7	5	-1.8845	0.000184199	0.000613496
CACNA2D4	ENSG00000151062	2	2	4	26	11	15	2.66146	0.000184806	0.000615416
NBPF3	ENSG00000142794	36	19	35	57	81	52	1.02299	0.000189031	0.000628984
SLITRK3	ENSG00000121871	27	15	15	7	0	4	-2.39805	0.000195714	0.000649763
RCAN2	ENSG00000172348	33	12	20	5	5	6	-2.05463	0.000197843	0.00065599
RBM38	ENSG00000132819	37	28	36	14	18	7	-1.43193	0.000205963	0.0006815
ADAMTS17	ENSG00000140470	0	0	0	5	6	12	5.32261	0.000209654	0.000693382
LRRC29	ENSG00000125122	28	15	27	47	57	51	1.09533	0.000212384	0.00070174
FTH1P11	ENSG00000237264	26	16	20	49	41	53	1.15934	0.000213892	0.000706384
EFEMP1	ENSG00000115380	0	2	2	7	19	18	3.37316	0.000215328	0.0007109
LINC02084	ENSG00000272282	34	29	31	12	15	9	-1.44582	0.00021732	0.000716908
-	ENSG00000266014	0	0	0	4	10	9	5.30543	0.000218613	0.000720945
RPH3AL	ENSG00000181031	0	0	1	13	16	6	4.95696	0.000221537	0.000729892
ADRB2	ENSG00000169252	0	0	0	6	12	5	5.302	0.000223479	0.000736173
YDJC	ENSG00000161179	53	17	29	11	12	11	-1.5715	0.000224847	0.000739974
SLC2A5	ENSG00000142583	45	40	40	0	10	2	-3.49208	0.000225136	0.000740808
-	ENSG00000267666	0	4	2	16	8	25	2.96159	0.000226918	0.000746318
FCHO1	ENSG00000130475	10	4	3	15	30	25	1.98621	0.000229498	0.000753749
-	ENSG00000236938	36	39	35	9	19	18	-1.32977	0.000232229	0.000762214
NKAIN2	ENSG00000188580	22	6	13	0	0	3	-3.79262	0.000232399	0.000762554
FGD3	ENSG00000127084	7	4	4	17	28	19	2.03224	0.000232406	0.000762554
PGGHG	ENSG00000142102	0	6	5	11	23	27	2.37814	0.000232718	0.000763337
EMILIN1	ENSG00000138080	25	25	24	47	61	52	1.04829	0.000236438	0.000774806
FCGR1A	ENSG00000150337	2	2	1	14	9	21	3.08935	0.000237981	0.000779737
-	ENSG00000253286	15	13	11	0	3	1	-3.35854	0.000238889	0.000782414
OLAH	ENSG00000152463	86	37	47	3	9	19	-2.49035	0.000247112	0.000808124
UBE2D3P3	ENSG00000224690	4	0	0	14	19	10	3.38612	0.000248156	0.000811156
-	ENSG00000278934	9	9	11	27	32	29	1.54	0.000248271	0.000811405
-	ENSG00000287126	57	53	54	22	41	20	-1.05287	0.000249792	0.000815734
ZNF443	ENSG00000180855	3	3	16	18	30	38	1.90583	0.000251836	0.000822151
CPNE4	ENSG00000196353	34	33	36	14	20	7	-1.39709	0.00025652	0.000836284
FOXD3-AS1	ENSG00000230798	10	4	7	0	0	0	-5.28305	0.000267158	0.000869164
-	ENSG00000267056	0	0	2	13	16	11	4.26176	0.000271069	0.000881335
RNF43	ENSG00000108375	41	32	34	11	21	13	-1.31313	0.000281468	0.000913145
TOX	ENSG00000198846	13	15	23	6	3	1	-2.40805	0.000282236	0.000915349
SLC22A20P	ENSG00000197847	8	2	6	21	26	18	1.97602	0.000284135	0.000921026
GBP4	ENSG00000162654	13	8	22	2	3	1	-2.89393	0.00029747	0.0009622
-	ENSG00000250012	2	3	8	20	24	16	2.14217	0.000299625	0.00096902
PEX5L	ENSG00000114757	14	9	25	1	2	5	-2.63412	0.000300655	0.000971896
-	ENSG00000272163	3	2	2	13	19	14	2.65477	0.000308222	0.000995273
ST18	ENSG00000147488	42	35	39	10	24	17	-1.25251	0.00030972	0.000999644
ATP2A1-AS1	ENSG00000260442	57	47	52	16	34	29	-1.04656	0.000310307	0.00100138
BRSK2	ENSG00000174672	0	1	0	13	9	10	4.84401	0.000311738	0.00100553
DYDC2	ENSG00000133665	42	27	25	9	13	14	-1.43742	0.000316767	0.00102096
CES1	ENSG00000198848	0	0	0	6	12	4	5.23623	0.000317385	0.0010228
RAB37	ENSG00000172794	1	0	0	14	8	10	4.84814	0.000320944	0.0010333
-	ENSG00000271369	0	0	0	9	6	6	5.19912	0.000326773	0.00105125
LINC02482	ENSG00000251580	65	41	44	19	33	22	-1.07617	0.00032736	0.00105282
-	ENSG00000244055	25	15	37	76	43	55	1.1398	0.00032926	0.00105827
TRPC3	ENSG00000138741	24	8	7	1	2	0	-3.733	0.000332626	0.00106826
LINC02798	ENSG00000227082	15	10	11	0	1	1	-4.22546	0.000333318	0.00107032
PYCARD	ENSG00000103490	0	0	0	10	6	5	5.20144	0.000342013	0.00109621
-	ENSG00000260412	10	17	12	1	1	3	-3.04266	0.000344661	0.0011035
FAM222A	ENSG00000139438	7	9	3	23	24	23	1.81518	0.00034691	0.00111019
RAP1GAP2	ENSG00000132359	1	5	2	14	21	14	2.52771	0.000350808	0.00112162
-	ENSG00000249592	40	39	38	15	24	14	-1.21073	0.000351344	0.00112299
FAXDC2	ENSG00000170271	56	44	55	20	34	26	-1.01584	0.000351938	0.00112472
FOXL2NB	ENSG00000206262	3	8	10	20	25	30	1.76449	0.000359069	0.00114592
GABRR2	ENSG00000111886	4	12	14	0	1	0	-4.88939	0.000362723	0.00115616
LRRC4	ENSG00000128594	21	17	13	38	44	40	1.19981	0.000371743	0.00118309
LINC01723	ENSG00000234265	2	5	4	15	14	26	2.25597	0.000373895	0.00118903
LYRM9	ENSG00000232859	7	4	6	26	17	22	1.89312	0.00037418	0.00118975
NR5A2	ENSG00000116833	20	11	17	0	4	5	-2.46956	0.000374675	0.00119078
ZNF469	ENSG00000225614	0	0	0	8	3	10	5.20949	0.000379479	0.00120513
CORO2A	ENSG00000106789	0	1	1	12	17	9	4.17364	0.000381113	0.00120995
B3GALT1	ENSG00000172318	22	19	21	43	56	40	1.10251	0.000381756	0.0012118
ANXA10	ENSG00000109511	40	41	47	22	23	16	-1.13234	0.000385078	0.00122123
LINC01134	ENSG00000236423	16	9	10	33	29	34	1.40951	0.000386543	0.00122568
-	ENSG00000246308	5	1	2	12	21	15	2.53357	0.000387595	0.00122884
-	ENSG00000226756	1	3	1	15	12	14	2.97015	0.000391138	0.0012395
-	ENSG00000198580	4	3	0	16	18	12	2.65731	0.00039191	0.00124176
SLC37A4	ENSG00000137700	36	23	20	53	48	66	1.03245	0.000394253	0.00124861
FCER1G	ENSG00000158869	5	5	6	16	25	22	1.91132	0.000394689	0.0012498
LCN2	ENSG00000148346	12	9	15	0	3	0	-3.65582	0.000395055	0.00125058
FOXF1	ENSG00000103241	10	6	1	24	30	15	1.9641	0.000395057	0.00125058
LRRC17	ENSG00000128606	12	9	14	1	0	1	-4.17693	0.000395988	0.00125334
INHBA	ENSG00000122641	2	6	12	20	25	29	1.81816	0.00040219	0.0012718
SERPINB4	ENSG00000206073	16	7	15	3	1	0	-3.27883	0.000407898	0.00128891
RPTN	ENSG00000215853	14	9	21	33	37	42	1.29568	0.000408321	0.00129001
TP63	ENSG00000073282	19	14	14	1	0	7	-2.59969	0.000410872	0.00129768
HS3ST5	ENSG00000249853	15	12	17	3	4	1	-2.51942	0.000416508	0.00131448
PRDM12	ENSG00000130711	29	34	34	17	9	13	-1.37299	0.00042233	0.00133144
-	ENSG00000259663	0	0	0	3	7	11	5.18143	0.000425674	0.00134137
SLC26A4	ENSG00000091137	19	16	21	6	0	7	-2.14692	0.000437204	0.00137564
-	ENSG00000286913	21	25	21	8	9	4	-1.74469	0.000438999	0.00138063
NKX3-2	ENSG00000109705	40	28	38	17	14	15	-1.25384	0.000441792	0.00138857
PLAC1	ENSG00000170965	17	8	22	0	6	2	-2.61711	0.000445431	0.00139916
SDHAF4	ENSG00000154079	55	54	49	35	28	18	-1.02334	0.000451611	0.00141793
LINC00598	ENSG00000215483	9	13	14	0	2	2	-3.25094	0.000453618	0.00142359
ECT2L	ENSG00000203734	15	9	12	1	2	1	-3.22223	0.000458726	0.00143875
CACNG7	ENSG00000105605	0	0	0	10	5	5	5.1353	0.000469901	0.00147175
MYOM3	ENSG00000142661	29	18	38	8	11	12	-1.50618	0.000470471	0.00147314
BSN-DT	ENSG00000226913	7	3	5	14	20	27	1.97395	0.000481544	0.00150509
KLLN	ENSG00000227268	31	21	21	57	60	39	1.04145	0.000482578	0.00150787
ACE	ENSG00000159640	24	30	33	11	4	16	-1.54545	0.000487106	0.00152133
CLIC6	ENSG00000159212	9	4	6	0	0	0	-5.14146	0.000490456	0.00153156
APOBEC3G	ENSG00000239713	18	21	15	46	43	37	1.15999	0.000491715	0.00153457
SOCS1	ENSG00000185338	41	39	51	28	17	17	-1.13209	0.000500389	0.00155929
-	ENSG00000250155	13	4	3	0	0	0	-5.199	0.000504612	0.00157198
AARSD1	ENSG00000266967	24	20	27	38	52	63	1.04844	0.000504903	0.00157242
FTH1P5	ENSG00000230204	20	11	6	30	23	55	1.50748	0.000505952	0.00157521
DAPK2	ENSG00000035664	16	12	20	5	1	4	-2.30438	0.000512362	0.00159278
-	ENSG00000274422	2	1	1	6	15	18	3.22273	0.000534509	0.0016584
PPFIA4	ENSG00000143847	24	25	12	45	40	55	1.13927	0.000544702	0.001687
HOGA1	ENSG00000241935	26	23	20	9	9	5	-1.64533	0.000569883	0.00175974
-	ENSG00000284946	52	38	31	17	25	14	-1.17148	0.000570142	0.00176028
CHSY3	ENSG00000198108	14	13	10	0	3	2	-2.96176	0.000571493	0.00176392
TEK	ENSG00000120156	11	20	10	3	2	2	-2.63286	0.000573118	0.00176841
ABCA4	ENSG00000198691	15	8	5	1	0	0	-4.74414	0.000574177	0.00177095
LINC02501	ENSG00000249882	11	4	4	0	0	0	-5.13271	0.000574197	0.00177095
PLCD4	ENSG00000115556	28	21	19	34	70	47	1.0829	0.000582565	0.00179569
SLC2A12	ENSG00000146411	20	24	23	7	10	5	-1.67939	0.000582976	0.00179669
-	ENSG00000231811	3	1	2	8	16	18	2.75133	0.000595149	0.00183285
CYP2J2	ENSG00000134716	48	33	34	7	27	16	-1.26951	0.000610648	0.00187891
KERA	ENSG00000139330	4	14	9	1	0	0	-4.75109	0.000619665	0.00190412
NLRP12	ENSG00000142405	0	0	0	9	9	2	5.11564	0.000620746	0.00190647
DCC	ENSG00000187323	1	1	2	13	15	9	3.14827	0.000623824	0.00191406
XIRP1	ENSG00000168334	4	1	1	16	14	11	2.73309	0.00064266	0.00196692
-	ENSG00000232759	17	19	17	6	3	5	-1.97998	0.000651506	0.00199223
-	ENSG00000257681	5	4	9	0	0	0	-5.08031	0.000659578	0.00201424
-	ENSG00000259275	0	0	0	8	3	8	5.06564	0.000669841	0.00204318
ZFHX4-AS1	ENSG00000253661	15	4	15	0	1	1	-4.12127	0.000675549	0.00205877
BMP7	ENSG00000101144	0	2	0	8	10	17	4.05171	0.000692739	0.00210807
CGNL1	ENSG00000128849	25	25	32	12	12	8	-1.41921	0.000727425	0.00220522
KIAA1614	ENSG00000135835	4	8	6	28	20	17	1.78885	0.000731911	0.00221752
SDCBP2	ENSG00000125775	8	6	4	28	23	14	1.80079	0.00073676	0.00223091
FAM182B	ENSG00000175170	4	1	0	13	16	10	2.91761	0.000746537	0.00225821
GBP5	ENSG00000154451	9	6	11	1	0	0	-4.64509	0.000747062	0.00225947
-	ENSG00000283525	12	14	8	2	2	0	-3.16077	0.000754895	0.00228216
RASSF6	ENSG00000169435	13	6	13	1	0	1	-4.03334	0.000783203	0.00236258
TMPRSS9	ENSG00000178297	3	0	7	14	20	16	2.27286	0.000788369	0.00237644
LINC01684	ENSG00000237484	3	9	2	21	24	14	1.98861	0.000814858	0.00245272
HLA-V	ENSG00000181126	6	7	9	21	26	23	1.60564	0.00082539	0.00248335
UBE2Q2L	ENSG00000259511	0	2	1	13	11	10	3.43223	0.000827534	0.00248908
FTCD	ENSG00000160282	7	5	13	19	29	29	1.5636	0.000830307	0.00249633
ZNF518B	ENSG00000178163	1	0	3	13	9	14	3.13074	0.000831396	0.00249888
PRKG1-AS1	ENSG00000236671	23	31	39	17	12	9	-1.35516	0.000833734	0.00250518
PDE1A	ENSG00000115252	6	10	9	1	0	0	-4.61737	0.000848423	0.00254821
LINC02609	ENSG00000233593	35	25	36	18	12	11	-1.27474	0.000855765	0.00256804
CALCB	ENSG00000175868	27	37	36	10	23	10	-1.30165	0.00086133	0.0025834
IVL	ENSG00000163207	2	0	0	6	8	21	4.09429	0.000861508	0.0025834
GJD3	ENSG00000183153	11	14	5	43	17	31	1.55128	0.000869784	0.00260596
HCAR2	ENSG00000182782	0	0	0	6	4	8	4.97779	0.000878335	0.00263006
-	ENSG00000278035	0	0	0	9	4	5	4.98575	0.000890301	0.00266282
STK4-AS1	ENSG00000227477	15	16	7	33	35	30	1.30273	0.000910845	0.00272035
NPAS4	ENSG00000174576	1	6	11	0	0	0	-5.11305	0.000916151	0.00273462
SLC22A17	ENSG00000092096	11	7	6	24	28	21	1.54977	0.000916428	0.00273486
CFAP91	ENSG00000183833	44	44	35	23	22	16	-1.07455	0.000932561	0.00277802
SCG3	ENSG00000104112	15	7	4	0	0	1	-4.63168	0.000940949	0.00280139
IL1RL1	ENSG00000115602	27	13	15	40	55	31	1.14314	0.000947395	0.00281897
ID4	ENSG00000172201	8	17	19	3	1	5	-2.36119	0.000952395	0.00283303
STING1	ENSG00000184584	19	15	12	4	4	3	-2.12083	0.000953259	0.00283479
-	ENSG00000247416	25	20	30	12	8	8	-1.47181	0.000970602	0.00288265
-	ENSG00000229771	10	5	10	0	0	1	-4.58051	0.000974235	0.0028922
NDN	ENSG00000182636	45	25	14	52	54	69	1.01407	0.000996341	0.00295445
OR5AK4P	ENSG00000283307	0	0	0	3	7	8	4.95536	0.00100842	0.00298814
-	ENSG00000225032	23	22	22	36	49	56	1.01087	0.00101427	0.00300417
RASD2	ENSG00000100302	0	2	7	14	24	11	2.36508	0.00101535	0.00300695
MBLAC1	ENSG00000214309	20	14	23	35	53	38	1.08371	0.00102006	0.00302047
HLA-F-AS1	ENSG00000214922	26	19	22	37	56	47	1.00258	0.00102146	0.00302375
HOXC10	ENSG00000180818	0	2	2	15	11	9	3.0637	0.00104605	0.00309346
ESRRG	ENSG00000196482	39	30	35	10	25	12	-1.21363	0.00104681	0.00309523
CNDP1	ENSG00000150656	27	35	21	13	6	13	-1.4383	0.00104707	0.00309523
PIK3CD-AS2	ENSG00000231789	11	6	12	26	23	32	1.43627	0.00104789	0.00309714
-	ENSG00000279965	0	0	0	3	9	6	4.94555	0.00106279	0.00313804
SCAT8	ENSG00000236345	21	17	21	6	8	5	-1.69451	0.0010707	0.00315825
AGAP2	ENSG00000135439	34	32	38	14	19	16	-1.14897	0.00107239	0.00316278
IGFN1	ENSG00000163395	2	7	4	15	23	16	1.96829	0.00110951	0.00326413
ENTPD3	ENSG00000168032	41	30	19	7	12	17	-1.37928	0.00111167	0.00326888
SULT1A1	ENSG00000196502	0	3	3	19	8	13	2.67843	0.00111444	0.00327657
MATN3	ENSG00000132031	5	8	8	25	21	21	1.61152	0.00113033	0.00332141
-	ENSG00000277879	23	14	4	38	41	28	1.33247	0.00114131	0.00335224
BAIAP2L1	ENSG00000006453	16	14	24	53	38	32	1.1379	0.00114989	0.00337601
ACSL6	ENSG00000164398	0	0	2	7	11	14	3.93992	0.00115981	0.00340419
REEP1	ENSG00000068615	18	8	2	24	28	32	1.54229	0.00116454	0.00341709
FABP4	ENSG00000170323	11	7	6	0	0	1	-4.52865	0.00116788	0.00342593
NANOS1	ENSG00000188613	36	29	33	13	15	17	-1.17965	0.00117488	0.00344598
AGMAT	ENSG00000116771	21	22	21	4	12	6	-1.61743	0.00121774	0.00356464
-	ENSG00000237220	20	13	14	3	6	3	-2.02748	0.0012209	0.00357288
AFAP1L1	ENSG00000157510	3	3	6	11	18	22	2.0242	0.00123429	0.00360849
-	ENSG00000269729	4	5	3	11	17	23	2.01954	0.00123579	0.00361186
-	ENSG00000245317	29	12	20	36	46	49	1.0567	0.00123914	0.00362064
SMIM17	ENSG00000268182	0	0	0	5	7	5	4.8771	0.00124888	0.00364741
TMEM167B-DT	ENSG00000273382	34	15	15	36	59	44	1.06738	0.001249	0.00364741
ADHFE1	ENSG00000147576	4	1	2	13	16	11	2.46708	0.00125393	0.00366127
FBLN7	ENSG00000144152	0	0	0	3	14	2	5.00029	0.00126742	0.00369808
CXADRP3	ENSG00000265766	3	3	1	16	10	14	2.46474	0.00126946	0.00370298
LINC00160	ENSG00000230978	22	22	26	10	11	5	-1.49292	0.00127828	0.00372662
SLC6A4	ENSG00000108576	5	6	4	23	20	13	1.83952	0.00129138	0.00376162
-	ENSG00000285805	2	0	2	17	13	5	3.0936	0.00131759	0.00383105
-	ENSG00000238186	15	3	7	1	0	0	-4.55342	0.00131761	0.00383105
TCAP	ENSG00000173991	3	3	6	14	21	15	1.99328	0.00133133	0.00386878
-	ENSG00000231683	8	8	7	0	0	1	-4.48252	0.00133528	0.00387972
-	ENSG00000266680	16	6	10	23	30	32	1.36351	0.00134313	0.00390032
-	ENSG00000272482	20	18	24	6	5	10	-1.61692	0.00135246	0.00392524
GCHFR	ENSG00000137880	30	31	31	10	13	18	-1.2301	0.00136508	0.00395855
-	ENSG00000240057	23	5	4	30	32	29	1.48106	0.00137697	0.00399023
-	ENSG00000231652	10	10	15	27	33	29	1.28467	0.00138385	0.00400848
FAM30A	ENSG00000226777	0	0	0	6	8	3	4.87472	0.00138859	0.00402054
CACNB4	ENSG00000182389	45	23	41	22	16	12	-1.16354	0.00140422	0.00406184
TIGD7	ENSG00000140993	32	20	20	9	7	11	-1.46014	0.00140668	0.00406782
SPRY1	ENSG00000164056	14	12	16	1	7	1	-2.3014	0.00141297	0.00408314
RIPPLY2	ENSG00000203877	4	2	0	10	13	15	2.61148	0.00143556	0.00414382
-	ENSG00000251393	42	38	41	23	26	12	-1.05052	0.00146961	0.00423623
CCDC154	ENSG00000197599	16	7	16	28	40	28	1.24679	0.00148887	0.00428756
-	ENSG00000286724	56	35	36	18	32	13	-1.07069	0.00149484	0.00430298
LINC02104	ENSG00000271334	2	6	5	22	14	16	1.93618	0.00150343	0.0043259
RAB42	ENSG00000188060	17	10	7	0	2	3	-2.81905	0.00153286	0.00440325
PROM1	ENSG00000007062	11	10	8	0	2	1	-3.34608	0.00154503	0.00443393
RAPSN	ENSG00000165917	0	0	1	4	13	8	4.45609	0.00154871	0.00444266
LINC02280	ENSG00000260792	12	8	15	21	28	42	1.32501	0.0015512	0.00444916
SH3BP1	ENSG00000100092	3	12	3	20	20	24	1.74251	0.00155315	0.00445291
-	ENSG00000287865	5	8	8	22	27	17	1.58089	0.00155748	0.0044641
ALOX12	ENSG00000108839	15	15	15	28	40	36	1.14335	0.00156013	0.00447048
RASAL2-AS1	ENSG00000224687	29	16	21	62	40	37	1.03594	0.00156722	0.00448954
-	ENSG00000285744	20	17	20	5	8	6	-1.64738	0.00160052	0.00457861
CEACAMP9	ENSG00000230529	0	0	0	6	9	2	4.86936	0.00160556	0.00459177
TATDN2P3	ENSG00000235205	8	8	13	0	2	1	-3.34568	0.00162438	0.00464112
-	ENSG00000255916	3	2	0	15	9	11	2.76494	0.00165991	0.00473938
CTHRC1	ENSG00000164932	32	12	24	13	2	6	-1.70726	0.00167007	0.00476575
-	ENSG00000278058	0	0	0	7	4	5	4.81042	0.00169789	0.0048425
-	ENSG00000215022	12	19	9	30	34	34	1.21987	0.00170532	0.00486099
-	ENSG00000255046	1	2	7	13	22	12	2.15976	0.00171058	0.00487333
CALCRL	ENSG00000064989	26	30	47	13	16	19	-1.16602	0.00174315	0.00495999
CLEC19A	ENSG00000261210	0	0	0	6	6	4	4.79666	0.00174547	0.0049659
RPS20P22	ENSG00000239218	2	2	5	14	18	11	2.19319	0.00175568	0.00499358
GADD45G	ENSG00000130222	3	5	7	21	12	22	1.82159	0.00178934	0.00508306
PCDHGA6	ENSG00000253731	10	9	9	1	1	1	-3.28249	0.00180893	0.00513519
WT1	ENSG00000184937	2	8	5	0	0	0	-4.86895	0.00182942	0.00518911
-	ENSG00000285188	0	4	3	14	17	9	2.42698	0.00183186	0.00519533
NAALADL2	ENSG00000177694	23	28	46	15	11	17	-1.23259	0.00183683	0.00520728
ALOX5AP	ENSG00000132965	8	13	7	1	1	1	-3.30479	0.00184676	0.00523401
PRSS22	ENSG00000005001	0	0	0	8	8	1	4.88032	0.00184988	0.00524214
LINC01719	ENSG00000233396	39	21	31	9	13	18	-1.23272	0.0018661	0.00528592
EOMES	ENSG00000163508	10	8	4	0	0	1	-4.41237	0.00188178	0.00532816
ONECUT1	ENSG00000169856	35	24	38	19	17	8	-1.19114	0.00193227	0.00546071
DCSTAMP	ENSG00000164935	16	7	23	4	6	1	-2.1123	0.00196655	0.00554925
SRRM3	ENSG00000177679	15	13	13	2	3	5	-2.09538	0.00198329	0.0055927
LINC02393	ENSG00000256597	0	0	0	5	8	3	4.78269	0.00199076	0.00561279
HEXA-AS1	ENSG00000260339	9	6	9	17	26	26	1.46503	0.00204091	0.00574504
-	ENSG00000287356	4	2	1	16	9	13	2.40416	0.0020539	0.0057777
SAMD13	ENSG00000203943	14	12	11	3	2	3	-2.2642	0.0020727	0.00582742
-	ENSG00000286838	12	15	15	4	6	0	-2.14883	0.00209435	0.00588588
KCNK9	ENSG00000169427	0	0	0	10	4	2	4.81998	0.00212607	0.00597019
IL2RB	ENSG00000100385	14	9	19	4	5	1	-2.1244	0.00213371	0.00599002
PRR34	ENSG00000182257	9	10	7	22	22	28	1.40875	0.00214269	0.00601281
-	ENSG00000236924	16	21	22	6	7	8	-1.56002	0.00216014	0.00605932
CD300C	ENSG00000167850	4	2	0	14	10	12	2.54449	0.00216246	0.00606499
DCDC2	ENSG00000146038	11	12	3	37	18	22	1.51636	0.00218992	0.00613787
SLC16A10	ENSG00000112394	23	25	27	17	6	6	-1.42136	0.00219506	0.00614979
RALYL	ENSG00000184672	19	9	13	5	4	0	-2.22693	0.00219789	0.00615687
-	ENSG00000167912	24	14	27	6	11	7	-1.49203	0.00220348	0.00617171
CHRNB2	ENSG00000160716	1	2	4	21	10	8	2.43151	0.0022113	0.00619278
LINC01893	ENSG00000264260	0	0	0	2	8	6	4.77335	0.00224212	0.00627231
-	ENSG00000225790	9	8	3	15	30	19	1.60508	0.00224788	0.00628758
-	ENSG00000235774	1	0	2	6	14	10	3.25909	0.00225379	0.00630326
-	ENSG00000260228	30	18	28	11	7	13	-1.33538	0.00226545	0.00633332
SLC6A14P3	ENSG00000236655	0	0	2	8	18	4	3.82679	0.00230271	0.00643141
TRPC6	ENSG00000137672	11	6	15	3	1	1	-2.71413	0.00232958	0.00650298
LIPE-AS1	ENSG00000213904	11	12	25	33	42	34	1.11989	0.00234131	0.00653309
FRMPD2	ENSG00000170324	6	0	0	23	26	21	3.55433	0.00239565	0.00667393
-	ENSG00000267073	8	8	3	17	27	17	1.61145	0.00240251	0.00669036
-	ENSG00000255197	16	15	9	29	30	35	1.1736	0.00242485	0.00674804
PHF21B	ENSG00000056487	0	0	0	5	5	5	4.70517	0.00243248	0.00676654
FBXO2	ENSG00000116661	1	3	5	13	18	11	2.14792	0.00243461	0.00677157
NOVA2	ENSG00000104967	0	0	0	7	4	4	4.71732	0.00246948	0.00686021
INKA2-AS1	ENSG00000227811	19	5	5	26	36	19	1.44161	0.00248074	0.00688882
ALG1L9P	ENSG00000254978	18	22	25	7	7	11	-1.44358	0.00249869	0.0069368
STUM	ENSG00000203685	0	0	0	5	6	4	4.6994	0.00252445	0.00700176
CSAG1	ENSG00000198930	5	5	4	0	0	0	-4.72889	0.00252552	0.00700378
VSNL1	ENSG00000163032	26	22	28	6	11	15	-1.30878	0.00253733	0.00703372
-	ENSG00000258137	9	2	4	0	0	0	-4.77913	0.00254553	0.00705363
UTS2B	ENSG00000188958	12	10	8	0	0	4	-2.96015	0.00255423	0.00707679
CTSW	ENSG00000172543	0	0	0	7	5	3	4.71158	0.00258159	0.00714877
ZNF658	ENSG00000274349	32	11	25	14	6	2	-1.64619	0.00259271	0.00717861
DAW1	ENSG00000123977	33	37	27	18	14	15	-1.10839	0.00263033	0.00727792
LRRN4CL	ENSG00000177363	19	20	16	6	9	4	-1.60463	0.00263109	0.00727906
LINC01979	ENSG00000262585	2	0	3	18	5	11	2.75094	0.00265272	0.00733304
ARVCF	ENSG00000099889	19	17	19	32	42	41	1.00278	0.00265626	0.00734185
ATP5F1AP1	ENSG00000234861	6	13	10	0	1	3	-2.94728	0.00266011	0.00735149
ELOVL3	ENSG00000119915	9	26	24	45	42	42	1.0515	0.00266992	0.00737667
RN7SL251P	ENSG00000244399	0	0	0	4	7	4	4.69035	0.00268174	0.00740438
-	ENSG00000287173	0	0	0	4	7	4	4.69035	0.00268174	0.00740438
-	ENSG00000284615	6	4	4	0	0	0	-4.71411	0.00269582	0.00743706
MMP10	ENSG00000166670	0	0	0	1	8	7	4.76976	0.00270599	0.00746043
TTC34	ENSG00000215912	0	0	0	5	7	3	4.69354	0.00272775	0.00751542
CCR7	ENSG00000126353	0	0	0	3	4	8	4.70462	0.00275234	0.00757816
EID3	ENSG00000255150	21	10	17	25	53	31	1.12267	0.00276011	0.00759551
GNAT2	ENSG00000134183	10	2	3	22	15	16	1.79676	0.00276575	0.00760902
SPANXA2-OT1	ENSG00000277215	2	1	1	12	10	8	2.85992	0.00281348	0.00773623
-	ENSG00000259721	27	17	16	11	5	5	-1.55378	0.00281792	0.00774638
-	ENSG00000249839	3	5	6	6	42	12	1.98807	0.00282735	0.00777026
SSMEM1	ENSG00000165120	9	10	11	1	3	1	-2.66072	0.0028313	0.00778008
FAM21FP	ENSG00000237840	12	6	21	34	35	25	1.22041	0.00284279	0.00780958
CCDC81	ENSG00000149201	4	3	7	0	0	0	-4.71604	0.00284485	0.00781421
-	ENSG00000228549	18	21	14	4	8	6	-1.63411	0.00286818	0.00787101
ENHO	ENSG00000168913	11	5	14	17	30	32	1.34275	0.00290395	0.007966
ATP5MFP4	ENSG00000256826	7	4	3	0	0	0	-4.7084	0.00291001	0.00798159
-	ENSG00000280173	24	16	30	9	7	12	-1.3681	0.00295944	0.00810858
MYLK4	ENSG00000145949	19	15	13	7	5	2	-1.8003	0.00299685	0.00820676
IL17RE	ENSG00000163701	5	9	13	13	30	34	1.43367	0.00302753	0.00827985
OSTN	ENSG00000188729	10	2	9	0	0	1	-4.30866	0.00306238	0.00836855
PCDHB6	ENSG00000113211	16	1	4	29	54	35	2.48087	0.00306613	0.00837658
ABCA10	ENSG00000154263	0	1	0	5	13	4	4.26857	0.00306769	0.00837973
TRPM3	ENSG00000083067	20	24	13	3	9	8	-1.5921	0.00309158	0.00844279
WWC1	ENSG00000113645	0	0	0	4	11	1	4.76169	0.00310204	0.00847025
-	ENSG00000279118	9	4	7	1	0	0	-4.2547	0.00311857	0.00850976
-	ENSG00000260000	3	2	4	11	17	12	2.0901	0.00312081	0.00851363
PLEKHA6	ENSG00000143850	19	10	20	9	3	2	-1.83761	0.00312393	0.00852104
ADGRF1	ENSG00000153292	10	9	7	0	2	1	-3.1893	0.00314114	0.00856125
-	ENSG00000259705	20	13	19	2	7	8	-1.67099	0.00314496	0.00856939
MIR600HG	ENSG00000236901	9	13	4	33	25	16	1.44251	0.00314983	0.00858153
-	ENSG00000253553	18	26	8	7	6	3	-1.78128	0.00319884	0.00870478
MAGED4	ENSG00000154545	80	59	78	36	7	14	-1.94271	0.00322199	0.00876548
HOPX	ENSG00000171476	15	13	17	2	1	9	-1.95681	0.00322841	0.00877836
EML5	ENSG00000165521	15	9	18	24	32	40	1.13979	0.00325304	0.00883953
SERBP1P6	ENSG00000248873	14	13	15	4	4	4	-1.86701	0.00329978	0.0089595
LINC01285	ENSG00000203650	12	6	10	2	1	1	-2.84448	0.00331239	0.00899258
NIPAL1	ENSG00000163293	16	23	18	8	10	2	-1.59131	0.0033172	0.00900208
S100A1	ENSG00000160678	11	5	8	24	24	18	1.41286	0.00337334	0.00914369
GPRC5B	ENSG00000167191	40	17	21	10	12	11	-1.28027	0.00345758	0.00936103
RYR3	ENSG00000198838	40	20	32	12	12	19	-1.13844	0.00346979	0.00939163
C2CD6	ENSG00000155754	4	8	7	0	0	1	-4.22642	0.00351586	0.00951013
MND1	ENSG00000121211	20	29	13	6	6	11	-1.50725	0.00351813	0.00951504
LINC02376	ENSG00000256292	17	8	13	34	28	26	1.16929	0.00353976	0.00956602
SLC6A16	ENSG00000063127	5	3	12	0	1	0	-4.26338	0.00355027	0.00958823
TLE6	ENSG00000104953	12	10	4	28	29	15	1.40953	0.00355738	0.00960618
RSAD2	ENSG00000134321	1	0	0	4	11	6	4.20575	0.00358041	0.00966082
FLRT3	ENSG00000125848	54	35	27	13	11	1	-2.26009	0.00361054	0.00973579
EFCAB1	ENSG00000034239	14	9	14	2	5	2	-2.09948	0.00362411	0.00976984
COX20P1	ENSG00000213025	9	9	17	25	30	29	1.20257	0.00363052	0.00978205
TNFRSF11A	ENSG00000141655	6	2	3	14	12	17	1.92874	0.00364137	0.00980493
LMNTD2	ENSG00000185522	10	10	10	13	34	32	1.323	0.0036552	0.0098396
-	ENSG00000286836	0	0	0	11	3	1	4.73736	0.00367061	0.00987596
TMEM18-DT	ENSG00000233296	0	0	0	7	4	3	4.61782	0.0036981	0.00994093
-	ENSG00000263655	0	0	2	11	10	5	3.64665	0.00371402	0.00997855
ANXA8	ENSG00000265190	1	1	1	8	12	7	3.10218	0.00375619	0.0100827
-	ENSG00000272468	1	0	3	10	5	15	2.87567	0.00377285	0.0101222
LINC02361	ENSG00000256576	10	6	15	22	23	33	1.28225	0.00378251	0.0101468
LINC01703	ENSG00000225518	7	9	6	15	25	23	1.44489	0.00380608	0.0102048
KRT8P33	ENSG00000250539	3	5	7	21	9	22	1.74482	0.00390158	0.0104527
LINC02641	ENSG00000230131	3	5	0	17	17	6	2.24437	0.00391116	0.0104708
RASSF9	ENSG00000198774	22	41	38	21	18	10	-1.12096	0.00392903	0.0105168
GTF2IRD1P1	ENSG00000230583	7	8	6	19	22	19	1.44972	0.00399778	0.0106939
NCALD	ENSG00000104490	13	14	1	0	0	0	-5.74394	0.00403208	0.010781
HS3ST1	ENSG00000002587	0	0	0	3	3	8	4.6104	0.00403241	0.010781
-	ENSG00000249328	32	30	37	21	20	8	-1.07511	0.00405784	0.010842
IFITM3P1	ENSG00000236562	4	3	6	0	0	0	-4.60954	0.00409597	0.0109382
-	ENSG00000230746	5	3	5	0	0	0	-4.60348	0.00410028	0.0109483
LINC02861	ENSG00000262185	22	9	17	6	6	3	-1.71651	0.00416802	0.0111187
ODAD2	ENSG00000169126	28	13	23	9	11	5	-1.40121	0.0041841	0.0111549
SNRK-AS1	ENSG00000234617	33	40	23	15	17	16	-1.07158	0.00419095	0.0111703
-	ENSG00000259929	0	0	0	5	7	2	4.59211	0.00426026	0.0113419
ASB5	ENSG00000164122	12	13	13	3	6	1	-2.00235	0.00432283	0.0114982
ASH1L-AS1	ENSG00000235919	2	1	5	10	15	12	2.15106	0.00434864	0.0115595
TSPAN15	ENSG00000099282	15	15	10	6	3	2	-1.91952	0.00438085	0.0116332
-	ENSG00000249364	4	9	10	0	1	1	-3.61346	0.00443751	0.0117686
CYP1B1-AS1	ENSG00000232973	18	23	14	48	37	30	1.00182	0.00445844	0.011818
CFAP65	ENSG00000181378	8	0	1	12	18	11	2.16223	0.00450245	0.011924
-	ENSG00000282988	9	4	2	16	19	15	1.6892	0.00451212	0.0119466
NBEAP2	ENSG00000197927	13	17	10	36	30	25	1.12219	0.00456269	0.0120728
GVINP2	ENSG00000254781	9	10	4	1	0	1	-3.58602	0.00459663	0.0121564
ZNF559-ZNF177	ENSG00000270011	2	3	8	0	0	0	-4.62175	0.00461098	0.0121912
ITGAL	ENSG00000005844	15	10	12	28	29	27	1.13025	0.00461246	0.0121936
-	ENSG00000260948	19	14	13	28	29	42	1.05322	0.00464674	0.0122795
CCND2	ENSG00000118971	5	5	8	1	0	0	-4.12557	0.00471497	0.0124424
NEURL1	ENSG00000107954	1	1	1	6	11	9	3.04651	0.00473354	0.0124867
NOTCH2NLB	ENSG00000286019	4	7	12	1	1	0	-3.59735	0.00473725	0.0124949
MT2P1	ENSG00000162840	70	18	40	104	91	174	1.52107	0.0047786	0.0125943
FAM167B	ENSG00000183615	19	9	16	34	41	22	1.08962	0.00478277	0.0126037
-	ENSG00000261332	3	3	5	12	11	19	1.87914	0.0048573	0.0127839
CTNND2	ENSG00000169862	24	24	15	7	10	9	-1.34474	0.00486204	0.0127948
-	ENSG00000230699	9	7	5	22	20	17	1.43654	0.00486902	0.0128115
-	ENSG00000288093	1	0	0	8	4	7	4.09872	0.00493222	0.0129663
UGT1A8	ENSG00000242366	0	2	1	7	9	10	3.03406	0.00493646	0.0129758
CXCL12	ENSG00000107562	10	8	12	3	1	2	-2.36813	0.00496901	0.0130531
FNDC7	ENSG00000143107	2	0	2	14	3	12	2.8479	0.00500272	0.0131333
LBP	ENSG00000129988	0	0	1	5	8	6	4.07373	0.00508578	0.0133429
ADGRD1	ENSG00000111452	8	4	13	16	32	20	1.38154	0.00509697	0.0133689
-	ENSG00000228010	2	0	4	9	7	17	2.42648	0.00512846	0.0134433
DCHS2	ENSG00000197410	16	19	21	7	8	7	-1.41529	0.00517556	0.0135596
DNALI1	ENSG00000163879	17	11	40	9	10	7	-1.43721	0.00519372	0.0136055
-	ENSG00000253223	5	10	9	1	0	2	-3.0732	0.00522357	0.0136803
BDNF-AS	ENSG00000245573	7	15	14	22	33	30	1.16042	0.00531804	0.0139014
GSTM5	ENSG00000134201	2	1	3	8	21	5	2.425	0.00532436	0.0139161
-	ENSG00000225649	15	5	15	1	3	4	-2.16839	0.00532531	0.0139168
DNAJB5-DT	ENSG00000281491	0	0	0	4	3	6	4.50646	0.00533714	0.013946
-	ENSG00000256546	16	17	15	6	6	5	-1.56211	0.00534992	0.0139724
-	ENSG00000260454	31	12	39	11	11	14	-1.22408	0.00539544	0.0140859
FBXL19-AS1	ENSG00000260852	130	94	94	30	55	78	-1.02215	0.00540207	0.0140997
MAST4-AS1	ENSG00000229666	15	27	25	9	6	13	-1.3302	0.00542388	0.0141477
-	ENSG00000287218	15	8	7	20	22	32	1.25593	0.00546387	0.0142449
CXorf58	ENSG00000165182	0	0	0	3	5	5	4.48933	0.00552252	0.0143779
SLC8A2	ENSG00000118160	5	3	2	11	9	20	1.95603	0.00555832	0.0144639
-	ENSG00000270074	17	16	17	4	5	9	-1.53419	0.00556717	0.0144833
CFAP94	ENSG00000118307	14	6	5	18	21	27	1.35693	0.00557965	0.0145139
FAM43A	ENSG00000185112	15	13	17	35	30	30	1.02434	0.00562633	0.0146262
RNF122	ENSG00000133874	11	12	10	19	36	24	1.18537	0.00564047	0.0146608
LINC00654	ENSG00000205181	21	7	23	4	8	5	-1.62801	0.00564105	0.0146608
-	ENSG00000274943	8	19	10	3	3	4	-1.97854	0.00565903	0.014702
LMOD1	ENSG00000163431	23	34	43	15	19	18	-1.01581	0.00568463	0.0147648
PPP1R9A-AS1	ENSG00000236197	25	17	20	8	8	10	-1.30428	0.00570276	0.0148082
SHBG	ENSG00000129214	8	11	21	25	36	30	1.11725	0.00574397	0.014911
-	ENSG00000287170	20	10	17	30	37	31	1.00948	0.00577211	0.0149752
LINC00513	ENSG00000233559	7	1	2	11	17	12	1.96	0.00578692	0.0150117
TAMALIN	ENSG00000161835	8	10	11	2	3	1	-2.34697	0.00579762	0.0150376
KLK14	ENSG00000129437	21	16	18	5	12	4	-1.45696	0.00581214	0.0150734
CARMN	ENSG00000249669	13	5	5	0	0	2	-3.55068	0.00583159	0.0151219
CALCR	ENSG00000004948	4	8	5	0	1	0	-4.07026	0.00589469	0.0152779
-	ENSG00000266283	4	6	2	0	0	0	-4.52708	0.00590192	0.0152909
MIR29B2CHG	ENSG00000203709	6	14	15	18	37	30	1.19435	0.00592186	0.0153369
-	ENSG00000286018	4	8	4	12	21	18	1.58954	0.00592836	0.0153518
RARRES1	ENSG00000118849	22	26	22	11	12	9	-1.19787	0.00593002	0.0153542
-	ENSG00000276445	23	21	16	8	9	8	-1.3249	0.00595361	0.0154133
REG3G	ENSG00000143954	0	0	0	5	6	2	4.48995	0.00595441	0.0154135
ADORA2A-AS1	ENSG00000178803	6	0	4	18	10	12	1.9851	0.00598912	0.0154859
-	ENSG00000249639	21	7	13	34	27	29	1.10013	0.00600516	0.0155216
CARMAL	ENSG00000260123	10	8	7	10	30	28	1.37206	0.00607921	0.0157071
CDH12	ENSG00000154162	5	5	2	0	0	0	-4.5097	0.00611714	0.0157875
-	ENSG00000266743	0	0	2	4	7	13	3.52736	0.00614263	0.0158513
PTPRZ1	ENSG00000106278	5	3	4	0	0	0	-4.48795	0.0061463	0.0158548
ERBB4	ENSG00000178568	5	3	4	0	0	0	-4.48795	0.0061463	0.0158548
-	ENSG00000277895	1	0	1	6	10	7	3.46832	0.0062703	0.0161506
-	ENSG00000280152	14	16	14	5	5	5	-1.61883	0.0063183	0.0162601
DYNLT4	ENSG00000188396	3	7	5	20	10	19	1.64775	0.00632733	0.0162814
ARHGAP30	ENSG00000186517	12	19	16	4	3	9	-1.62542	0.00635805	0.0163543
EPCAM-DT	ENSG00000234690	17	8	9	2	1	5	-2.11966	0.00638959	0.0164212
SPECC1-DT	ENSG00000261033	2	0	1	5	9	11	3.01484	0.00639807	0.016439
CHRNA7	ENSG00000175344	6	6	2	4	24	24	1.80817	0.00640975	0.0164649
ZNF223	ENSG00000178386	16	18	8	8	3	1	-1.86542	0.00641401	0.0164738
EXPH5	ENSG00000110723	17	8	15	0	7	4	-1.92447	0.00644305	0.0165422
PDE6G	ENSG00000185527	5	4	3	17	13	12	1.75671	0.00644843	0.016552
-	ENSG00000228933	1	8	3	0	0	0	-4.5694	0.00645276	0.016561
-	ENSG00000248557	8	5	4	0	1	0	-4.03047	0.00650591	0.0166871
GPSM3	ENSG00000213654	18	14	22	6	3	11	-1.47861	0.00654563	0.0167724
DNAH12	ENSG00000174844	21	14	16	3	8	8	-1.48323	0.0067114	0.0171591
CXCL1	ENSG00000163739	16	12	18	3	6	7	-1.58209	0.00672327	0.017181
-	ENSG00000273291	7	8	2	0	1	0	-4.05737	0.00678011	0.0173156
-	ENSG00000287037	9	13	7	0	4	2	-2.3708	0.00684412	0.017464
LINC01913	ENSG00000214691	1	9	2	0	0	0	-4.581	0.00686048	0.0175036
-	ENSG00000287115	29	12	12	4	9	6	-1.52496	0.00686778	0.0175179
P2RY6	ENSG00000171631	12	6	7	19	33	14	1.34021	0.00687027	0.0175221
-	ENSG00000264212	0	1	0	11	3	4	4.03379	0.00690162	0.0175977
ARMCX5-GPRASP2	ENSG00000286237	10	6	7	1	2	0	-2.99495	0.006931	0.0176683
ZNF658B	ENSG00000198416	0	4	3	17	13	5	2.24026	0.00693661	0.0176787
CEACAM1	ENSG00000079385	3	1	0	6	8	13	2.71168	0.00693676	0.0176787
N4BP2L1	ENSG00000139597	3	1	8	23	15	7	1.87003	0.00700241	0.0178416
CCDC178	ENSG00000166960	18	23	10	6	7	6	-1.50052	0.0070488	0.0179422
MAD1L1	ENSG00000002822	12	17	9	6	3	2	-1.85761	0.00707628	0.0180077
AXDND1	ENSG00000162779	1	1	1	11	5	8	2.95832	0.00716361	0.0182165
GPR137C	ENSG00000180998	13	16	19	45	32	24	1.01629	0.00721669	0.0183336
-	ENSG00000279278	7	5	8	19	20	16	1.40479	0.00722601	0.018355
CLEC7A	ENSG00000172243	7	3	2	0	0	0	-4.47429	0.00724044	0.0183894
-	ENSG00000271795	2	0	0	16	6	2	3.58086	0.00724896	0.0184088
-	ENSG00000286460	1	0	0	7	11	1	4.06431	0.00726213	0.0184377
-	ENSG00000272908	30	15	17	9	10	7	-1.29788	0.00726843	0.0184492
-	ENSG00000232774	8	14	3	22	30	16	1.35726	0.00727117	0.0184539
-	ENSG00000257588	2	0	0	6	4	13	3.50333	0.00728758	0.018491
MYO15B	ENSG00000266714	21	7	15	32	39	22	1.06849	0.00736166	0.018663
-	ENSG00000287796	10	21	16	5	10	0	-1.75135	0.00737122	0.018685
COL10A1	ENSG00000123500	11	10	6	2	0	3	-2.48169	0.00737507	0.0186925
SLC16A4	ENSG00000168679	15	8	21	0	5	8	-1.81384	0.00741116	0.018777
-	ENSG00000255320	7	13	5	20	21	24	1.30354	0.00748006	0.0189354
FDCSP	ENSG00000181617	1	3	8	0	0	0	-4.51464	0.00755622	0.0191143
-	ENSG00000258736	1	1	4	12	16	4	2.34806	0.00758495	0.0191753
LINC01865	ENSG00000233684	4	4	7	17	11	19	1.59908	0.00761082	0.0192313
NOX4	ENSG00000086991	12	11	4	1	1	3	-2.49428	0.00762854	0.019269
G0S2	ENSG00000123689	14	19	18	6	7	7	-1.422	0.00763477	0.0192801
IFNLR1	ENSG00000185436	5	4	3	14	13	14	1.71874	0.00766557	0.0193531
CTNNA3	ENSG00000183230	5	6	5	0	0	1	-3.96501	0.00770357	0.0194396
DEFB131E	ENSG00000254507	1	2	0	9	9	6	2.92816	0.00776946	0.0195892
-	ENSG00000228137	0	1	0	2	5	11	4.00062	0.00783145	0.0197311
-	ENSG00000286988	0	0	1	2	9	7	3.98134	0.00784991	0.0197729
LINC01198	ENSG00000231817	5	5	6	0	0	1	-3.95731	0.00785212	0.019776
APOC1	ENSG00000130208	0	1	1	11	4	7	3.40997	0.00785386	0.019778
KRT222	ENSG00000213424	0	0	0	6	3	3	4.39859	0.00787359	0.0198205
-	ENSG00000225335	8	2	4	11	22	13	1.66459	0.00787555	0.019823
ACADL	ENSG00000115361	7	4	19	1	3	2	-2.378	0.0078785	0.019828
-	ENSG00000253326	7	4	2	11	12	21	1.71168	0.00788819	0.01985
-	ENSG00000253632	5	2	3	8	21	10	1.89777	0.00791763	0.0199096
BST2	ENSG00000130303	5	8	3	1	0	0	-3.98079	0.00795733	0.0199973
-	ENSG00000225411	5	8	3	1	0	0	-3.98079	0.00795733	0.0199973
LINC01119	ENSG00000239332	8	6	9	28	21	12	1.35821	0.00800493	0.0200951
CRTC1P1	ENSG00000204993	0	0	0	3	4	5	4.37926	0.00802283	0.0201327
RAB43P1	ENSG00000259856	42	25	18	20	13	6	-1.16395	0.00805821	0.0202142
STAP2	ENSG00000178078	25	13	12	5	10	3	-1.52846	0.0080914	0.0202925
KRTAP2-3	ENSG00000212724	0	0	0	4	5	3	4.37598	0.00809708	0.0203043
PRRT1	ENSG00000204314	23	29	15	8	15	7	-1.24234	0.00829577	0.0207624
UNC5C	ENSG00000182168	3	5	8	0	1	0	-3.96694	0.00831124	0.0207986
ABCB1	ENSG00000085563	14	2	2	1	0	0	-4.06191	0.00846015	0.0211356
ZNF260	ENSG00000254004	0	0	0	5	5	2	4.38	0.00847544	0.0211687
-	ENSG00000259251	2	2	0	11	13	3	2.68528	0.00851646	0.0212686
SH2D2A	ENSG00000027869	20	10	4	4	3	1	-2.12403	0.00852071	0.0212749
RASGRP3	ENSG00000152689	9	8	12	29	20	20	1.20092	0.00852103	0.0212749
CCDC188	ENSG00000234409	12	4	7	18	29	14	1.35568	0.00853318	0.0213005
NOXA1	ENSG00000188747	5	4	1	9	16	13	1.85905	0.00859371	0.0214383
-	ENSG00000285813	17	9	16	21	33	35	1.02969	0.00872913	0.0217474
INHA	ENSG00000123999	0	3	1	7	9	10	2.60985	0.00873675	0.0217638
-	ENSG00000243116	3	6	2	0	0	0	-4.41227	0.00879923	0.0219089
CRABP2	ENSG00000143320	12	13	15	3	8	2	-1.70044	0.00888303	0.0221017
AK8	ENSG00000165695	2	4	2	14	6	14	2.03209	0.00890416	0.0221391
-	ENSG00000284726	6	5	9	1	1	0	-3.37957	0.00891032	0.022151
DAPP1	ENSG00000070190	2	4	5	0	0	0	-4.39576	0.00891566	0.0221616
LINC01229	ENSG00000260876	0	0	0	2	3	7	4.38256	0.00893789	0.0222142
-	ENSG00000285572	4	4	0	11	11	12	2.02614	0.00899785	0.0223525
-	ENSG00000249602	14	13	8	26	22	30	1.10084	0.00902101	0.0224038
LOXL4	ENSG00000138131	13	10	8	2	3	3	-2.0128	0.00902175	0.0224038
-	ENSG00000272345	1	5	4	15	14	9	1.84805	0.00907742	0.0225313
BCL2L1-AS1	ENSG00000236559	0	0	0	2	6	4	4.36034	0.00909533	0.0225704
PPFIA2	ENSG00000139220	16	17	17	5	8	7	-1.39044	0.00909881	0.0225763
SLC26A4-AS1	ENSG00000233705	15	9	6	1	4	2	-2.15981	0.00912991	0.0226481
KCCAT198	ENSG00000257642	9	5	8	2	1	0	-2.91421	0.00915639	0.0227042
RAB4B	ENSG00000167578	6	12	6	17	21	24	1.29192	0.00918746	0.0227718
LINC02593	ENSG00000223764	2	1	5	7	14	13	2.02618	0.00924175	0.0228885
-	ENSG00000248538	14	17	25	9	5	9	-1.34079	0.00924226	0.0228885
RN7SKP97	ENSG00000222898	3	9	12	1	1	2	-2.66713	0.00924976	0.0229043
-	ENSG00000224376	2	0	3	5	11	12	2.43491	0.0092852	0.0229811
AZGP1	ENSG00000160862	19	15	16	6	11	2	-1.46367	0.0092982	0.0230106
DND1P1	ENSG00000264070	8	17	13	4	3	5	-1.74287	0.00936488	0.0231618
-	ENSG00000255355	4	4	2	15	8	14	1.83969	0.00941866	0.0232892
ADGRG2	ENSG00000173698	4	4	2	14	8	15	1.83855	0.00944591	0.023351
A2M	ENSG00000175899	5	3	3	0	0	0	-4.36233	0.00947742	0.0234262
SEPTIN4	ENSG00000108387	2	8	4	13	21	12	1.62158	0.00950481	0.0234855
-	ENSG00000286215	13	29	22	10	13	5	-1.28417	0.00952871	0.0235361
-	ENSG00000224635	5	1	0	10	12	8	2.28566	0.00956817	0.0236308
ATP1A3	ENSG00000105409	4	2	10	21	17	11	1.56961	0.00961574	0.0237454
DCST1-AS1	ENSG00000232093	14	5	12	24	23	24	1.15481	0.00965084	0.0238264
GMPR	ENSG00000137198	23	22	10	0	0	5	-3.5151	0.0097166	0.0239717
MOV10L1	ENSG00000073146	5	13	19	4	6	0	-1.97926	0.00975068	0.024036
CDO1	ENSG00000129596	2	0	0	3	6	13	3.42656	0.00979763	0.0241343
CES3	ENSG00000172828	19	14	14	49	26	23	1.01943	0.00985435	0.0242712
XACT	ENSG00000241743	3	4	0	9	14	9	2.11382	0.00988309	0.0243391
EGR3	ENSG00000179388	4	4	3	14	12	12	1.73207	0.0099627	0.0245089
-	ENSG00000224750	15	26	12	11	7	2	-1.4853	0.00997742	0.0245423
PLIN2	ENSG00000147872	13	11	10	4	4	2	-1.82469	0.00999538	0.0245806
PADI4	ENSG00000159339	0	1	1	11	6	4	3.33477	0.00999873	0.0245859
KCNMB3	ENSG00000171121	24	18	29	11	9	14	-1.11209	0.0100034	0.0245917
PLGLB2	ENSG00000125551	1	1	2	5	10	10	2.57621	0.0100319	0.0246558
PPP2CA-DT	ENSG00000270177	10	4	4	14	14	23	1.46307	0.0101308	0.0248841
PCDHGA3	ENSG00000254245	4	7	4	0	0	1	-3.8868	0.010158	0.0249479
SRP72P1	ENSG00000265182	5	2	4	0	0	0	-4.35022	0.0101615	0.0249537
-	ENSG00000259015	0	1	0	1	1	17	4.09632	0.0101708	0.0249735
GOLGA2P11	ENSG00000260062	10	3	3	0	0	1	-3.91677	0.0102594	0.0251732
-	ENSG00000261285	20	4	12	24	35	22	1.13045	0.0102871	0.0252353
ADAMDEC1	ENSG00000134028	2	2	0	6	8	11	2.58049	0.0103425	0.0253652
TEC	ENSG00000135605	6	3	2	0	0	0	-4.35491	0.0103673	0.0254171
-	ENSG00000276170	21	13	12	4	5	8	-1.48481	0.0103821	0.0254502
RPL22P2	ENSG00000241081	20	24	29	10	11	15	-1.08499	0.0103907	0.0254682
FAM133A	ENSG00000179083	0	0	0	1	6	5	4.35584	0.0103967	0.025477
ATP5MC1P4	ENSG00000227440	0	0	0	1	6	5	4.35584	0.0103967	0.025477
C1orf194	ENSG00000179902	0	0	1	2	10	5	3.89134	0.0104491	0.0255872
NXN	ENSG00000167693	0	1	0	6	6	4	3.83482	0.0105368	0.0257626
-	ENSG00000239922	6	5	4	0	0	1	-3.86018	0.0105882	0.0258822
LINC00552	ENSG00000279770	14	20	6	5	4	4	-1.69948	0.0106813	0.026073
CHGB	ENSG00000089199	14	18	6	4	5	3	-1.74295	0.0106902	0.0260915
LINC00649	ENSG00000237945	4	10	4	21	19	12	1.45136	0.0107631	0.0262541
-	ENSG00000243155	4	1	4	10	17	8	1.90439	0.0108313	0.0263986
GAS6-AS1	ENSG00000233695	7	4	3	9	19	16	1.59042	0.0108591	0.0264519
-	ENSG00000287772	12	11	9	4	2	3	-1.88376	0.0108608	0.0264519
-	ENSG00000242154	0	0	0	1	7	4	4.34814	0.010873	0.0264723
PTCHD1	ENSG00000165186	7	9	5	2	0	1	-2.86656	0.0109707	0.0266915
LINC01269	ENSG00000258689	6	4	1	0	0	0	-4.36694	0.0110562	0.0268836
MTTP	ENSG00000138823	6	5	8	0	1	1	-3.31225	0.01107	0.0269141
CNIH3-AS1	ENSG00000229400	1	1	4	13	10	6	2.22209	0.0111148	0.0270107
CCDC190	ENSG00000185860	10	5	1	1	0	0	-3.93266	0.0111267	0.0270361
-	ENSG00000273443	2	1	1	9	7	8	2.54098	0.0111521	0.0270915
CCDC162P	ENSG00000203799	5	6	2	17	15	10	1.62819	0.0111896	0.0271699
CORO1A	ENSG00000102879	5	2	0	10	9	12	2.10862	0.0111925	0.0271737
-	ENSG00000238279	7	3	2	11	17	12	1.68419	0.0112654	0.0273314
-	ENSG00000274515	1	0	0	3	6	7	3.82609	0.0113689	0.0275536
-	ENSG00000225916	6	3	6	0	0	1	-3.84346	0.0113748	0.0275649
-	ENSG00000272084	2	2	4	11	11	10	1.94287	0.0113914	0.0276017
GALNT15	ENSG00000131386	7	12	15	1	5	4	-1.85231	0.0114575	0.027736
LINC01320	ENSG00000228262	2	0	1	8	6	8	2.84597	0.0114758	0.0277687
FAM66A	ENSG00000227888	7	9	11	3	0	3	-2.22142	0.0115955	0.0280212
-	ENSG00000271851	9	10	6	24	20	17	1.22707	0.0116466	0.028138
ZP1	ENSG00000149506	0	5	6	17	14	9	1.78364	0.0116718	0.0281923
LINC00539	ENSG00000224429	21	19	19	9	11	7	-1.19039	0.0117479	0.0283664
HOXA11	ENSG00000005073	3	9	7	0	2	0	-3.36464	0.0117798	0.0284269
NEUROG2-AS1	ENSG00000249509	0	0	0	5	2	4	4.2769	0.0117835	0.0284323
PACERR	ENSG00000273129	12	12	8	23	30	19	1.10305	0.0117868	0.0284338
BGN	ENSG00000182492	0	0	0	4	2	5	4.27253	0.0119275	0.028753
-	ENSG00000253182	0	0	0	4	2	5	4.27253	0.0119275	0.028753
LINC01686	ENSG00000261504	10	22	18	6	5	9	-1.4018	0.0120313	0.0289831
-	ENSG00000235672	0	1	0	2	6	8	3.82304	0.012145	0.0292334
PTPRO	ENSG00000151490	17	9	5	3	3	2	-1.99699	0.0121772	0.0293075
CTSH	ENSG00000103811	1	0	1	10	3	7	3.30347	0.0121789	0.0293082
-	ENSG00000259320	0	0	0	6	3	2	4.27342	0.0122894	0.0295569
STARD4-AS1	ENSG00000246859	3	17	15	2	5	3	-1.91918	0.0123316	0.0296481
LINC01081	ENSG00000268754	5	13	12	3	2	3	-1.9883	0.0123691	0.0297279
-	ENSG00000251455	6	2	7	1	0	0	-3.83469	0.0123816	0.0297512
HPCA	ENSG00000121905	3	1	1	2	11	15	2.42751	0.0124541	0.0299114
-	ENSG00000279212	5	13	3	1	0	2	-2.90225	0.0125558	0.0301383
-	ENSG00000287415	13	2	9	21	13	27	1.3269	0.012574	0.0301784
TTN-AS1	ENSG00000237298	2	1	8	0	0	0	-4.35952	0.0127367	0.0305215
RARRES2	ENSG00000106538	0	0	0	4	5	2	4.24853	0.0127375	0.0305215
SH2D6	ENSG00000152292	6	3	8	11	20	17	1.43932	0.0127494	0.030543
LINC02263	ENSG00000228358	10	11	12	22	25	25	1.0629	0.0127886	0.0306227
PSG1	ENSG00000231924	1	4	3	5	19	10	1.98311	0.0128899	0.0308475
LINC01033	ENSG00000249069	8	2	5	1	0	0	-3.82413	0.0128984	0.0308607
GPRASP1	ENSG00000198932	26	11	16	7	9	6	-1.31024	0.0129956	0.0310682
SFXN2	ENSG00000156398	16	14	7	25	24	30	1.03775	0.0130511	0.0311938
ADAMTS4	ENSG00000158859	3	2	7	14	12	13	1.6518	0.0131122	0.0313253
HOXA2	ENSG00000105996	2	3	2	11	16	4	2.0671	0.0132644	0.0316489
-	ENSG00000278041	0	0	1	2	3	11	3.83926	0.0132711	0.0316612
ANKRD20A4P	ENSG00000172014	0	0	0	7	1	3	4.29429	0.0132955	0.031706
-	ENSG00000272732	2	1	0	5	11	6	2.80789	0.0133771	0.0318776
GLRA3	ENSG00000145451	3	5	2	0	0	0	-4.26674	0.0134773	0.0320979
-	ENSG00000236427	5	3	6	7	13	24	1.59797	0.0135365	0.032224
PRKCZ-AS1	ENSG00000182873	20	21	17	2	16	7	-1.30349	0.0135393	0.032227
RPS3AP13	ENSG00000230783	2	6	2	0	0	0	-4.28778	0.0135426	0.0322276
ZBBX	ENSG00000169064	8	13	5	2	1	3	-2.19285	0.0136813	0.0325427
LINC02017	ENSG00000243572	0	0	0	6	4	1	4.26557	0.0137961	0.0327968
-	ENSG00000286331	7	7	6	2	1	0	-2.79549	0.013801	0.0328048
-	ENSG00000261490	42	14	29	12	13	18	-1.01462	0.0142145	0.0337066
AMTN	ENSG00000187689	6	5	3	1	0	0	-3.76145	0.0143443	0.0339835
BHLHE40-AS1	ENSG00000235831	11	6	11	22	25	17	1.14071	0.0143583	0.0340087
GUCY2C	ENSG00000070019	4	8	2	1	0	0	-3.7995	0.0143843	0.0340665
NTN3	ENSG00000162068	5	1	9	1	0	0	-3.83049	0.0144105	0.0341169
CAMTA1-DT	ENSG00000237436	1	0	0	7	2	6	3.76663	0.014453	0.034202
C1orf158	ENSG00000157330	9	7	6	0	3	1	-2.53573	0.0144562	0.0342056
ARHGEF35-AS1	ENSG00000244198	1	0	1	6	7	6	3.20231	0.0144824	0.0342636
-	ENSG00000287743	2	0	0	13	4	3	3.32236	0.0145034	0.0343096
VSIG2	ENSG00000019102	0	0	2	3	6	11	3.26318	0.0145602	0.0344242
PPP1R1C	ENSG00000150722	5	7	2	0	1	0	-3.785	0.0146179	0.0345529
LINC02569	ENSG00000235781	2	9	7	1	1	0	-3.273	0.0146358	0.0345912
[truncated: 134 more rows]
