# Supplementary material for: TRAF3 loss protects glioblastoma cells from lipid peroxidation and immune elimination via dysregulated lipid metabolism
Source: J Clin Invest. 2025 Feb 11;135(7):e178550. doi: 10.1172/JCI178550 (PMC11957706; doi:10.1172/JCI178550)
Supplement: Supplemental table 2 [file jci-135-178550-s012.xlsx]

## Sheet: Sheet1
Table S2 GSEA analysis shows the enriched pathways following the overexpression of TRAF3.
ID	setSize	enrichmentScore	NES	pvalue	p.adjust	qvalues	rank	leading_edge	core_enrichment
REACTOME_INTERLEUKIN_10_SIGNALING	28	0.702685	2.1842	5.82593e-05	0.00435202	0.00353307	344	tags=29%, list=2%, signal=28%	CCL3/CCL2/ICAM1/LIF/CCL3L1/CXCL8/PTGS2/CCL4
REACTOME_HDACS_DEACETYLATE_HISTONES	48	0.570053	1.94586	0.000169848	0.00816684	0.00663002	1357	tags=29%, list=10%, signal=26%	H4C8/H2AC6/H2BC5/H2BC21/H2BC4/H2BC8/H2AC11/H2BC11/H2BC18/MTA2/H2BC12/H4C9/MBD3/H2BC15
REACTOME_METABOLISM_OF_STEROIDS	111	0.481211	1.92165	2.03003e-05	0.00234266	0.00190182	2045	tags=35%, list=15%, signal=30%	CYP27A1/FASN/SCD/VDR/AKR1B15/SLC27A5/AKR1C1/FDXR/DHCR24/INSIG1/LSS/HSD11B1/MVD/IDI1/HMGCS1/ARV1/AKR1C2/OSBP/EBP/HMGCR/TM7SF2/LGMN/STARD4/FDPS/ACACA/AMACR/STARD3/NSDHL/AKR1B1/SC5D/MVK/HSD17B7/INSIG2/STARD5/OSBPL7/GGPS1/PMVK/OSBPL6/PLPP6
REACTOME_IRON_UPTAKE_AND_TRANSPORT	48	0.534783	1.82547	0.000790216	0.0244841	0.0198767	3056	tags=46%, list=22%, signal=36%	HMOX1/SLC46A1/FTH1/ATP6V1A/ATP6V1E2/SLC22A17/ABCG2/ACO1/ATP6V0E1/ATP6V0A1/FTL/GLRX3/ATP6V1D/ATP6V1H/SLC11A2/FLVCR1/TFRC/UBC/MCOLN1/ATP6V1E1/IREB2/ATP6V1B2
REACTOME_INHIBITION_OF_DNA_RECOMBINATION_AT_TELOMERE	38	0.550314	1.81183	0.00293504	0.0504061	0.0409207	1357	tags=34%, list=10%, signal=31%	H4C8/H2AC6/H2BC5/H2BC21/H2BC4/H2BC8/H2BC11/H2BC12/H4C9/POLR2E/POLR2G/TINF2/H2BC15
REACTOME_INTERLEUKIN_4_AND_INTERLEUKIN_13_SIGNALING	74	0.47442	1.76053	0.00159234	0.0382014	0.0310127	827	tags=23%, list=6%, signal=22%	ITGAX/CCL2/HMOX1/MMP3/ICAM1/LIF/RHOU/STAT1/CXCL8/ITGAM/FOS/PTGS2/LAMA5/RORA/IL12A/TP53/NDN
REACTOME_RUNX1_REGULATES_TRANSCRIPTION_OF_GENES_INVOLVED_IN_DIFFERENTIATION_OF_HSCS	81	0.463872	1.75805	0.000889023	0.0245583	0.019937	3220	tags=43%, list=23%, signal=33%	H4C8/H2AC6/H2BC5/H2BC21/H2BC4/H2BC8/LMO2/H2BC11/PSMC5/PSMD13/H2BC12/H4C9/PSMD1/PSMA7/PSMD4/TCF3/H2BC15/PSMD3/PSMB3/PSMA5/PSME3/PSMD2/H3-3B/PSMA1/PSMC4/H3C6/CCNH/UBC/H4-16/PSMC6/PSMD14/PSME4/PSMB6/PSMD11/PSMB4
REACTOME_AMYLOID_FIBER_FORMATION	48	0.514374	1.7558	0.00172138	0.0382014	0.0310127	1031	tags=25%, list=7%, signal=23%	HSPG2/H4C8/H2AC6/H2BC5/H2BC21/H2BC4/H2BC8/TGFBI/H2BC11/TSPAN33/H2BC12/H4C9
REACTOME_SPHINGOLIPID_DE_NOVO_BIOSYNTHESIS	36	0.533828	1.7423	0.00447639	0.0645719	0.0524208	1762	tags=28%, list=13%, signal=24%	PLPP2/ALDH3B1/CERT1/SPHK1/KDSR/OSBP/CSNK1G2/VAPB/SGPL1/ALDH3A2
REACTOME_ACTIVATION_OF_GENE_EXPRESSION_BY_SREBF_SREBP	42	0.512834	1.72276	0.00505378	0.0695956	0.0564992	2401	tags=38%, list=17%, signal=32%	FASN/SCD/LSS/MVD/IDI1/HMGCS1/HMGCR/TM7SF2/FDPS/ACACA/SC5D/MVK/GGPS1/PMVK/FDFT1/CYP51A1
REACTOME_RECOGNITION_AND_ASSOCIATION_OF_DNA_GLYCOSYLASE_WITH_SITE_CONTAINING_AN_AFFECTED_PURINE	26	0.561648	1.70384	0.0099816	0.0989338	0.0803166	1357	tags=42%, list=10%, signal=38%	H4C8/H2AC6/H2BC5/H2BC21/H2BC4/H2BC8/H2BC11/H2BC12/H4C9/TINF2/H2BC15
REACTOME_NGF_STIMULATED_TRANSCRIPTION	33	0.53319	1.7035	0.00812181	0.0884205	0.0717817	2254	tags=39%, list=16%, signal=33%	VGF/FOS/EGR1/ID2/EGR2/ID1/RRAD/ID3/EGR3/TRIB1/EP300/FOSB/CDK5
REACTOME_PEPTIDE_LIGAND_BINDING_RECEPTORS	48	0.498566	1.70184	0.00365091	0.0566672	0.0460037	437	tags=19%, list=3%, signal=18%	CCL3/CCL2/NMB/CCL3L1/C5AR1/CXCL8/CCL4/ACKR3/APLN
REACTOME_UB_SPECIFIC_PROCESSING_PROTEASES	166	0.403025	1.70067	0.000234862	0.00967968	0.00785817	2149	tags=27%, list=16%, signal=23%	AR/H2AC6/H2BC5/H2BC21/H2BC4/BIRC3/H2BC8/H2AC11/H2BC11/H2BC18/IDE/MDM2/PSMC5/TP53/PSMD13/H2BC12/OTUB1/STAM2/SMAD2/PTRH2/CYLD/USP16/PSMD1/PSMA7/PSMD4/USP11/ADRM1/HGS/H2BC15/PSMD3/SMAD4/UFD1/RNF128/TAF10/TNKS2/USP34/PSMB3/DDB2/PSMA5/PSME3/USP47/PSMD2/BECN1/TRAF6/USP37
REACTOME_SIRT1_NEGATIVELY_REGULATES_RRNA_EXPRESSION	27	0.557231	1.70027	0.00746172	0.0851893	0.0691585	2786	tags=59%, list=20%, signal=47%	H4C8/H2AC6/H2BC5/H2BC21/H2BC4/H2BC8/H2BC11/H2BC12/H4C9/H2BC15/TAF1B/TAF1C/H3-3B/H3C6/H4-16/RRP8
REACTOME_RUNX1_REGULATES_GENES_INVOLVED_IN_MEGAKARYOCYTE_DIFFERENTIATION_AND_PLATELET_FUNCTION	52	0.484628	1.69073	0.0033	0.0528916	0.0429386	2676	tags=37%, list=19%, signal=30%	H4C8/H2AC6/H2BC5/H2BC21/H2BC4/H2BC8/MYL9/TNRC6C/H2BC11/H2BC12/H4C9/H2BC15/NR4A3/EP300/H3-3B/H3C6/KAT2B/ZFPM1/H4-16
REACTOME_BASE_EXCISION_REPAIR_AP_SITE_FORMATION	33	0.526179	1.6811	0.00891032	0.0925388	0.075125	1599	tags=36%, list=12%, signal=32%	H4C8/H2AC6/H2BC5/H2BC21/H2BC4/H2BC8/H2BC11/H2BC12/H4C9/TINF2/H2BC15/NEIL1
REACTOME_DECTIN_1_MEDIATED_NONCANONICAL_NF_KB_SIGNALING	58	0.466383	1.66627	0.00608326	0.0763052	0.0619462	3671	tags=47%, list=27%, signal=34%	NFKB2/PSMC5/PSMD13/MAP3K14/PSMD1/PSMA7/PSMD4/CHUK/PSMD3/RELB/RELA/PSMB3/PSMA5/PSME3/PSMD2/PSMA1/PSMC4/UBC/PSMC6/PSMD14/PSME4/PSMB6/PSMD11/PSMB4/PSMC3/PSMD12/PSMA2
REACTOME_OXIDATIVE_STRESS_INDUCED_SENESCENCE	79	0.438397	1.65247	0.00273341	0.0494922	0.0401788	2738	tags=35%, list=20%, signal=29%	H4C8/H2AC6/H2BC5/H2BC21/H2BC4/H2BC8/FOS/TNRC6C/H2BC11/MDM2/CBX2/TP53/H2BC12/MAPK11/H4C9/H2BC15/SUZ12/TXN/MAPK8/MINK1/MAPK9/H3-3B/MAP2K6/H3C6/JUN/UBC/H4-16/MDM4
REACTOME_RHO_GTPASES_ACTIVATE_PKNS	47	0.483435	1.64485	0.00530711	0.0695956	0.0564992	1031	tags=23%, list=7%, signal=22%	AR/H4C8/H2AC6/H2BC5/H2BC21/H2BC4/H2BC8/MYL9/H2BC11/H2BC12/H4C9
REACTOME_HATS_ACETYLATE_HISTONES	96	0.417155	1.63962	0.0029702	0.0504061	0.0409207	1750	tags=21%, list=13%, signal=18%	H4C8/H2AC6/H2BC5/H2BC21/H2BC4/H2BC8/H2AC11/H2BC11/TAF6L/H2BC18/KAT5/ELP2/H2BC12/PAX3/H4C9/H2BC15/OGT/TAF10/ING5/EP300
REACTOME_SPHINGOLIPID_METABOLISM	76	0.438111	1.63608	0.00396534	0.0586667	0.0476269	1762	tags=24%, list=13%, signal=21%	STS/PLPP2/ALDH3B1/CERT1/SMPD1/SPHK1/KDSR/OSBP/GLA/CTSA/CSNK1G2/ARSG/GBA/HEXA/NEU1/VAPB/SGPL1/ALDH3A2
REACTOME_INTERLEUKIN_1_SIGNALING	94	0.402541	1.57044	0.00631281	0.0774999	0.0629161	3905	tags=43%, list=28%, signal=31%	NFKB2/MAP3K8/PSMC5/PSMD13/SQSTM1/MAP3K3/PSMD1/PSMA7/PSMD4/CHUK/IL1A/PSMD3/RELA/PSMB3/PELI1/PSMA5/PSME3/RBX1/PSMD2/TRAF6/MAP2K1/PSMA1/MAP2K6/PSMC4/TOLLIP/UBC/PSMC6/PSMD14/NFKBIA/IL1R1/PSME4/PSMB6/PSMD11/PSMB4/IRAK2/PSMC3/PSMD12/PSMA2/AGER/PSMC2
REACTOME_NONHOMOLOGOUS_END_JOINING_NHEJ	47	0.457249	1.55575	0.0108201	0.0989338	0.0803166	1942	tags=28%, list=14%, signal=24%	H4C8/H2BC5/H2BC21/H2BC4/H2BC8/H2BC11/KAT5/H2BC12/H4C9/H2BC15/NBN/HERC2/TDP2
REACTOME_CLASS_A_1_RHODOPSIN_LIKE_RECEPTORS	78	0.409252	1.54295	0.0109736	0.0989338	0.0803166	649	tags=18%, list=5%, signal=17%	CCL3/CCL2/NMB/S1PR5/CCL3L1/C5AR1/CXCL8/CCL4/S1PR3/ACKR3/APLN/ADORA1/HTR2A/ADRA2A
REACTOME_TRANSCRIPTIONAL_REGULATION_BY_RUNX1	169	0.362748	1.52778	0.0027448	0.0494922	0.0401788	3068	tags=31%, list=22%, signal=24%	CTSK/H4C8/H2AC6/H2BC5/H2BC21/H2BC4/H2BC8/MYL9/TNRC6C/LMO2/H2BC11/PSMC5/CBX2/PSMD13/H2BC12/H4C9/PSMD1/PSMA7/PSMD4/CCND3/BLK/TCF3/H2BC15/NR4A3/PSMD3/EP300/PSMB3/PSMA5/PSME3/CSF2/PSMD2/SOCS4/LGALS3/SMARCD2/H3-3B/PSMA1/PSMC4/H3C6/SMARCA2/CCNH/KAT2B/UBC/ZFPM1/PML/H4-16/PSMC6/SMARCE1/PSMD14/CBX8/PSME4/NFATC2/PSMB6
REACTOME_NEGATIVE_REGULATION_OF_THE_PI3K_AKT_NETWORK	73	-0.413712	-1.53327	0.0108076	0.0989338	0.0803166	2467	tags=30%, list=18%, signal=25%	PPP2R5E/NRG1/SRC/FGF2/PIP4K2A/AKT3/NRG2/PDGFA/HGF/FYN/GAB1/FGF5/RAC1/INSR/ERBB2/EREG/EGF/BTC/FLT3LG/IL33/FGF1/TRIB3
REACTOME_SIGNALING_BY_MET	66	-0.427774	-1.54782	0.00803742	0.0884205	0.0717817	2302	tags=30%, list=17%, signal=25%	SH3KBP1/RAP1B/SRC/NRAS/SH3GL1/LAMB1/RAB4A/HGF/COL1A1/KRAS/LAMC1/GAB1/RAC1/LAMB3/ITGB1/FN1/TNS3/LAMA4/COL1A2/LAMA3
REACTOME_REGULATION_OF_PLK1_ACTIVITY_AT_G2_M_TRANSITION	86	-0.406958	-1.5501	0.00723967	0.0851893	0.0691585	2481	tags=28%, list=18%, signal=23%	RAB8A/PPP1R12B/CEP152/HAUS3/PPP1R12A/CEP70/AJUBA/ODF2/TUBA1A/TUBB4B/CSNK1E/CEP41/CEP72/CENPJ/CNTRL/TUBB/NDE1/AURKA/CDK1/PLK4/CCNB1/NEK2/CCNB2/PLK1
REACTOME_RESPONSE_TO_ELEVATED_PLATELET_CYTOSOLIC_CA2	85	-0.413527	-1.57818	0.00575547	0.0737979	0.0599107	1830	tags=29%, list=13%, signal=26%	CALU/SERPINE1/PDGFA/HGF/GTPBP2/ACTN4/TGFB2/PECAM1/MANF/FAM3C/TIMP3/SPARC/WDR1/FN1/TMSB4X/EGF/ACTN1/ANXA5/APOH/VEGFA/HSPA5/VEGFC/TOR4A/PCDH7/SRGN
REACTOME_EUKARYOTIC_TRANSLATION_INITIATION	116	-0.393065	-1.58108	0.00241343	0.0465073	0.0377556	3454	tags=41%, list=25%, signal=31%	RPL29/RPL35A/RPL6/RPL11/RPL28/EIF2B2/RPL18/RPS18/EIF3E/RPL21/RPL36/RPL7/RPL13/RPL37/RPS2/RPS28/RPL10/RPS7/RPS11/RPL3/RPS4X/RPL35/RPL14/RPS6/RPL12/RPL7A/RPS3/RPL22/RPS8/RPL15/RPS16/RPSA/RPL30/RPL13A/RPL18A/RPS10/RPL5/EIF4B/PABPC1/RPS15A/RPL39L/RPL34/RPL9/EIF4E/RPL10A/RPS3A/RPL22L1
REACTOME_SIGNALING_BY_NOTCH1_PEST_DOMAIN_MUTANTS_IN_CANCER	51	-0.455069	-1.58467	0.0108076	0.0989338	0.0803166	2583	tags=31%, list=19%, signal=26%	CREBBP/NCOR2/HDAC7/NOTCH1/CCNC/HDAC2/HDAC5/PSEN1/HDAC9/MYC/RBPJ/TBL1X/HEY1/NEURL1B/JAG1/MAML3
REACTOME_POTASSIUM_CHANNELS	41	-0.481529	-1.60567	0.0108053	0.0989338	0.0803166	2102	tags=56%, list=15%, signal=48%	KCNAB3/GNB2/KCNC3/GNG10/GNG11/KCNG1/GNB5/GNG5/GNG12/ABCC9/KCND1/KCNMB3/KCNN4/GNB4/KCNS3/GNG2/KCNS1/KCNMB4/KCND2/KCNA1/KCNJ3/KCNN3/KCNN2
REACTOME_SEPARATION_OF_SISTER_CHROMATIDS	176	-0.376796	-1.60591	0.000893803	0.0245583	0.019937	2269	tags=25%, list=16%, signal=21%	UBE2E1/RAD21/PSMB10/SPC25/CDC26/PSME2/TUBA1A/SPDL1/PSME1/AURKB/ESPL1/TUBB4B/NUP37/TUBA1B/PSMF1/CENPU/CENPI/RCC2/TUBA1C/NUP107/ANAPC10/PDS5A/KNL1/NDE1/ERCC6L/CENPF/UBE2S/PTTG1/NUF2/KIF18A/SGO1/CENPK/UBE2C/BUB1/BUB1B/CDCA8/BIRC5/MAD2L1/CENPA/KIF2C/NDC80/CENPE/CDC20/PLK1
REACTOME_ECM_PROTEOGLYCANS	48	-0.470603	-1.60675	0.00923298	0.0934636	0.0758758	1289	tags=35%, list=9%, signal=32%	COL1A1/LAMC1/TGFB2/COL4A6/ITGB1/SPARC/FN1/NCAM1/COL9A2/TNC/LAMA4/COL1A2/DCN/PTPRS/LAMA3/COL4A4/COL4A3
REACTOME_NCAM_SIGNALING_FOR_NEURITE_OUT_GROWTH	41	-0.48217	-1.60781	0.0108053	0.0989338	0.0803166	1346	tags=24%, list=10%, signal=22%	FYN/KRAS/CACNB4/ST8SIA4/SPTB/NCAM1/ARTN/COL9A2/COL4A4/COL4A3
REACTOME_L1CAM_INTERACTIONS	88	-0.421746	-1.61971	0.00373198	0.0566672	0.0460037	2444	tags=36%, list=18%, signal=30%	CSNK2A2/ANK2/ACTG1/SRC/LAMB1/SCN3A/TUBA1A/DLG3/TUBB4B/EPHB2/TUBA1B/ITGA5/SCN1B/NUMB/NRP1/TUBA1C/LAMC1/RAC1/ANK3/ACTB/ITGA1/ITGB1/RPS6KA6/KIF4A/SPTB/EZR/NCAM1/SCN9A/SCN2A/CD24/ALCAM/GAP43
REACTOME_LAMININ_INTERACTIONS	27	-0.526614	-1.62126	0.0113487	0.0992151	0.0805449	1258	tags=41%, list=9%, signal=37%	LAMC1/LAMB3/COL4A6/ITGA1/ITGB1/NID2/LAMA4/ITGA6/LAMA3/COL4A4/COL4A3
REACTOME_CELL_CELL_COMMUNICATION	81	-0.435304	-1.64149	0.00203342	0.0419127	0.0340256	1766	tags=35%, list=13%, signal=30%	PTK2B/ACTG1/CDH7/SRC/CLDN15/NECTIN1/PARVA/CDH13/CD2AP/FYN/AFDN/ACTN4/LAMB3/FERMT2/NECTIN2/VASP/ACTB/SIRPA/ITGB1/ANG/NECTIN3/ACTN1/CLDN1/FBLIM1/CADM1/CDH18/ITGA6/LAMA3
REACTOME_NONSENSE_MEDIATED_DECAY_NMD	112	-0.411714	-1.6437	0.00122299	0.0306812	0.0249076	4111	tags=49%, list=30%, signal=35%	RPS23/RPL32/RPL36A/UBA52/SMG9/RPS9/RPS20/UPF1/RPL29/RPL35A/RPL6/RPL11/UPF2/RPL28/RPL18/RPS18/RPL21/RPL36/RPL7/RPL13/RPL37/RPS2/RPS28/RPL10/RPS7/RPS11/RPL3/RPS4X/RPL35/RPL14/RPS6/GSPT1/RNPS1/RPL12/RPL7A/RPS3/RPL22/RPS8/RPL15/RPS16/RPSA/RPL30/GSPT2/RPL13A/RPL18A/RPS10/RPL5/PABPC1/RPS15A/RPL39L/RPL34/RPL9/RPL10A/RPS3A/RPL22L1
REACTOME_APC_CDC20_MEDIATED_DEGRADATION_OF_NEK2A	26	-0.552134	-1.67597	0.0112154	0.0992151	0.0805449	1131	tags=38%, list=8%, signal=35%	ANAPC4/UBE2E1/CDC26/ANAPC10/UBE2S/UBE2C/BUB1B/MAD2L1/NEK2/CDC20
REACTOME_CONSTITUTIVE_SIGNALING_BY_ABERRANT_PI3K_IN_CANCER	40	-0.509434	-1.69936	0.00699629	0.0841013	0.0682752	2420	tags=40%, list=17%, signal=33%	NRG1/SRC/FGF2/NRG2/PDGFA/HGF/FYN/GAB1/FGF5/RAC1/ERBB2/EREG/EGF/BTC/FLT3LG/FGF1
REACTOME_EXTRACELLULAR_MATRIX_ORGANIZATION	191	-0.399417	-1.71122	4.94389e-05	0.00435202	0.00353307	1315	tags=29%, list=10%, signal=26%	CAPN15/JAM3/PSEN1/COL1A1/LAMC1/SDC2/TGFB2/COLGALT1/LAMB3/PECAM1/COL4A6/DDR1/SPP1/ITGA1/ADAMTS9/ITGB1/COL14A1/SPARC/SPOCK3/FN1/NTN4/LTBP1/ADAMTS3/ADAM8/SERPINH1/ITGA4/ACTN1/PCOLCE/COL12A1/DMD/GDF5/COL15A1/NCAM1/FBLN5/LOX/MFAP2/NID2/COL8A1/COL9A2/TNC/JAM2/ADAM19/COL21A1/LAMA4/KDR/FBN2/COL1A2/DCN/PTPRS/ITGA6/SDC3/LAMA3/COL4A4/COL4A3/EMILIN2
REACTOME_KINESINS	42	-0.513193	-1.71191	0.00326524	0.0528916	0.0429386	1915	tags=40%, list=14%, signal=35%	TUBA1A/RACGAP1/TUBB4B/TUBA1B/KIF6/KIF15/TUBA1C/KIF22/KIF11/KIF23/KIF4A/KIF18B/KIF18A/KIFC1/KIF2C/CENPE/KIF20A
REACTOME_CELL_JUNCTION_ORGANIZATION	57	-0.490914	-1.72962	0.00169545	0.0382014	0.0310127	1766	tags=35%, list=13%, signal=31%	CLDN15/NECTIN1/PARVA/CDH13/AFDN/LAMB3/FERMT2/NECTIN2/VASP/ACTB/ITGB1/ANG/NECTIN3/ACTN1/CLDN1/FBLIM1/CADM1/CDH18/ITGA6/LAMA3
REACTOME_TRANSCRIPTIONAL_REGULATION_BY_THE_AP_2_TFAP2_FAMILY_OF_TRANSCRIPTION_FACTORS	25	-0.581383	-1.74906	0.00530622	0.0695956	0.0564992	1281	tags=52%, list=9%, signal=47%	YEATS4/UBE2I/CREBBP/DEK/CITED2/KCTD1/ERBB2/MYC/TFAP2C/MYBL2/VEGFA/WWOX/PITX2
REACTOME_SIGNALING_BY_ERBB4	42	-0.524703	-1.75031	0.00241806	0.0465073	0.0377556	2559	tags=40%, list=19%, signal=33%	YAP1/NRG1/SRC/NRAS/GFAP/MXD4/NRG2/GABRG3/PSEN1/KRAS/GABRQ/SPARC/EREG/EGF/BTC/STMN1/WWOX
REACTOME_COLLAGEN_BIOSYNTHESIS_AND_MODIFYING_ENZYMES	43	-0.523102	-1.76969	0.00203389	0.0419127	0.0340256	1289	tags=35%, list=9%, signal=32%	COL1A1/COLGALT1/COL4A6/COL14A1/ADAMTS3/SERPINH1/PCOLCE/COL12A1/COL15A1/COL8A1/COL9A2/COL21A1/COL1A2/COL4A4/COL4A3
REACTOME_COLLAGEN_FORMATION	59	-0.499191	-1.77199	0.0012054	0.0306812	0.0249076	1289	tags=32%, list=9%, signal=29%	COL1A1/COLGALT1/LAMB3/COL4A6/COL14A1/ADAMTS3/SERPINH1/PCOLCE/COL12A1/COL15A1/LOX/COL8A1/COL9A2/COL21A1/COL1A2/ITGA6/LAMA3/COL4A4/COL4A3
REACTOME_RESPONSE_OF_EIF2AK4_GCN2_TO_AMINO_ACID_DEFICIENCY	98	-0.463998	-1.80323	0.000109453	0.00574128	0.0046609	3454	tags=46%, list=25%, signal=35%	RPL29/RPL35A/RPL6/RPL11/RPL28/CEBPG/RPL18/RPS18/RPL21/RPL36/RPL7/RPL13/RPL37/RPS2/RPS28/RPL10/RPS7/RPS11/RPL3/RPS4X/RPL35/RPL14/RPS6/RPL12/RPL7A/RPS3/RPL22/RPS8/RPL15/RPS16/RPSA/RPL30/RPL13A/RPL18A/RPS10/RPL5/RPS15A/RPL39L/RPL34/RPL9/RPL10A/RPS3A/RPL22L1/DDIT3/TRIB3
REACTOME_SELENOAMINO_ACID_METABOLISM	111	-0.454291	-1.80856	9.58019e-05	0.00552777	0.00448756	3454	tags=48%, list=25%, signal=36%	RPL29/RPL35A/RPL6/RPL11/EEFSEC/RPL28/RPL18/RPS18/RPL21/RPL36/RPL7/RPL13/RPL37/RPS2/RPS28/RPL10/RPS7/RPS11/RPL3/RPS4X/RPL35/RPL14/RPS6/RPL12/PAPSS1/SEPSECS/RPL7A/RPS3/RPL22/AIMP1/AIMP2/RPS8/RPL15/RPS16/NNMT/RPSA/RPL30/HNMT/SEPHS2/RPL13A/RPL18A/RPS10/RPL5/RPS15A/RPL39L/RPL34/EEF1E1/RPL9/RPL10A/RPS3A/RPL22L1/CBS/PAPSS2
REACTOME_EUKARYOTIC_TRANSLATION_ELONGATION	88	-0.472539	-1.81478	0.000217819	0.0096678	0.00784853	4111	tags=57%, list=30%, signal=40%	RPS23/RPL32/RPL36A/UBA52/RPS9/RPS20/RPL29/RPL35A/RPL6/EEF2/RPL11/RPL28/RPL18/RPS18/RPL21/RPL36/RPL7/RPL13/RPL37/RPS2/RPS28/RPL10/RPS7/RPS11/RPL3/RPS4X/RPL35/RPL14/RPS6/RPL12/EEF1A1/RPL7A/RPS3/RPL22/RPS8/RPL15/RPS16/RPSA/RPL30/RPL13A/RPL18A/RPS10/RPL5/RPS15A/RPL39L/RPL34/RPL9/RPL10A/RPS3A/RPL22L1
REACTOME_SRP_DEPENDENT_COTRANSLATIONAL_PROTEIN_TARGETING_TO_MEMBRANE	109	-0.466841	-1.84435	6.78825e-05	0.00435202	0.00353307	4939	tags=66%, list=36%, signal=43%	RPL27A/SSR2/RPS25/RPS27A/RPL8/RPL26/SPCS2/RPL26L1/RPS17/RPS12/RPS19/SRP19/RPS23/RPL32/RPL36A/SRPRB/UBA52/RPS9/RPS20/SSR3/RPL29/RPL35A/RPL6/SEC61A1/RPL11/SRP54/RPL28/RPL18/RPS18/RPL21/RPL36/RPL7/RPL13/RPL37/RPS2/DDOST/RPS28/RPL10/TRAM1/RPS7/RPS11/RPL3/RPS4X/SSR1/RPL35/RPL14/RPS6/SEC61G/RPL12/RPL7A/RPS3/RPL22/RPN1/RPS8/RPL15/SRP72/RPS16/RPSA/RPL30/RPL13A/RPL18A/RPS10/RPL5/SPCS3/SEC61B/RPS15A/RPL39L…
REACTOME_MITOTIC_PROMETAPHASE	190	-0.434253	-1.85826	1.35218e-06	0.000324328	0.000263297	2499	tags=29%, list=18%, signal=24%	PPP1CC/PPP2R5E/CSNK2A2/CEP152/HAUS3/CEP70/RAD21/SPC25/ODF2/TUBA1A/SPDL1/AURKB/TUBB4B/NUP37/SMC4/TUBA1B/CSNK1E/CEP41/CEP72/CENPU/CENPJ/CENPI/RCC2/TUBA1C/NUP107/NUMA1/CNTRL/PDS5A/TUBB/KNL1/NCAPH/NDE1/ERCC6L/CENPF/CDK1/NUF2/KIF18A/SGO1/CENPK/NCAPG/NCAPD2/PLK4/BUB1/BUB1B/CDCA8/BIRC5/MAD2L1/CENPA/CCNB1/KIF2C/NDC80/NEK2/CCNB2/CENPE/CDC20/PLK1
REACTOME_MET_PROMOTES_CELL_MOTILITY	33	-0.590558	-1.89188	0.000572339	0.0194259	0.0157703	2291	tags=45%, list=17%, signal=38%	RAP1B/SRC/LAMB1/HGF/COL1A1/LAMC1/GAB1/RAC1/LAMB3/ITGB1/FN1/TNS3/LAMA4/COL1A2/LAMA3
REACTOME_ASSEMBLY_OF_COLLAGEN_FIBRILS_AND_OTHER_MULTIMERIC_STRUCTURES	39	-0.57234	-1.89457	0.000465728	0.0177968	0.0144478	1289	tags=38%, list=9%, signal=35%	COL1A1/LAMB3/COL4A6/COL14A1/PCOLCE/COL12A1/COL15A1/LOX/COL8A1/COL9A2/COL1A2/ITGA6/LAMA3/COL4A4/COL4A3
REACTOME_ELASTIC_FIBRE_FORMATION	31	-0.600514	-1.90271	0.000806235	0.0244841	0.0198767	1574	tags=35%, list=11%, signal=32%	ITGA5/TGFB2/ITGB1/FN1/LTBP1/GDF5/FBLN5/LOX/MFAP2/FBN2/EMILIN2
REACTOME_MITOTIC_SPINDLE_CHECKPOINT	109	-0.483914	-1.9118	1.92634e-05	0.00234266	0.00190182	1352	tags=32%, list=10%, signal=29%	PPP1CC/ANAPC4/PPP2R5E/UBE2E1/SPC25/CDC26/SPDL1/AURKB/NUP37/CENPU/CENPI/RCC2/NUP107/ANAPC10/KNL1/NDE1/ERCC6L/CENPF/UBE2S/NUF2/KIF18A/SGO1/CENPK/UBE2C/BUB1/BUB1B/CDCA8/BIRC5/MAD2L1/CENPA/KIF2C/NDC80/CENPE/CDC20/PLK1
REACTOME_MOLECULES_ASSOCIATED_WITH_ELASTIC_FIBRES	25	-0.648045	-1.94961	0.000493498	0.0177968	0.0144478	1183	tags=36%, list=9%, signal=33%	TGFB2/ITGB1/FN1/LTBP1/GDF5/FBLN5/MFAP2/FBN2/EMILIN2
REACTOME_NON_INTEGRIN_MEMBRANE_ECM_INTERACTIONS	47	-0.577957	-1.96898	6.13987e-05	0.00435202	0.00353307	1289	tags=40%, list=9%, signal=37%	COL1A1/LAMC1/SDC2/LAMB3/COL4A6/DDR1/ITGB1/FN1/NTN4/ACTN1/DMD/TNC/LAMA4/COL1A2/ITGA6/SDC3/LAMA3/COL4A4/COL4A3
REACTOME_RHO_GTPASES_ACTIVATE_FORMINS	126	-0.484359	-1.97118	1.68628e-06	0.000324328	0.000263297	2499	tags=34%, list=18%, signal=28%	PPP1CC/PPP2R5E/ACTG1/RHOC/FMNL1/SRC/SPC25/TUBA1A/SPDL1/AURKB/TUBB4B/NUP37/TUBA1B/CENPU/CDC42/CENPI/RCC2/TUBA1C/NUP107/RAC1/SRF/KNL1/ACTB/NDE1/ERCC6L/CENPF/ITGB1/NUF2/DIAPH3/KIF18A/SGO1/CENPK/BUB1/BUB1B/CDCA8/BIRC5/MAD2L1/CENPA/KIF2C/NDC80/CENPE/CDC20/PLK1
REACTOME_RESOLUTION_OF_SISTER_CHROMATID_COHESION	113	-0.514808	-2.05627	5.67847e-07	0.000324328	0.000263297	1915	tags=30%, list=14%, signal=26%	TUBA1A/SPDL1/AURKB/TUBB4B/NUP37/TUBA1B/CENPU/CENPI/RCC2/TUBA1C/NUP107/PDS5A/KNL1/NDE1/ERCC6L/CENPF/CDK1/NUF2/KIF18A/SGO1/CENPK/BUB1/BUB1B/CDCA8/BIRC5/MAD2L1/CENPA/CCNB1/KIF2C/NDC80/CCNB2/CENPE/CDC20/PLK1
