# Supplementary material for: TRAF3 loss protects glioblastoma cells from lipid peroxidation and immune elimination via dysregulated lipid metabolism
Source: J Clin Invest. 2025 Feb 11;135(7):e178550. doi: 10.1172/JCI178550 (PMC11957706; doi:10.1172/JCI178550)
Supplement: Supplemental table 3 [file jci-135-178550-s013.xlsx]

## Sheet: Sheet 1
Table S3 Identification of TRAF3 interacting proteins by IP-MS/MS.
Symbols	-10lgP	Avg. Mass	#Peptides	#Unique	#Spec IP	#Spec IgG
K2C1	311.11	66039	43	25	61	65
K22E	275.02	65433	37	24	40	48
K1C10	268.62	58827	33	25	46	52
ECH1	215.29	35816	15	15	29	0
ALBU	204.81	69367	22	14	29	9
S10A9	189.77	13242	13	13	22	2
ANXA2	177.11	38604	12	12	14	0
K2C5	176.92	62378	20	4	19	16
SPB3	176.85	44565	11	5	13	0
S10A7	170.87	11471	10	10	22	0
SPB4	169.25	44854	10	4	11	0
RS3	152.16	26688	12	12	14	4
K1C16	151.02	51268	13	2	12	16
RS4X	150.75	29598	15	10	15	8
ROA1	147.79	38747	9	8	13	0
ADT2	133.98	32852	8	8	9	0
RACK1	128.57	35077	6	6	6	3
IGHG1	124.37	36106	7	7	8	0
K2C3	122.4	64417	8	1	8	10
RL7	116.48	29226	6	5	4	5
G3P	115.03	36053	4	4	4	0
RS3A	113.87	29945	7	7	7	2
RS8	113.85	24205	4	4	4	0
ROA2	112.48	37430	5	4	8	0
HNRH3	111.13	36926	4	4	5	0
ROA0	108.55	30841	4	3	6	0
ZN326	101.47	65654	3	3	3	0
S10A8	99.73	10835	6	5	8	0
KHDR1	96.9	48227	4	3	4	0
RBMX	94.64	42332	4	4	5	0
K2C78	94.61	56866	5	1	4	6
RL8	92.08	28025	3	2	4	1
HNRH1	91.9	49229	3	3	3	0
IGLC3	85.66	11266	2	2	2	0
ATPA	85.38	59751	2	2	3	3
HNRDL	83.97	46438	3	2	4	0
RS2	83.93	31324	3	3	4	1
DCD	82.72	11284	2	2	2	1
KV229	81.25	13085	2	2	2	0
RLA0L	76.43	34364	1	1	1	0
1433Z	75.81	27745	2	1	2	1
ELAV1	74.38	36092	4	4	4	0
PP1G	70.86	36984	2	2	2	0
HNRPD	69.1	38434	2	1	3	0
LYSC	68.99	16537	2	2	2	0
ACTB	68.5	41737	2	2	2	1
SUCA	67.14	36250	1	1	1	3
SNRPA	65.57	31280	2	2	2	0
CYTA	64.37	11006	2	2	2	0
THIO	64.12	11737	1	1	1	0
RL14	61.21	23432	2	2	2	1
ETFA	60.65	35080	1	1	2	2
1433T	59.07	27764	2	1	2	0
RL40	57.93	14728	2	2	1	1
SRSF1	57.62	27745	1	1	1	0
F168A	57.48	26184	1	1	1	0
IF4E2	55.57	28362	2	2	2	0
ASSY	55.51	46530	2	2	2	2
ECHM	54.86	31387	2	2	2	1
ATPG	54.7	32996	1	1	1	0
SRC8	54.46	61586	1	1	1	0
HSP7C	54.28	70898	1	1	0	1
FILA2	53.61	248072	1	1	1	1
1433E	52.45	29174	2	1	2	0
CLPX	50.61	69224	1	1	1	1
ANK2	50.12	433719	2	1	2	1
NGAL	49.42	22588	1	1	1	0
EFTU	48.95	49542	2	2	2	1
GRP75	48.62	73681	1	1	1	1
1433B	48.58	28082	2	1	2	0
HNRPK	46.87	50976	2	2	2	0
INT3	46.65	118070	2	1	2	1
ANKH1	46.09	269455	2	1	2	2
DIRA2	46.06	22485	1	1	2	1
SRSF2	45.74	25476	2	2	2	0
FBX39	45.71	52646	3	2	2	3
TXND5	44.9	47629	1	1	1	0
SCMH1	44.88	73354	1	1	2	3
DESP	44.75	331774	1	1	0	1
RYR2	44.52	564576	3	2	3	0
ACOHC	44.01	98399	1	1	1	1
ROCK2	43.84	160899	2	1	1	2
NEBU	43.26	772931	1	1	1	0
ARI5B	41.52	132375	2	1	0	2
ADRO	40.18	53837	2	1	1	1
FYCO1	40.13	166982	1	1	0	1
RS6	39.92	28681	2	2	2	0
LGUL	39.46	20778	1	1	1	1
MXRA5	38.96	312149	2	1	0	2
NIPS1	38.8	33310	1	1	1	0
FSIP2	38.68	780624	2	1	0	2
FUS	38.65	53426	1	1	1	0
TALDO	38.63	37540	1	1	1	0
TAOK3	37.76	105406	1	1	1	1
LRRC9	37.32	166910	2	1	1	1
H2AZ	36.82	13553	1	1	1	0
RU2A	36.27	28416	1	1	1	0
SND1	36.22	101997	1	1	1	0
ROAA	35.94	36225	1	1	1	0
RSMB	35.74	24610	2	2	2	0
CLPP	35.61	30180	1	1	1	1
FAT4	35.24	542693	2	1	2	1
SPB12	35.2	46276	1	1	1	0
RIF1	35	274464	1	1	1	0
CO6A3	34.94	343668	2	1	1	1
COBL	34.78	135617	1	1	1	1
SMC1A	33.98	143233	1	1	2	0
EPHB6	33.57	110700	1	1	1	0
DHX9	33.41	140958	2	1	2	0
FRY	33.32	338875	2	1	0	2
RS16	33.28	16445	1	1	1	0
SPD8	33.26	31441	2	1	2	1
TEX10	32.96	105674	2	1	2	1
E2F7	32.83	99888	2	1	2	1
DYLT2	32.7	23176	1	1	0	3
CROCC	32.66	228521	2	1	2	2
TRAK2	32.36	101419	1	1	1	1
VAC14	32.26	87973	1	1	1	1
SYYC	32.08	59144	2	2	1	1
CYC	31.71	11749	1	1	1	0
IMP2L	31.14	19718	2	2	2	1
G6PD	31.14	59257	1	1	1	1
IGK	31.13	23379	1	1	2	0
DIAP3	30.86	136926	1	1	1	0
DMAP1	30.59	52993	1	1	1	1
DYHC2	30.58	492627	1	1	0	1
TRI16	30.46	63955	1	1	1	1
TCPB	30.24	57488	1	1	1	0
HBA	30.21	15258	1	1	1	1
HUTH	30.19	72698	2	1	1	1
TRY2	30.12	26488	1	1	0	1
NIPBL	29.89	316051	1	1	0	1
KNL1	29.84	265389	1	1	0	1
NCOA4	29.69	69726	1	1	0	1
LITD1	29.46	98849	1	1	1	1
HELZ	29.46	218968	1	1	0	1
UBP2	29.44	68072	1	1	1	1
MYO10	29.26	237345	1	1	1	0
CKAP5	29.18	225493	1	1	1	0
AKAP1	28.68	97342	1	1	0	1
LOXH1	28.68	235676	1	1	1	1
KAD7	28.6	82659	1	1	0	1
LRP5	28.58	179143	1	1	1	0
RT02	28.54	33249	1	1	1	0
PTPRB	28.3	224300	1	1	1	0
ODO2	28.2	48755	1	1	1	1
DIDO1	27.78	243870	1	1	1	0
PTK6	27.76	51834	1	1	0	2
H2BE1	27.35	13491	1	1	1	0
AMER2	26.95	69507	1	1	0	1
FABP5	26.92	15164	1	1	1	0
VDAC2	26.83	31567	1	1	1	0
ZHX3	26.63	104658	1	1	0	1
PPR35	26.39	27953	1	1	1	0
PLAK	26.13	81745	1	1	0	1
S12A6	25.61	127617	1	1	0	1
NAR4	25.24	35878	1	1	2	1
TTC37	24.85	175485	1	1	1	1
RL29	24.79	17752	1	1	1	0
TCOF	24.71	152105	1	1	0	1
GOGA1	24.45	88184	1	1	1	1
CC146	24.32	112806	1	1	1	0
STK40	24.22	49001	1	1	0	1
MAGI1	24.18	164580	1	1	0	1
PLPR4	24.02	82983	1	1	1	1
SRRM3	23.99	65249	1	1	1	1
SQOR	23.66	49961	1	1	1	0
ZN687	23.55	129529	1	1	1	1
PGM5	23.44	62225	1	1	0	1
MYH6	23.33	223733	1	1	1	0
UB2Q1	23.17	46127	1	1	0	1
SC24D	23.01	113010	1	1	1	1
WIZ	22.74	178673	1	1	0	1
LENG9	22.4	53167	1	1	1	0
MTMR1	22.39	74678	1	1	0	1
CP135	22.35	133490	1	1	0	1
SERP3	22.23	46963	1	1	1	1
NUP98	22.15	197578	1	1	1	0
LGI2	22.01	62298	1	1	0	1
CTR2	21.99	71673	1	1	1	1
AT2B4	21.96	137920	1	1	1	0
CEFIP	21.83	156476	1	1	1	0
PRPS1	21.73	34834	1	1	1	0
ZBT41	21.7	105192	1	1	1	0
CLCKB	21.53	75446	1	1	0	1
ADHX	21.34	39724	1	1	1	0
GBP1	21.27	67931	1	1	0	1
KV315	21.2	12496	1	1	1	0
PHLD	21.19	92336	1	1	1	0
DDX27	21.1	89835	1	1	0	1
ZC12D	21.02	58078	1	1	0	1
VGFR3	21.01	152757	1	1	1	0
SYBU	20.97	72388	1	1	1	1
PLCH2	20.9	154668	1	1	1	0
UBAP1	20.83	55084	1	1	1	0
MYOF	20.81	234706	1	1	1	0
ERP29	20.79	28993	1	1	0	1
SMAP2	20.55	46786	1	1	1	0
RL4	20.52	47697	1	1	0	1
ARP8	20.48	70484	1	1	1	0
NCPR	20.42	76690	1	1	0	1
KS6A5	20.34	89865	1	1	0	2
UMPS	20.16	52222	1	1	0	1
ZC21A	20.14	35092	1	1	1	0
FXL20	20.09	48423	1	1	1	0
