# Supplementary material for: TRAF3 loss protects glioblastoma cells from lipid peroxidation and immune elimination via dysregulated lipid metabolism
Source: J Clin Invest. 2025 Feb 11;135(7):e178550. doi: 10.1172/JCI178550 (PMC11957706; doi:10.1172/JCI178550)
Supplement: Supplemental table 4 [file jci-135-178550-s014.xlsx]

## Sheet: Sheet 1
Table S4. Lipidomic analysis of GBM cells following ECH1 depletion.
LipidMolec	shNC-1	shNC-2	shNC-3	shECH1-1-1	shECH1-1-2	shECH1-1-3	shECH1-2-1	shECH1-2-2	shECH1-2-3
Cer(d15:0/2:0)	23.5184	23.3672	23.1928	24.441	23.1332	23.4244	24.9089	25.6477	24.8322
Cer(d15:0/26:0)	14.8554	13.5653	NA	17.6026	14.7864	15.0819	NA	15.0202	16.7068
Cer(d15:0/28:1)	20.5963	18.5861	20.4035	14.9188	15.2504	NA	14.7777	NA	NA
Cer(d16:0/24:1)	19.9096	20.0532	19.5517	21.3707	24.9168	24.9677	26.2894	25.3414	26.2302
Cer(d16:1/22:0)	16.5095	18.9484	17.8888	16.4495	22.4204	16.4261	22.0898	21.2672	22.526
Cer(d16:1/24:0)	22.3764	21.783	22.1865	NA	20.7811	21.5475	NA	NA	NA
Cer(d16:1/24:1)	19.4351	21.6585	21.2775	22.5943	20.8582	20.7554	25.0865	24.5035	25.3391
Cer(d16:1/24:2)	19.2668	18.2695	18.5096	23.5408	23.4371	21.5597	19.0001	24.3295	24.9134
Cer(d17:0)	15.9147	21.7825	16.0443	22.6533	23.4322	22.4104	23.0929	23.8414	23.5438
Cer(d17:0/16:0)	NA	NA	NA	NA	22.8804	20.8692	18.8992	21.7487	20.0149
Cer(d17:0/24:0)	23.9222	23.6999	23.4131	17.6369	20.6287	21.9059	23.8182	23.425	24.3283
Cer(d17:0/24:1)	19.2539	20.7681	20.1507	20.1603	18.6063	19.809	25.5571	24.6412	25.697
Cer(d17:0/26:1)	22.1057	19.5762	22.08	21.4037	21.3965	21.6818	22.3636	21.468	22.5261
Cer(d17:0/26:2)	16.3324	23.3437	21.703	22.2722	21.9879	22.2401	23.1402	22.1784	22.9189
Cer(d17:0/26:3)	NA	17.6074	14.4589	16.4781	17.0328	21.4173	22.8266	21.8386	22.8616
Cer(d17:1/16:0)	NA	NA	NA	22.5355	22.8211	22.6437	23.4379	23.3308	23.4561
Cer(d17:1/24:0)	23.898	24.1443	23.879	25.3561	25.2453	25.2663	24.6005	24.1958	24.4067
Cer(d17:1/24:1)	24.9537	24.4024	24.933	24.8958	24.6274	25.3322	25.7781	24.3533	25.7388
Cer(d17:1/24:2)	NA	NA	NA	15.6988	18.8401	18.715	22.5263	21.3995	22.4543
Cer(d18:0)	24.8499	24.3488	24.8937	24.5567	24.7175	24.1582	24.6778	25.4449	24.7077
Cer(d18:0/14:0)	24.9649	22.7405	23.3743	24.7002	24.9116	25.0855	24.916	20.9665	26.205
Cer(d18:0/16:0)	25.3148	22.3281	23.7591	27.6502	28.8548	25.773	29.0553	29.4947	29.5631
Cer(d18:0/17:0)	23.3471	NA	20.363	25.1286	24.5214	24.4188	25.6545	25.1007	25.3663
Cer(d18:0/22:0)	15.5711	16.0687	14.8587	20.3857	20.2448	20.6523	20.7059	20.8809	21.0229
Cer(d18:0/24:0)	25.5902	25.1491	25.5846	24.226	22.9401	25.5312	26.2697	25.7004	26.295
Cer(d18:0/24:1)	21.5456	21.9603	21.703	15.5732	23.307	23.5067	24.0756	23.5432	24.1586
Cer(d18:0/24:2)	22.5304	23.4134	23.836	24.2846	24.7197	25.1113	27.189	26.4239	27.4175
Cer(d18:0/26:1)	23.4134	23.2773	22.8989	22.0477	22.282	20.1017	24.1851	23.3512	24.5799
Cer(d18:0/26:2)	17.1111	20.4344	20.0006	22.9544	22.8412	22.8113	23.5776	21.5774	21.2461
Cer(d18:1)	19.2235	16.702	18.7914	17.2695	17.1278	18.3664	23.1117	24.1879	23.5186
Cer(d18:1/14:0)	22.8289	23.1612	22.9585	23.3745	24.4453	23.5646	24.0923	24.1488	24.141
Cer(d18:1/16:0)	26.9512	26.2381	26.7666	27.5293	27.7135	27.3511	28.5002	28.944	28.0515
Cer(d18:1/16:1)	16.1991	15.7724	17.7582	19.2509	17.5279	18.2179	23.0256	22.5546	21.4693
Cer(d18:1/17:0)	NA	18.8103	17.476	19.4686	18.2674	21.0585	22.6237	22.3176	22.7344
Cer(d18:1/18:0)	23.2504	22.8276	24.1848	25.7937	25.9788	25.2795	26.2413	26.3643	25.7811
Cer(d18:1/22:0)	22.2837	22.8988	22.5489	23.8926	23.0053	20.5924	23.5937	24.0646	23.739
Cer(d18:1/24:0)	28.1452	28.2514	28.4926	28.0267	27.7175	27.8997	27.0084	27.15	26.4898
Cer(d18:1/24:1)	25.5403	25.6481	25.576	25.9509	25.8624	26.7232	27.3097	26.6615	26.6347
Cer(d18:1/24:2)	23.2636	24.6633	24.5979	22.7593	23.4222	23.4737	27.1189	26.6863	27.4932
Cer(d18:1/26:0)	20.7781	19.1771	20.265	18.4979	NA	NA	16.7627	17.8387	17.0072
Cer(d18:1/26:1)	22.3143	22.6665	21.4947	20.0847	20.2205	19.436	23.2093	22.4044	23.3958
Cer(d18:1/26:2)	23.9234	24.1456	23.8492	23.796	23.6118	23.3485	24.1036	24.7854	24.5242
Cer(d18:1/26:3)	21.4375	23.8534	24.0584	23.9345	25.5812	25.8775	22.6325	21.3092	26.9559
Cer(d18:2/16:0)	22.6202	22.7386	22.7442	18.2124	23.4692	23.6513	19.0784	17.6845	NA
Cer(d18:2/22:0)	NA	20.9799	16.1969	22.7843	22.41	22.4901	22.4206	21.4206	17.4724
Cer(d18:2/24:0)	23.5525	23.9405	23.5904	22.1756	22.6668	19.4741	19.2959	15.8387	19.7164
Cer(d18:2/24:1)	26.108	26.5734	26.265	27.1505	26.9766	26.9867	27.9592	26.9685	22.0932
Cer(d18:2/24:2)	22.6804	21.9703	21.6924	25.1937	25.2647	25.3452	26.7104	25.8924	26.7141
Cer(d18:2/26:0)	16.041	20.0757	19.6463	13.5779	NA	NA	NA	NA	NA
Cer(d18:2/26:1)	20.8299	21.4689	21.2255	20.5414	20.7097	20.6922	NA	17.5376	NA
Cer(d20:0)	24.1369	23.1327	23.8146	23.5014	23.8022	23.4453	22.7548	23.6493	23.975
Cer(d20:1)	19.0132	15.8924	17.9584	21.1745	21.7697	21.7814	21.2896	18.7293	16.3219
Cer(d28:0)	NA	NA	NA	21.4897	21.8732	20.885	22.2156	22.2801	21.4073
Cer(d28:1)	NA	NA	NA	NA	20.3845	NA	17.1246	16.2657	NA
Cer(d30:0)	NA	NA	NA	NA	19.7471	20.3222	22.1179	22.4115	NA
Cer(d32:0)	27.0135	26.1768	26.8611	26.691	27.9741	27.6941	27.2004	27.6469	27.5942
Cer(d32:0+O)	23.7727	22.6551	23.3712	22.915	23.2789	21.4102	21.582	20.2282	19.4563
Cer(d32:1)	NA	NA	NA	NA	21.8462	21.5075	22.0545	21.8549	22.3271
Cer(d34:0)	27.3621	26.2962	27.6288	26.4833	27.3589	27.631	26.8637	25.9872	24.6624
Cer(d34:0+O)	23.6114	23.1936	23.3177	20.8253	20.9089	23.2063	23.2335	23.548	21.493
Cer(d35:0)	24.8419	26.3225	25.0376	25.4043	25.2866	25.6728	26.7253	26.6363	26.0799
Cer(d36:0)	NA	NA	15.4934	17.8817	26.4745	17.2195	25.4304	25.3196	25.0943
Cer(d38:0)	29.6666	28.5151	29.4134	29.344	29.3986	29.5081	28.9642	29.9309	29.21
Cer(d38:1)	24.5209	23.8135	23.2636	24.1097	23.442	23.0732	23.5141	22.18	23.8714
Cer(d40:0)	34.4085	33.7692	34.0667	33.1824	33.2868	33.3917	33.5493	34.2639	33.2182
Cer(d40:1)	26.0063	24.7207	24.6332	25.759	25.0743	26.3412	24.8001	25.9033	26.2134
Cer(d42:1)	16.7223	19.4182	15.5609	22.1718	22.8401	22.5792	21.6617	21.6317	22.7541
Cer(d42:3)	23.6796	22.5891	23.5673	23.6453	23.3732	24.5391	24.1906	25.0307	24.1967
Cer(d42:4)	25.5133	26.289	27.0386	27.6597	27.8339	26.8348	26.4383	26.7584	26.9435
Cer(d44:0)	25.1348	24.2925	25.2958	24.7306	25.2221	25.3833	24.7016	25.9597	25.0916
Cer(d44:1)	26.8568	19.0346	26.511	26.6389	26.6618	26.9126	26.4311	27.496	26.7659
Cer(d44:3)	24.0245	23.0524	23.9015	24.4975	24.1956	24.4581	20.4654	19.5107	17.4396
Cer(d44:4)	29.332	28.832	29.3183	27.9152	23.4546	24.2548	27.9778	27.8134	28.2587
Cer(d44:5)	28.7679	28.8004	29.0424	29.0294	28.9173	29.0336	26.8517	26.3567	26.9701
Cer(d46:0)	24.3429	22.5224	23.8519	23.241	23.7689	23.3801	22.7356	24.4979	23.9104
CerG1(d18:0/16:0)	22.5134	23.3853	21.2337	24.8935	26.2439	25.1522	24.7348	25.0751	NA
CerG1(d18:0/22:0)	NA	19.8697	19.4102	NA	NA	21.7404	23.1595	22.3036	22.777
CerG1(d18:0/24:0)	24.1357	23.8229	23.6197	23.0444	23.1193	23.086	23.4522	23.1652	23.6445
CerG1(d18:1/14:0)	NA	NA	NA	NA	NA	NA	22.6817	NA	23.2125
CerG1(d18:1/16:0)	26.5945	27.3917	26.6945	26.5085	26.7993	26.6869	27.3222	27.4623	27.7127
CerG1(d18:1/24:0)	29.566	29.4316	29.6082	29.7124	29.5925	29.6415	28.585	28.3581	29.1
CerG1(d18:1/24:1)	26.1805	26.6792	26.2173	23.6364	24.2372	23.8976	20.4362	NA	22.6668
CerG1(d18:1/24:2)	24.048	24.6455	23.9189	26.3999	26.4194	26.4592	23.0464	24.4042	22.4145
CerG1(d18:1/26:0)	22.6627	22.6435	22.3476	18.2428	NA	NA	20.831	23.8121	21.34
CerG1(d18:2/16:0)	23.1989	23.3664	23.0918	24.6919	23.3556	24.8264	25.0774	24.475	25.1155
CerG1(d18:2/16:1)	21.3756	21.9277	21.4216	19.5626	20.803	16.6508	23.5356	22.5799	23.1661
CerG1(d34:1)	NA	18.9335	NA	25.3627	25.2034	17.1382	25.0821	NA	NA
CerG1(d34:2)	NA	21.7575	NA	18.5056	16.7362	22.285	16.5131	NA	NA
CerG1(d42:1)	21.4481	25.8766	20.9207	NA	25.0668	25.2466	14.6164	16.7962	14.9663
CerG1(d42:2)	26.1097	26.0985	25.7893	29.3151	29.5953	29.6177	29.3953	28.8603	29.5847
CerG1(d42:3)	27.2134	27.3407	27.3299	26.8696	27.0789	26.9426	29.8186	29.4962	29.5468
CerG1(d42:4)	26.1005	20.5284	20.6409	26.1896	17.1726	24.3589	17.8491	17.0591	16.1788
CerG2(d17:1/24:0)	18.8957	22.9225	22.808	23.3449	23.4579	23.3615	23.3929	22.6899	23.3463
CerG2(d18:0/16:0)	20.9779	17.9011	21.4653	25.0652	25.3425	25.2787	25.6606	23.7167	25.4096
CerG2(d18:0/22:0)	NA	17.038	18.6031	16.6331	21.7553	22.2573	19.6304	NA	NA
CerG2(d18:0/24:0)	18.6868	24.0357	24.0088	24.018	24.0416	23.9782	23.5964	23.2927	23.7466
CerG2(d18:0/24:1)	24.1469	24.3772	24.02	24.854	25.6284	25.3906	26.5962	26.1726	27.0251
CerG2(d18:1/16:0)	25.3966	25.6527	26.795	26.642	25.2307	26.5583	26.0212	26.6122	27.8244
CerG2(d18:1/22:0)	24.3184	23.7376	23.4108	24.2074	24.4535	24.1608	24.4955	21.2665	24.2736
CerG2(d18:1/24:0)	26.8075	26.3858	23.5965	27.5066	27.7136	27.5896	27.4522	26.9164	27.5273
CerG2(d18:1/24:1)	26.5516	26.9821	26.621	27.1312	27.5102	25.7004	27.8435	26.0615	27.0797
CerG2(d18:1/24:2)	23.1252	24.2513	23.8935	25.7258	26.935	26.9769	28.1855	26.5652	27.9115
CerG2(d18:1/26:0)	19.3662	22.6147	19.3308	22.6436	23.6832	23.606	22.0308	21.4311	22.3838
CerG2(d18:1/26:1)	16.6281	18.0135	23.2879	24.0316	24.9229	23.903	24.0251	23.4488	24.2549
CerG2(d42:4)	21.9669	23.703	24.0049	25.4336	25.8523	15.9761	25.0834	25.832	23.5013
CerG2(d44:2)	23.1946	23.6476	21.3672	22.9299	22.3378	22.2315	NA	NA	NA
CerG2GNAc1(d34:1)	24.4651	24.192	24.0255	24.4336	25.6931	24.4244	24.9541	23.937	25.1067
CerG2GNAc1(d36:1)	NA	NA	NA	21.7305	22.4919	18.0947	24.3236	23.9852	24.3666
CerG2GNAc1(d42:1)	22.591	23.9971	24.1476	24.3583	24.4535	24.3542	24.4364	24.0075	24.5111
CerG2GNAc1(d42:2)	20.658	21.2639	21.2412	25.3789	25.1867	26.0214	25.256	24.2903	25.3722
CerG2GNAc1(d42:3)	19.0778	21.3707	18.6917	24.9078	24.8165	24.7468	25.5588	24.6152	23.5352
CerG3(d18:0/16:0)	21.0559	21.5357	21.0983	18.1686	22.6492	NA	21.9668	21.9551	NA
CerG3(d18:0/24:1)	NA	16.2844	NA	17.4336	22.9879	22.7738	22.8708	22.3666	23.2848
CerG3(d18:1/16:0)	23.6513	24.264	23.9942	24.2192	23.4638	24.2427	24.4844	24.2285	24.8931
CerG3(d18:1/24:0)	22.5483	21.6576	24.6407	24.3808	24.7142	24.4912	24.1515	24.3451	24.3762
CerG3(d18:1/24:1)	24.9296	26.005	25.4127	24.951	25.2224	21.7111	21.7826	24.6186	25.4022
CerG3(d18:1/24:2)	21.2788	22.4026	21.5361	24.442	22.6592	24.4443	25.6877	24.5211	25.321
CerG3(d36:4)	NA	NA	NA	NA	26.335	NA	NA	NA	NA
CerG3(d44:4)	24.3507	26.172	23.2258	26.2709	26.4388	26.2097	26.711	26.1579	26.2943
CerG3(d44:5)	21.6127	26.3837	21.8889	24.8526	25.2377	24.9224	25.8281	26.0237	27.0149
CerG3GNAc1(d34:1)	23.3673	23.7866	23.2919	23.1786	24.4032	24.0774	24.5816	23.9079	24.7142
CerG3GNAc1(d42:1)	24.6221	24.0653	25.2244	24.4174	24.6447	24.3936	24.8766	24.7435	24.3883
CerG3GNAc1(d42:2)	24.4507	25.8279	24.2791	25.024	26.226	25.9678	26.2126	25.0283	26.4763
ChE(18:2)	14.6848	18.3501	14.9237	15.4624	24.4981	24.344	25.0395	25.3051	25.3492
ChE(20:3)	20.7379	18.4502	19.0391	18.4556	19.8669	19.3948	22.8022	23.4084	23.2365
ChE(20:4)	21.5298	15.9221	16.3203	22.3947	22.7316	22.4506	23.3138	17.4694	23.583
ChE(20:5)	NA	NA	NA	21.3583	22.003	19.9919	21.1744	20.615	NA
ChE(22:4)	20.9572	20.8233	20.8598	21.907	22.21	22.617	23.1486	23.6054	23.4585
ChE(22:5)	24.3563	24.0375	18.1191	23.9488	24.2161	24.0935	24.8923	25.2783	24.9627
ChE(22:6)	25.2668	25.0574	24.9694	24.66	24.9766	24.831	25.1838	25.5139	25.4639
ChE(24:4)	20.0594	21.5786	21.5554	20.4358	20.8245	20.455	21.0022	21.8445	21.3852
ChE(24:5)	23.1543	22.8758	22.5938	21.6121	21.8477	21.8507	22.2393	22.9551	22.4998
ChE(24:6)	19.5008	22.4827	22.3294	20.4672	21.2517	21.1799	21.0256	21.6747	21.5591
ChE(26:6)	23.0081	22.6539	22.6837	20.338	20.3078	20.0711	NA	NA	NA
CL(11:0/18:1/18:1/16:0)	NA	NA	NA	19.713	18.4389	19.202	16.0359	NA	NA
CL(12:0/14:0/16:0/18:1)	18.1333	20.3677	19.7976	16.0735	16.4379	18.644	18.8803	16.6318	15.2204
CL(12:0/16:0/18:1/16:0)	20.8896	20.5855	21.5961	21.8432	21.0133	21.5707	21.4425	19.2597	21.5696
CL(12:0/18:1/18:2/16:0)	19.8325	21.0063	19.9402	22.4871	22.0638	22.1544	22.9908	21.4441	22.0358
CL(12:0/18:1/20:4/16:1)	16.2071	17.9307	15.882	20.892	20.2841	20.3769	20.7485	18.3062	20.3678
CL(13:0/16:0/18:1/16:0)	20.5798	20.3786	20.5878	16.0557	14.6684	16.5734	16.5155	15.2271	15.3172
CL(14:0/16:0/15:0/18:1)	18.39	19.1361	18.776	17.0043	17.0919	19.7421	20.2081	19.6951	19.3564
CL(14:0/16:0/16:0/18:1)	22.4533	23.2895	20.343	23.461	22.3097	17.009	23.1472	22.457	22.8076
CL(14:0/16:0/18:1/18:1)	21.2142	23.4961	21.9334	NA	15.5812	20.7585	18.8694	19.6338	20.3835
CL(14:0/16:1/16:1/18:1)	23.0656	23.564	23.1793	22.4871	20.1851	22.1544	18.6524	16.876	17.9656
CL(14:0/16:1/20:4/16:1)	21.4643	21.8865	21.6545	17.6995	17.241	16.55	NA	NA	18.4893
CL(14:0/18:1/18:1/14:0)	21.4662	24.8177	24.5592	24.1917	23.8526	24.1572	24.4152	23.8977	24.1632
CL(14:0/20:4/16:1/18:1)	24.0158	24.2656	23.9847	24.1318	23.6481	24.2727	22.7732	21.8895	23.4484
CL(15:2/16:1/18:1/18:2)	20.3359	20.9989	20.6852	18.3772	15.9014	16.9163	NA	NA	NA
CL(16:0/16:0/16:0/18:0)	24.5513	23.5719	24.3369	15.7338	21.5285	23.5011	NA	NA	NA
CL(16:0/16:0/16:0/18:1)	26.2381	26.2953	25.5252	17.9803	19.8232	23.1856	24.1948	25.1516	23.7282
CL(16:1/16:1/16:1/18:2)	22.1785	16.1467	22.7169	22.2535	21.9737	22.5924	22.0624	22.411	21.9077
CL(16:2/16:1/18:2/18:2)	20.0007	20.7916	20.4765	19.6455	18.0925	17.2546	17.9868	19.3027	21.5169
CL(17:0/16:0/18:1/16:0)	20.6785	18.5608	22.782	19.8925	19.6229	21.2497	21.3983	22.4059	20.4639
CL(17:0/18:0/16:0/18:1)	24.1746	24.0132	24.4394	23.9987	23.4762	19.5844	16.5901	23.5788	24.0577
CL(17:0/18:1/18:1/16:0)	26.9923	26.974	26.8215	26.1641	25.8256	26.3762	26.619	26.232	26.2722
CL(17:0/18:1/18:1/18:0)	24.198	24.0596	23.8997	23.7668	22.8541	23.7025	23.9702	23.5772	23.8752
CL(17:0/18:1/18:1/18:1)	26.1486	26.4477	26.0559	25.7888	25.4931	25.8032	26.1253	25.5471	26.1132
CL(17:0/18:1/18:2/18:1)	24.1103	23.8102	23.883	23.472	23.2369	24.0823	22.4833	22.0936	22.3844
CL(17:0/18:1/20:3/18:1)	22.3474	18.874	20.5842	19.6325	21.2912	22.3488	21.7833	21.6839	21.9431
CL(17:0/20:3/20:4/24:1)	20.2123	22.1823	19.8323	21.1415	21.4173	23.1893	21.7956	22.4142	22.0576
CL(17:1/14:0/14:0/18:1)	20.6696	21.3132	20.9098	18.9247	16.4207	16.0481	NA	NA	NA
CL(17:1/14:0/16:1/18:1)	22.513	22.939	22.4035	21.8735	21.4179	21.6833	22.2502	18.9952	20.8822
CL(17:1/16:0/18:1/14:0)	22.554	20.5608	17.3347	23.2755	17.643	23.011	23.7835	22.8176	18.9527
CL(17:1/16:0/18:1/16:0)	26.7248	27.0786	26.7808	26.3004	25.6953	26.2641	26.7427	26.2865	26.564
CL(17:1/16:1/16:1/18:1)	20.9633	21.4629	20.9616	23.6867	22.5828	23.1886	21.032	24.1211	23.6776
CL(17:1/16:1/16:1/18:2)	23.3048	23.1807	22.6493	19.2588	21.8086	22.2244	21.8663	20.6999	21.8507
CL(17:1/16:1/18:2/18:1)	22.2172	24.9622	23.5388	25.2773	25.5029	22.8722	25.1389	24.3236	25.5988
CL(17:1/16:1/18:2/20:4)	23.7371	15.1238	15.5878	23.4915	23.254	23.5011	18.9281	17.4981	19.0689
CL(17:1/16:1/20:4/18:2)	21.2126	18.1489	20.9644	22.6856	22.2186	22.9965	23.6122	22.1634	23.8455
CL(17:1/18:1/16:1/18:1)	25.885	26.1907	26.0077	25.4948	25.6147	26.1104	26.2824	25.7172	26.1896
CL(17:1/18:1/18:1/16:0)	26.8437	27.0976	26.7363	26.7108	26.3908	26.6918	27.2146	26.6674	26.992
CL(17:1/18:1/18:1/18:1)	25.4752	26.893	24.0959	26.1088	26.041	26.3726	26.4761	26.0209	26.5067
CL(17:1/18:1/18:2/18:1)	24.1558	24.5031	26.1279	25.944	25.5413	24.6183	26.1519	25.4633	26.1843
CL(17:1/18:1/18:2/20:4)	23.8959	23.3425	24.7472	24.4263	24.3949	24.0669	24.2746	24.7038	24.5825
CL(17:1/18:1/20:3/18:2)	23.2965	22.9971	22.9193	23.0633	23.0305	22.686	23.2408	22.6686	22.714
CL(17:1/18:2/18:2/16:1)	22.8206	24.2607	23.7557	23.7151	23.3135	23.4847	21.6781	21.6799	21.9761
CL(17:1/18:2/18:2/18:1)	24.4552	24.464	24.1431	25.8129	25.7005	24.9933	25.7068	25.1411	25.4858
CL(17:1/18:2/18:2/18:2)	24.7947	23.4887	24.5858	24.9247	24.4485	24.748	25.0951	25.0026	25.0901
CL(17:1/18:2/18:2/20:4)	NA	NA	NA	20.4368	19.5171	NA	20.4997	18.6294	20.017
CL(17:1/18:2/20:3/18:2)	NA	18.1486	16.7005	20.712	20.2982	19.7302	21.395	19.1185	20.5177
CL(17:1/18:2/20:4/18:2)	21.1612	21.6886	21.4113	23.8081	22.9468	22.8629	23.4208	22.5012	23.67
CL(17:1/20:4/16:0/18:1)	24.1072	20.3357	23.7013	23.5107	21.5852	24.182	25.0973	24.8764	24.9215
CL(17:1/20:4/18:1/18:1)	23.5857	23.8296	23.3551	24.3238	23.0305	24.3612	24.2793	23.7642	24.5234
CL(17:1/22:5/18:1/18:2)	21.2887	21.1369	20.4765	20.4871	20.7165	21.2063	23.5753	22.552	23.3222
CL(17:2/18:1/16:0/18:1)	23.7048	23.5974	23.6939	20.6596	18.5723	23.5615	21.6022	21.1286	20.2416
CL(17:3/16:1/18:2/18:2)	NA	14.7778	NA	NA	NA	NA	19.7159	16.8132	18.7284
CL(17:3/18:1/14:0/18:1)	18.8511	22.5099	22.2509	21.4592	21.3688	21.5095	21.2947	21.5302	21.6451
CL(17:3/18:1/16:0/18:2)	23.3141	16.2839	23.417	23.2196	22.5587	23.2847	22.4921	23.3738	23.1328
CL(18:1/16:0/16:0/15:0)	22.3761	20.7554	22.1454	21.9965	19.6106	21.6769	21.9068	22.1699	21.8386
CL(18:1/16:0/16:0/16:0)	24.965	24.0815	23.6431	19.8576	18.3319	21.0261	14.3291	16.2443	14.4442
CL(18:1/16:0/16:0/18:1)	16.5315	20.4457	18.3211	16.9967	17.0229	15.2301	NA	NA	NA
CL(18:1/16:0/16:1/12:0)	18.3285	20.7216	15.3967	20.8176	20.1004	20.6951	21.0489	19.7811	21.0015
CL(18:1/16:0/18:0/16:0)	29.2147	29.0658	23.4551	22.8787	28.1951	23.0268	24.9447	24.9438	24.7036
CL(18:1/16:0/18:0/20:3)	25.4855	25.1138	25.2539	24.4616	24.4368	25.1617	22.4283	22.3225	22.2484
CL(18:1/16:0/18:1/14:0)	27.6808	27.8438	27.5638	27.4231	27.0506	27.4154	27.6174	27.2322	27.4103
CL(18:1/16:0/18:1/16:0)	30.4587	30.294	30.3324	29.9024	29.5622	29.9671	30.0162	29.8256	29.5408
CL(18:1/16:0/18:1/18:0)	25.2357	25.8277	23.538	19.3884	24.4868	26.6498	27.0516	27.2131	27.3818
CL(18:1/16:0/18:1/18:1)	29.9624	29.9808	29.7144	29.8072	29.7824	29.9635	30.3126	29.848	30.1789
CL(18:1/16:0/18:1/18:2)	26.7079	25.9545	26.5511	26.3203	26.3664	26.7309	24.0044	23.9283	23.8769
CL(18:1/16:0/18:1/24:1)	22.3415	21.9918	22.2673	21.9029	21.9128	22.2944	22.1596	21.5718	22.162
CL(18:1/16:0/24:1/16:0)	21.8458	19.7263	17.4528	19.4611	18.7758	20.73	21.9431	21.5776	21.6619
CL(18:1/16:0/24:1/18:2)	21.9569	22.2132	21.743	22.3357	22.0156	22.1742	22.4745	21.8941	22.404
CL(18:1/16:1/14:0/18:2)	22.1564	22.1146	21.6213	24.0724	23.6986	23.9415	24.1441	23.3878	23.67
CL(18:1/16:1/18:1/14:0)	23.3132	23.657	23.4837	26.0535	25.1481	25.4117	26.0108	25.1949	25.5443
CL(18:1/16:1/18:1/16:0)	21.1128	NA	19.4429	20.8601	16.717	21.1869	21.53	17.5349	19.3791
CL(18:1/16:1/18:1/18:1)	21.3246	21.7631	18.8003	19.5072	17.5753	19.1508	25.951	25.4494	25.8791
CL(18:1/16:1/18:2/16:0)	24.6479	24.4135	24.4317	24.6825	20.7682	25.4314	22.9674	23.0685	22.529
CL(18:1/18:0/16:0/18:0)	NA	NA	23.0129	17.4017	20.4465	20.9524	17.6719	17.8067	18.6434
CL(18:1/18:0/18:1/18:0)	19.8997	23.7491	20.3473	21.1464	22.556	23.8651	24.0464	22.8636	23.8371
CL(18:1/18:0/20:1/20:1)	20.6729	22.6981	20.5851	NA	21.1236	22.3538	NA	NA	NA
CL(18:1/18:0/20:3/18:1)	25.0009	24.7558	24.6939	22.0154	21.4615	22.5363	22.3682	22.6353	22.0205
CL(18:1/18:1/18:1/16:0)	NA	NA	NA	24.9205	24.6668	25.4262	23.7992	23.5092	23.6925
CL(18:1/18:1/18:1/18:0)	27.4363	27.6599	27.2988	27.6579	27.1548	27.5065	27.7827	27.2785	27.6673
CL(18:1/18:1/18:1/18:1)	28.2171	26.9734	28.0762	28.6104	28.4093	28.6519	29.0481	28.3163	28.7739
CL(18:1/18:1/18:1/18:2)	28.3503	28.6703	28.2987	30.1428	30.2634	29.0207	30.6804	29.6857	31.1567
CL(18:1/18:1/18:1/20:0)	23.1189	23.104	22.565	22.9604	22.5802	22.9677	22.9867	22.8403	22.9478
CL(18:1/18:1/18:1/24:1)	21.4363	21.7348	21.611	21.6941	21.7097	22.2237	22.197	21.5512	21.7985
CL(18:1/18:1/22:4/18:0)	23.6662	23.9768	23.6096	22.7424	23.6668	22.7049	22.9252	22.7698	23.321
CL(18:1/18:1/22:5/18:0)	22.4069	22.8163	23.1005	23.3265	22.8665	22.8871	22.8385	22.5154	22.8204
CL(18:1/18:1/22:6/18:0)	25.2043	25.4797	22.5706	23.4769	23.3272	23.9498	23.1472	22.4373	23.5461
CL(18:1/20:1/18:2/18:0)	21.037	22.1544	21.4962	24.0021	21.5956	22.8223	22.09	22.5051	24.1045
CL(18:2/14:0/14:0/16:1)	20.2416	21.0199	20.2809	NA	NA	16.7748	14.9623	NA	15.315
CL(18:2/14:0/16:1/16:1)	NA	NA	NA	20.599	20.4126	20.5022	20.6696	18.6613	19.8433
CL(18:2/14:0/16:1/18:1)	24.9124	25.2264	24.8423	24.0724	23.8427	22.9247	24.0391	21.647	22.2519
CL(18:2/14:0/20:4/16:1)	21.4032	21.7878	21.0925	22.392	16.0688	20.633	22.3491	21.5251	21.8858
CL(18:2/16:0/16:0/18:1)	24.0718	NA	23.2849	22.1176	21.7852	22.6317	22.3033	20.2226	21.6915
CL(18:2/16:0/16:1/18:1)	27.0076	27.3782	27.0105	28.0049	27.0671	28.3512	28.1645	27.7179	28.0328
CL(18:2/16:0/18:1/15:0)	22.7355	23.1586	22.7225	25.0704	24.1185	23.8953	24.7492	24.5361	25.0824
CL(18:2/16:0/18:1/16:0)	28.5453	28.7698	28.4496	29.16	28.7865	29.1325	29.0401	29.2042	28.8091
CL(18:2/16:0/18:1/18:1)	18.0542	21.5677	20.6723	17.9581	17.4491	22.9783	19.1877	16.7169	17.8966
CL(18:2/16:0/18:1/18:2)	25.6419	25.3948	27.9043	27.5734	27.4313	27.6947	27.557	27.98	27.5816
CL(18:2/16:0/20:4/24:1)	NA	NA	NA	NA	NA	NA	21.821	19.974	20.4135
CL(18:2/16:0/22:3/18:1)	19.6785	20.2592	19.4352	19.3084	20.038	20.6185	24.8747	26.2154	26.5137
CL(18:2/16:1/15:0/16:1)	21.5067	21.8746	20.7586	19.9132	15.7569	20.0733	NA	NA	NA
CL(18:2/16:1/16:1/14:0)	22.0134	22.5182	21.8438	19.0528	16.9452	20.5551	18.8132	17.2115	16.2872
CL(18:2/16:1/16:1/18:1)	24.5462	25.7579	23.7436	25.9378	26.3453	24.7541	27.2393	26.1979	26.5484
CL(18:2/16:1/16:1/18:2)	23.9973	24.3452	23.8322	24.7993	25.2779	24.0759	24.4126	23.4508	24.2631
CL(18:2/16:1/18:2/18:1)	25.9404	23.7904	26.7391	27.6338	27.1493	26.2589	27.1458	26.3682	26.7352
CL(18:2/16:1/18:2/20:4)	22.7414	22.6237	22.2535	24.825	23.136	25.7455	25.4546	24.7624	25.6316
CL(18:2/16:1/20:4/16:1)	22.5123	22.5412	22.2238	24.0488	23.7615	22.6594	23.8046	24.3174	23.628
CL(18:2/18:0/18:0/22:0)	23.9192	24.0857	23.6998	22.6369	23.6828	22.731	23.2668	22.5934	22.8738
CL(18:2/18:1/16:1/18:1)	25.4449	25.8346	25.5231	27.4904	28.652	28.8723	29.2466	28.9203	29.2763
CL(18:2/18:1/18:1/16:0)	28.3735	28.6463	28.3096	29.2509	28.9725	29.2257	30.0957	29.8541	30.2592
CL(18:2/18:1/18:1/16:1)	27.6217	27.7526	26.2192	25.8981	23.9877	27.3232	29.3632	28.9298	29.3042
CL(18:2/18:1/18:1/22:5)	24.7998	26.2271	25.6273	26.5168	25.1658	26.4193	26.2668	25.7238	26.2811
CL(18:2/18:1/18:1/24:1)	20.8867	20.6464	20.562	21.1623	21.4965	21.4664	21.9878	21.0269	21.349
CL(18:2/18:1/18:2/18:1)	27.6999	28.3448	27.9253	29.2178	29.821	28.7397	30.8001	29.1118	30.2547
CL(18:2/18:1/18:2/18:2)	NA	14.994	NA	23.4818	22.9302	22.8484	24.0776	23.5315	23.872
CL(18:2/18:1/18:2/22:5)	23.2829	22.5331	22.5981	26.4123	26.069	25.4314	25.8536	26.1632	26.0712
CL(18:2/18:1/22:4/16:1)	NA	18.2244	18.4391	21.4498	21.9968	21.7887	22.2951	20.7651	24.3676
CL(18:2/18:1/22:6/18:2)	23.698	23.189	23.849	24.5553	24.8504	19.4848	25.5008	24.3572	24.788
CL(18:2/18:1/24:1/18:2)	19.7211	20.3226	19.9516	21.4363	20.9641	21.2853	20.6804	20.0521	21.3143
CL(18:2/18:2/16:0/18:1)	NA	NA	NA	20.9374	18.0542	20.6503	21.1245	18.539	20.6459
CL(18:2/18:2/16:1/22:6)	20.7729	21.574	20.6996	23.0406	23.0056	22.8824	21.9459	21.2351	21.8913
CL(18:2/18:2/18:1/16:1)	24.4057	25.8291	24.8312	21.7468	24.3076	27.2572	27.522	27.6109	27.4838
CL(18:2/18:2/18:2/16:1)	24.4585	24.4048	24.3381	25.6622	24.4362	24.8068	25.8114	24.8699	25.0511
CL(18:2/18:2/18:2/18:1)	27.6458	27.7067	27.4714	29.1852	28.6182	28.8629	29.6986	28.9093	28.2124
CL(18:2/18:2/18:2/18:2)	24.4284	21.7063	21.024	24.7221	23.6322	25.0985	24.6033	25.6388	26.2145
CL(18:2/18:2/18:2/20:3)	20.7081	20.7058	21.113	20.9381	23.2423	20.3092	24.0185	22.8086	24.141
CL(18:2/18:2/18:2/20:4)	17.2495	18.8351	15.664	23.2151	22.7652	23.1521	23.6662	23.2179	23.6251
CL(18:2/18:2/18:2/22:5)	19.5095	17.5222	16.8918	22.3266	18.5531	22.1472	22.6102	23.4419	22.529
CL(18:2/18:2/18:2/22:6)	22.4347	22.9594	22.6794	22.386	21.5925	22.2811	23.3509	23.9784	24.3792
CL(18:2/18:2/20:3/18:1)	25.4199	25.7771	25.6505	27.589	26.2322	27.076	26.3505	24.7507	28.0088
CL(18:2/18:2/20:4/18:1)	22.6513	26.1735	22.9885	26.6539	26.6521	26.9936	25.5073	25.4494	25.2998
CL(18:2/18:2/22:5/18:2)	21.8294	22.728	16.7974	22.2092	22.0346	22.447	24.2189	26.1615	24.1294
CL(18:2/20:1/20:1/20:3)	17.9022	22.049	20.0143	NA	21.4191	17.8905	19.7601	NA	20.6543
CL(18:2/20:3/18:2/18:1)	22.4045	22.5902	22.48	25.5008	22.3252	25.0097	26.7079	24.1989	26.1459
CL(18:2/20:3/22:6/18:1)	19.2096	21.9877	21.9989	22.9703	20.4197	22.9101	23.2223	23.5094	23.3114
CL(18:2/20:4/16:1/16:1)	19.7232	21.225	21.113	22.1914	22.204	22.0123	22.5388	21.842	21.878
CL(18:2/20:4/18:2/16:1)	22.7165	21.4598	22.984	22.9819	22.5393	21.0516	22.7464	22.3308	22.4332
CL(18:2/20:4/18:2/18:1)	26.2549	26.624	26.3449	27.6457	27.4346	26.8386	28.4472	27.6899	28.3043
CL(18:2/20:4/24:1/18:1)	15.6225	14.3679	16.49	15.3468	NA	NA	20.0958	17.972	19.9189
CL(18:2/22:5/16:1/22:5)	20.4967	20.5677	20.9854	21.5093	20.9364	21.119	22.6983	19.603	22.5486
CL(18:2/22:5/18:1/20:3)	NA	20.353	NA	NA	NA	NA	18.5889	NA	19.2539
CL(18:2/22:5/18:2/18:1)	22.546	23.1613	22.9621	23.9155	24.3951	24.4515	24.4681	25.5918	24.4404
CL(18:2/22:6/22:6/24:1)	16.361	19.8454	18.7651	20.2856	20.9928	19.9757	18.6327	22.9832	18.9909
CL(18:3/12:0/18:1/16:0)	20.5774	20.4989	20.5328	NA	18.6381	20.4083	NA	NA	NA
CL(18:3/14:0/16:0/18:1)	21.5161	22.0091	22.9336	21.4847	20.3936	21.8223	21.3498	21.8152	20.7707
CL(18:3/16:1/14:0/18:1)	22.3408	22.4666	22.1901	22.5816	20.2487	22.4929	18.8314	22.1112	22.2375
CL(18:3/16:1/16:1/18:2)	NA	NA	NA	19.4215	17.6983	17.0153	19.2103	18.9214	18.0725
CL(18:3/18:1/12:0/16:0)	16.6597	18.7399	17.1517	19.8818	18.7126	NA	20.2415	19.9314	19.9061
CL(18:3/18:1/16:0/16:0)	23.9485	22.1644	23.1451	22.5537	20.9785	23.1496	22.3099	23.023	21.3849
CL(18:3/18:1/16:0/18:1)	28.1735	NA	NA	NA	20.4314	NA	23.1423	22.9153	23.1693
CL(18:3/18:1/18:2/18:2)	26.2967	26.4208	26.3399	25.1257	24.8672	25.375	27.2199	27.0544	27.2179
CL(18:3/18:1/22:0/18:1)	19.481	19.9514	19.4254	NA	17.1543	17.3742	18.3277	17.964	17.1006
CL(18:3/18:2/18:2/18:2)	NA	NA	NA	18.7372	18.9338	16.4093	20.5911	17.0615	20.6351
CL(18:3/24:1/18:1/18:1)	19.5032	10.5987	19.8967	20.6844	20.443	20.8556	20.3511	20.2794	20.6289
CL(19:0/18:0/18:1/18:1)	NA	17.8592	NA	NA	NA	16.8628	NA	NA	NA
CL(19:1/18:0/18:1/18:1)	22.512	22.6786	22.2538	19.4374	21.8997	22.249	22.6559	22.1408	22.4467
CL(19:1/18:1/18:1/18:1)	23.5113	23.4516	23.4514	22.7226	23.1189	20.8989	23.5431	21.547	23.6672
CL(19:1/18:1/18:1/18:2)	24.7949	25.1544	23.8124	24.6935	24.8206	24.5948	24.5776	24.299	24.0817
CL(19:1/18:1/20:4/18:1)	21.9724	22.1995	21.5526	21.4288	21.4655	23.0439	21.9766	21.5361	21.7344
CL(19:1/18:2/18:2/18:1)	24.6497	24.557	24.24	25.5974	24.1754	24.9351	26.068	24.8392	25.2178
CL(19:1/18:2/18:2/18:2)	20.9895	20.9153	20.7282	23.049	22.9661	17.8607	23.3755	23.3063	23.4106
CL(19:1/18:2/20:3/18:1)	19.6822	19.9827	18.0292	21.2989	17.892	18.874	19.0446	21.2464	21.66
CL(19:3/18:1/16:0/18:1)	24.4157	23.9456	23.2664	24.4329	24.282	24.3766	24.7728	24.6619	24.6424
CL(19:3/18:1/18:1/18:1)	24.5028	24.4916	24.3758	24.4354	24.2326	24.4983	24.4319	24.0685	24.3809
CL(19:4/16:0/16:0/16:0)	20.7371	18.1064	15.6787	20.0952	17.2325	20.4368	20.8899	18.4374	20.075
CL(19:4/16:1/18:1/16:1)	21.2042	22.0044	21.4072	20.8206	19.6845	20.139	22.2986	18.2091	22.1548
CL(19:4/16:1/18:2/16:1)	20.6707	21.2092	20.7963	19.4949	18.9061	17.0102	15.1706	NA	15.3678
CL(19:4/18:2/18:2/18:2)	21.3998	21.5074	21.7278	21.5691	21.1858	21.2111	16.0151	16.5066	18.2918
CL(20:0/18:0/18:2/18:2)	NA	NA	NA	21.3006	20.3584	21.73	NA	NA	NA
CL(20:2/18:0/18:1/18:1)	20.8428	21.4128	20.6946	20.8883	19.2794	20.7557	20.223	19.495	20.5459
CL(20:2/18:1/18:0/18:2)	24.502	24.9636	24.6074	25.2752	24.9336	25.68	24.7992	26.7944	25.3416
CL(20:2/18:1/18:1/18:2)	24.6222	24.9277	24.6447	24.3594	23.2892	27.1109	28.5096	27.7156	26.8264
CL(20:2/18:1/18:2/18:1)	25.8559	25.903	25.7548	25.867	27.2217	25.8174	25.7542	25.6744	25.7646
CL(20:2/18:1/18:2/22:1)	24.2843	23.556	23.9751	21.044	22.5746	22.5505	22.4503	23.7337	23.3401
CL(20:2/18:1/18:2/22:5)	22.218	22.8554	22.206	22.4084	24.2241	22.341	22.4757	21.9842	22.6161
CL(20:2/18:2/18:1/18:2)	25.6676	26.026	25.6633	28.2248	27.9744	28.2209	25.9193	25.7516	25.5428
CL(20:2/18:2/18:2/18:1)	23.7843	24.1933	23.8113	27.6485	25.5624	25.7461	27.9975	27.4528	27.7521
CL(20:2/18:2/18:2/22:6)	16.0338	18.8163	15.7164	15.9364	19.2074	16.1865	20.7805	18.2856	20.5236
CL(20:2/18:2/20:3/18:1)	22.5008	22.6688	22.3389	25.9232	22.3785	22.7512	26.12	25.4354	26.0062
CL(20:2/18:2/22:6/18:1)	21.521	21.9285	20.9105	23.3992	21.1401	23.4405	18.386	20.8809	23.5786
CL(20:2/24:1/16:0/18:0)	18.68	23.8629	23.8471	21.8156	24.0612	23.7704	24.3818	24.3679	19.929
CL(20:4/16:0/14:0/18:1)	25.927	25.6489	24.883	25.5745	25.2153	25.4752	25.4684	25.5382	25.4046
CL(20:4/16:0/15:0/18:1)	22.3964	22.4466	21.9923	20.4318	22.8112	24.3519	23.6653	23.3857	24.2363
CL(20:4/16:0/18:1/18:1)	25.7164	26.9539	27.5747	28.1324	27.8087	27.9867	28.0038	27.4639	23.496
CL(20:4/16:0/20:0/18:1)	20.8239	21.1182	22.2384	24.6136	19.91	24.1714	25.4965	24.919	25.3144
CL(20:4/16:0/22:6/18:1)	21.5565	20.2533	21.8507	16.8355	21.2639	21.3534	21.5831	21.5012	22.9095
CL(20:4/16:1/16:1/16:1)	23.0057	23.5863	23.2564	22.6782	21.9219	22.4131	22.9908	21.2536	22.6247
CL(20:4/16:1/18:1/16:1)	24.8522	25.2484	25.3101	25.9281	25.6868	26.3439	26.3032	26.086	26.6843
CL(20:4/18:0/16:0/18:1)	26.6351	26.2078	26.3933	26.1727	25.6877	26.3791	26.3317	26.2075	26.1973
CL(20:4/18:0/18:1/18:1)	25.85	25.8605	22.9287	25.1685	24.5385	25.6991	26.2571	25.8706	26.2341
CL(20:4/18:1/18:1/18:1)	25.6805	25.6318	25.9674	26.5067	26.5871	26.7283	26.7274	26.4158	26.0401
CL(20:4/18:1/20:1/18:1)	22.3938	22.5758	21.8541	22.5289	22.1483	20.3646	22.8385	22.5154	22.8204
CL(20:4/18:1/24:1/18:1)	21.604	22.7491	20.5673	22.426	21.9887	23.5825	22.7558	22.2232	22.2504
CL(20:4/20:4/18:2/18:1)	21.6807	23.9739	23.9459	20.5488	20.4965	24.1375	22.2118	21.3448	20.9434
CL(20:4/20:4/24:1/18:2)	18.2477	18.0345	17.1684	21.5479	18.083	21.6649	21.1491	18.1904	20.8211
CL(20:5/14:0/16:1/16:1)	19.9728	20.6976	19.9545	NA	16.9334	15.587	15.193	NA	NA
CL(20:5/16:0/22:6/18:2)	15.8472	16.4989	19.191	23.3849	22.6762	23.3329	20.9982	20.7292	19.8698
CL(20:5/16:1/14:0/18:2)	20.2239	21.903	20.5808	19.7125	20.8641	21.3379	20.9784	19.5939	20.562
CL(20:5/16:1/16:1/18:2)	22.9774	22.806	23.5852	23.2838	22.0734	22.3768	22.2595	21.527	22.1526
CL(20:5/16:1/18:2/18:2)	22.8588	23.0501	23.2564	21.5035	22.8244	22.9345	22.984	21.6384	19.8751
CL(20:5/16:1/22:1/18:2)	NA	14.1906	15.4786	20.2923	15.8377	18.1537	21.4667	21.5311	21.818
CL(20:5/18:1/16:1/18:2)	24.0505	21.7099	23.3017	23.1245	23.1642	23.7704	21.2715	21.0389	21.4442
CL(20:5/18:1/18:2/18:2)	24.4583	25.0064	24.7871	25.8807	25.4552	25.4106	24.0718	24.9921	25.2376
CL(20:5/18:1/22:6/18:2)	20.5462	19.3882	20.5413	20.4002	19.5674	19.9473	22.1197	20.9165	22.0824
CL(20:5/18:2/14:0/18:1)	21.9185	21.7679	21.439	20.9978	21.0303	21.6803	NA	16.395	14.766
CL(20:5/18:2/16:1/18:2)	18.57	20.1225	18.6985	23.1744	23.0313	15.8323	23.3352	22.845	23.0613
CL(20:5/18:2/18:2/18:2)	21.0292	23.2771	21.5689	23.9374	23.3589	24.6087	24.3528	24.3536	24.2745
CL(20:5/18:2/20:4/16:1)	20.0445	21.1918	20.7868	20.4842	15.9606	16.3043	19.8399	16.037	15.5424
CL(20:5/18:2/20:4/18:2)	17.9052	15.3458	19.348	16.901	20.1768	16.57	21.0106	16.6932	20.5076
CL(20:5/18:2/22:5/18:2)	NA	NA	NA	NA	NA	NA	16.5468	NA	15.9307
CL(20:5/20:4/18:2/18:2)	17.947	21.6186	21.2781	20.6579	19.1004	20.3435	17.0875	17.9986	17.3551
CL(20:5/24:1/16:0/18:1)	15.4982	19.0709	14.8827	18.1068	NA	17.0732	20.8074	NA	20.1407
CL(21:0/16:0/18:0/20:4)	24.8946	21.4844	23.3645	20.9352	24.0152	24.2276	19.7665	19.6389	21.0335
CL(21:0/16:0/18:1/18:2)	23.5543	21.3801	22.4336	24.3897	23.3936	22.3885	24.1847	23.9075	22.0314
CL(21:0/18:0/18:0/18:2)	25.901	23.7866	25.8942	25.5767	25.348	25.4275	25.1021	23.6195	24.2598
CL(21:0/18:1/18:1/18:2)	17.2181	19.1376	18.2764	19.6923	19.2908	19.4241	20.0795	18.1417	20.0625
CL(21:0/18:1/18:2/18:2)	NA	NA	15.5793	21.3208	NA	NA	21.3913	21.0293	21.2175
CL(21:0/18:2/20:3/20:3)	21.2452	22.3067	21.5924	21.4929	21.2132	21.0307	23.4774	24.1895	23.2357
CL(21:0/20:4/16:0/18:0)	24.198	24.0397	23.6108	23.4171	23.32	22.9901	20.7767	23.5904	23.5275
CL(21:0/20:4/16:0/18:1)	23.3448	25.6169	22.1553	22.9092	25.5883	25.5371	25.1663	25.3658	25.2666
CL(21:0/22:2/22:5/18:0)	22.0988	21.8288	22.9562	21.856	22.0261	20.425	21.1816	19.4853	18.0716
CL(21:0/22:4/18:0/18:1)	24.2258	25.4682	24.4209	25.4212	25.3561	25.2878	24.0058	19.6551	24.1739
CL(21:0/22:5/16:0/18:0)	23.1014	23.2405	23.7634	25.6172	24.8167	25.5409	24.6316	24.842	24.853
CL(21:0/22:5/22:5/22:5)	23.5862	25.014	25.2058	21.3695	25.2418	21.0284	19.2077	22.4414	17.8717
CL(21:0/22:5/22:6/22:6)	NA	16.4962	NA	21.01	16.6489	18.0513	19.2251	20.3112	20.6039
CL(21:1/16:0/16:0/20:4)	14.9023	15.5121	15.5884	17.5125	15.2676	16.564	22.1679	21.1353	22.1647
CL(21:1/18:1/18:1/18:2)	20.1449	16.4195	20.1155	19.8946	19.516	19.7576	20.7113	17.2466	18.5482
CL(21:1/18:2/16:0/18:1)	22.6988	21.2311	22.0746	24.6275	24.8704	24.7345	21.9186	20.8186	22.0152
CL(21:1/22:4/18:0/18:0)	25.2637	25.4682	25.4343	19.0875	22.3389	22.6314	21.2697	20.3748	20.5968
CL(21:1/22:6/22:6/22:6)	NA	NA	NA	19.9841	NA	20.6654	NA	NA	19.6025
CL(21:3/18:1/18:1/18:1)	21.162	21.2394	20.8034	20.8075	20.5946	20.5453	18.8756	20.4358	16.1653
CL(21:4/18:2/18:1/18:1)	19.7812	19.1137	22.1679	23.0066	23.1485	23.8275	23.141	22.5055	19.037
CL(21:5/16:1/16:1/18:2)	NA	NA	NA	20.5719	17.4518	19.3013	20.1049	20.5812	19.7284
CL(21:6/18:1/22:6/18:1)	21.9519	20.6776	21.8549	22.8019	21.6583	22.9817	21.2561	21.6226	21.5414
CL(22:1/18:1/22:3/22:3)	19.7714	20.0517	19.851	19.1432	18.2532	18.7622	19.9223	19.0209	19.8218
CL(22:2/18:1/18:1/18:1)	21.439	22.9163	20.8644	23.1611	22.4232	22.0288	21.7349	17.3831	18.1606
CL(22:3/18:1/18:1/18:1)	24.0399	23.3785	21.5925	24.648	22.0992	22.7108	22.6427	22.0844	22.5296
CL(22:4/16:0/20:1/24:1)	17.4582	18.97	18.1028	20.9224	21.1585	20.1693	18.0081	19.2442	16.9478
CL(22:4/18:0/16:0/18:1)	24.3598	25.1551	24.3699	25.4011	23.9372	24.4841	26.2768	25.7379	20.9125
CL(22:4/18:1/18:1/18:1)	23.357	24.5948	24.128	24.8549	24.1806	24.9467	24.8054	25.5239	24.1729
CL(22:5/16:1/22:5/18:2)	17.1157	18.6588	15.6695	16.7042	15.7473	17.6892	19.3279	21.4114	22.5484
CL(22:5/18:1/18:1/18:1)	24.6437	25.1858	24.9116	25.4442	25.4659	25.7279	23.2177	22.3352	23.3671
CL(22:6/18:1/18:1/16:0)	24.1951	25.3064	24.6881	27.1464	26.4218	27.4774	27.1296	24.332	24.1852
CL(22:6/18:1/18:1/18:1)	20.7884	20.1146	20.4129	21.3961	20.9721	21.3258	19.0293	20.4734	19.3663
CL(22:6/18:1/20:3/18:2)	21.3095	21.6643	20.4979	23.599	21.6403	22.4847	23.8181	22.966	23.8243
CL(22:6/18:1/20:4/18:1)	20.1666	20.1546	20.0847	21.6013	19.9326	20.0906	22.0953	21.2638	21.7118
CL(22:6/18:1/20:4/18:2)	20.1365	20.2755	19.9516	21.7395	22.6635	22.9019	23.5054	21.7117	23.1038
CL(22:6/22:6/16:0/18:1)	22.5495	22.8163	19.7853	22.2345	21.9725	20.109	22.6503	22.9504	22.61
CL(23:0/16:0/16:0/20:4)	24.1941	25.1933	22.0628	24.1287	24.0201	23.4997	24.5035	20.0277	24.496
CL(23:0/16:0/18:0/22:4)	22.8539	21.8574	23.0366	24.1858	21.5181	21.8574	23.2431	24.2121	23.8613
CL(23:0/16:0/18:0/22:6)	24.7556	23.7526	23.0165	24.3102	24.3368	24.3164	23.7008	23.1909	22.0036
CL(23:0/16:0/18:1/18:1)	19.7055	21.9983	22.7681	23.8245	23.7592	23.8475	24.6589	24.5372	24.7413
CL(23:0/16:0/18:1/20:4)	21.9086	22.396	23.2849	24.7547	24.0994	23.958	25.601	24.7251	21.7752
CL(23:0/18:0/18:1/22:2)	19.5354	20.7826	21.2012	24.191	23.6606	23.7315	23.908	23.7584	23.8947
CL(23:0/18:0/18:1/22:4)	19.4901	18.4742	19.4915	19.5408	18.6851	18.4459	20.8952	18.9209	20.7601
CL(23:0/18:0/18:2/18:0)	24.2484	16.3968	23.9388	22.3729	23.1344	22.5095	21.5111	22.5361	22.3696
CL(23:0/18:1/20:1/22:2)	23.5364	21.7116	23.5057	16.5193	21.726	15.2353	23.1324	22.6254	23.2009
CL(23:0/18:1/22:4/18:0)	23.3408	22.7185	23.1824	21.7281	21.0449	23.0487	23.1423	24.2625	22.7951
CL(23:0/18:2/20:3/20:3)	23.9358	23.2163	23.0454	22.4896	22.5045	22.8554	22.6791	23.1658	22.7047
CL(23:0/18:2/20:3/22:5)	22.7159	22.0247	21.1162	22.2235	22.5426	23.4275	23.9949	24.6099	23.8971
CL(23:0/20:1/20:4/18:0)	24.2077	23.9375	21.4825	23.3197	23.3302	23.149	24.0365	23.445	24.082
CL(23:0/20:1/22:3/22:4)	22.6721	20.5782	22.1139	20.7537	21.0319	21.5518	20.1398	19.147	20.2537
CL(23:0/20:4/18:0/18:0)	25.4363	24.6272	24.6034	24.426	23.0597	22.6518	22.5435	19.2565	22.4543
CL(23:0/20:4/20:4/16:0)	19.9927	21.0207	21.8488	21.4929	22.3261	22.4048	21.5088	20.9149	21.9138
CL(23:0/20:4/20:4/18:1)	15.9038	15.666	NA	17.5155	21.4256	21.0849	22.856	21.9	19.2077
CL(23:0/22:5/18:1/18:0)	23.7856	23.8656	24.3052	18.0575	18.4592	19.2797	19.996	18.42	21.4552
CL(23:0/22:5/18:2/18:0)	22.0503	22.112	24.3059	23.9299	24.3499	24.5756	22.1982	22.4747	22.5486
CL(23:1/16:0/18:1/18:1)	15.197	19.9763	19.515	19.4999	18.9718	19.438	20.118	NA	NA
CL(23:1/16:0/18:1/18:2)	18.3932	16.3853	18.1012	21.8831	19.1917	18.35	23.8239	23.7566	23.6153
CL(23:1/18:0/18:0/18:2)	21.5303	23.5365	23.8034	23.9343	23.9956	23.4324	24.0685	23.8176	24.2815
CL(23:1/18:0/18:1/18:2)	23.4237	23.0783	23.0875	21.187	22.6304	21.8029	19.2717	18.4353	19.4487
CL(23:1/18:0/22:5/24:1)	21.1652	21.8973	21.2781	21.0381	21.2247	21.1841	22.7503	23.59	23.1121
CL(23:1/18:2/18:0/18:0)	25.5876	25.1637	25.5463	25.1406	25.6578	24.832	24.6962	24.237	24.46
CL(23:1/20:4/16:0/18:1)	23.6465	24.0435	23.58	24.8892	24.7936	25.2399	19.4198	21.7346	21.9074
CL(23:2/16:0/18:1/18:1)	19.8566	23.0921	24.0216	23.6899	24.047	24.1519	22.8851	22.7514	23.1825
CL(23:2/18:2/18:0/18:1)	23.1616	21.3777	22.6431	23.026	22.9871	24.506	22.1022	23.3208	23.1149
CL(23:2/22:6/18:0/18:1)	21.2952	19.332	21.3915	17.9195	17.9763	17.8698	16.0636	NA	17.6998
CL(23:3/16:0/16:0/18:2)	16.4075	16.4157	15.6297	17.9891	17.2314	19.9833	NA	NA	NA
CL(23:3/22:4/18:0/18:1)	24.6451	22.2377	24.2484	19.328	19.7621	18.1037	20.7053	20.7637	20.9068
CL(23:3/22:6/18:0/18:0)	22.6698	21.7197	22.4191	18.3888	18.5003	17.7026	19.1615	20.0708	20.7466
CL(23:3/22:6/18:0/18:2)	22.3971	21.9771	21.2838	19.8388	22.7816	22.7103	20.0928	20.2522	19.3633
CL(23:4/22:6/18:2/22:6)	NA	NA	NA	20.8044	20.5555	20.6154	NA	16.8282	NA
CL(23:4/22:6/22:5/18:0)	20.7863	NA	18.3092	NA	19.4544	NA	15.2408	17.0163	16.3301
CL(23:4/22:6/22:6/22:6)	NA	17.4265	16.9567	21.0862	21.5431	21.8882	20.2488	21.1791	21.4332
CL(23:4/24:1/18:1/18:0)	23.634	22.1899	24.0763	22.5228	23.4272	23.5289	22.8621	22.9097	23.9543
CL(23:5/16:0/18:1/18:2)	20.6208	21.5036	16.0289	18.1869	19.0377	15.9677	17.0544	13.5676	19.0229
CL(23:5/24:1/18:2/18:0)	23.4825	20.9603	21.7618	24.1075	23.8976	18.6963	17.4554	21.2205	22.9301
CL(23:6/18:0/18:1/18:1)	19.1323	18.6482	20.5366	16.2398	15.6659	18.2228	17.0661	22.1612	17.3392
CL(23:6/18:1/18:1/18:2)	17.9105	17.8383	17.8106	16.9457	16.2531	16.0155	22.8709	23.0028	23.1246
CL(24:0/16:0/18:2/22:4)	20.4416	17.1444	19.9474	19.5357	15.7485	15.6631	22.3363	21.6663	20.6949
CL(24:0/18:0/18:0/20:4)	20.911	20.8084	20.904	22.5217	23.0457	23.0678	23.7683	23.9156	23.4944
CL(24:0/18:0/18:1/22:4)	22.4678	22.353	22.7192	22.4143	18.3728	17.7335	22.7635	18.1602	22.5106
CL(24:0/18:1/16:0/18:1)	17.6541	16.1111	16.8113	19.028	16.8281	15.3728	18.1373	18.466	17.9763
CL(24:0/18:1/18:1/18:1)	17.7826	20.3966	20.4844	20.7095	19.0192	21.1778	20.9484	20.8609	20.6031
CL(24:0/18:1/22:6/18:0)	NA	19.3894	NA	NA	NA	NA	21.7228	23.6839	22.4687
CL(24:0/18:2/16:0/18:0)	21.2858	17.8117	22.8132	23.8735	20.6952	23.8792	23.4339	17.8689	23.0249
CL(24:0/20:3/16:0/18:0)	18.9022	18.4627	19.3673	24.2124	19.8781	20.3054	23.8147	23.8763	23.6074
CL(24:0/20:4/18:2/18:0)	17.5743	22.1338	20.6817	21.9256	22.5227	23.3329	NA	NA	NA
CL(24:0/22:5/16:0/18:0)	18.3943	20.8137	24.9977	22.46	24.1858	23.6427	19.6999	20.6384	19.3375
CL(24:1/18:0/20:4/18:1)	NA	14.1862	16.5875	15.1199	NA	NA	16.6265	NA	16.1091
CL(24:2/18:1/18:1/18:1)	20.0012	20.1283	19.8136	20.3753	20.0351	20.7166	14.8562	17.0503	19.3481
CL(24:2/18:1/20:0/18:1)	16.9156	19.0942	19.3605	16.9825	18.2163	18.4138	20.0122	17.0497	19.7008
CL(24:2/18:2/20:4/18:2)	NA	NA	NA	17.501	21.5646	21.3528	22.5483	21.445	22.3289
CL(24:2/20:1/18:1/18:1)	NA	15.6608	NA	NA	NA	16.8974	20.4329	NA	16.4515
CL(24:2/20:3/20:3/18:1)	23.9576	24.0647	24.227	23.9453	24.0571	24.0601	24.3168	23.8755	24.4201
CL(24:6/18:0/18:1/18:1)	18.6055	16.0651	18.3585	20.5395	19.6363	20.0786	20.996	NA	21.0567
CL(24:7/18:0/18:1/18:1)	20.2848	19.0495	20.3112	21.9693	20.4751	20.9833	21.4576	22.0936	22.2499
CL(54:2)	20.5679	21.4823	21.2012	21.6844	21.0773	21.4847	21.6326	20.8875	21.3839
CL(64:5)	18.6364	17.865	19.6215	NA	NA	17.8224	NA	NA	NA
CL(73:2)	NA	NA	NA	NA	NA	16.867	NA	NA	NA
CL(73:5)	16.6414	16.9228	16.1033	15.0235	15.738	15.7096	17.168	18.551	19.3545
CL(74:10)	20.117	19.7554	20.7699	20.5245	20.3852	20.7185	18.2666	21.0448	21.1655
CL(75:1)	24.3403	22.2984	21.824	22.4166	22.377	21.5443	23.4497	21.926	23.3493
CL(75:4)	20.6425	18.3086	21.0319	21.139	20.9952	19.5105	21.1816	20.1541	21.349
CL(75:6)	20.6334	17.0323	18.2051	9.5385	15.6841	17.3151	17.9141	NA	18.6747
CL(76:12)	22.1417	22.4574	22.2865	22.87	22.2748	23.0697	22.1097	21.999	21.9776
CL(76:14)	23.2517	22.7631	22.8388	24.6841	22.0586	23.4072	19.9496	20.2464	20.1719
CL(76:2)	NA	16.4917	17.5158	19.4271	16.9466	19.0966	23.7596	23.5506	24.1135
CL(77:1)	NA	14.2743	14.513	19.8145	21.5836	23.2443	20.9298	19.739	21.4713
CL(77:13)	22.2065	22.3716	21.8625	21.9487	21.7121	23.0276	21.7694	21.9507	21.1027
CL(77:15)	22.1949	21.2267	21.8715	12.6033	15.7464	18.6165	14.229	NA	13.3755
CL(77:2)	14.4836	13.8874	15.2538	25.1115	25.3171	25.4659	23.9507	25.2213	23.1891
CL(77:3)	23.2713	20.8221	21.7622	20.2699	20.6397	20.9251	23.7684	24.7361	23.5986
CL(77:7)	22.8511	23.2106	21.8932	18.646	20.3896	19.7067	21.9255	21.2821	21.9436
CL(78:13)	21.043	22.2462	21.7414	17.466	21.6091	21.8535	22.1202	18.7533	18.7944
CL(78:5)	21.8123	16.0853	20.6532	23.2628	23.0297	23.0821	22.0705	21.234	22.8844
CL(79:11)	NA	NA	NA	20.1562	18.9651	20.8309	15.422	20.3644	20.4752
CL(79:15)	23.1596	23.1216	23.1181	21.6008	23.9175	24.1088	22.547	24.5085	24.8088
CL(79:16)	23.5311	23.3245	23.511	23.6108	23.8058	23.9748	22.2686	21.9922	21.8497
CL(79:4)	25.8034	24.743	25.6827	25.1711	24.6321	25.0487	23.4863	23.2932	26.0257
CL(79:6)	21.2073	21.5206	20.9791	25.1099	23.8173	24.285	24.2374	23.3876	22.4752
CL(79:7)	20.7801	22.6564	23.2426	23.9459	23.5222	23.6144	24.9313	24.4956	23.9617
CL(79:8)	17.9158	19.5996	15.6978	22.4383	22.3252	22.4033	22.1913	21.7822	21.8994
CL(80:1)	24.266	22.1247	24.0862	20.4803	21.0218	19.2639	19.2367	18.5787	19.2021
CL(80:5)	19.9586	21.9277	19.6001	23.1111	23.2899	23.5829	24.6623	18.5563	24.8426
CL(80:6)	16.7529	19.7414	18.1412	18.57	19.2161	17.8781	19.6316	16.6156	19.6974
CL(80:8)	16.322	15.9464	16.8287	21.1173	NA	NA	22.0961	23.1005	22.8107
CL(81:11)	23.009	22.5915	23.8746	22.6729	23.93	23.9322	23.0125	23.9281	23.3029
CL(81:18)	15.6361	17.0734	15.643	19.7508	19.5469	20.1133	16.6599	19.0016	19.2521
CL(81:3)	19.5192	25.1542	23.3843	24.0379	24.1369	24.4777	23.2788	23.4692	22.8862
CL(81:5)	24.5978	24.03	24.335	24.6422	23.9933	24.0211	19.3312	18.1003	21.7346
CL(81:7)	23.894	22.3652	23.7457	24.3631	23.2986	22.5974	25.076	25.7251	24.7609
CL(81:8)	24.0659	23.2014	23.3126	24.4667	23.8371	23.3927	24.6943	25.5862	25.2341
CL(82:4)	21.7184	21.5033	20.5517	NA	NA	NA	14.4212	NA	14.4082
CL(82:7)	22.0842	22.2526	21.9488	23.921	24.2804	24.1019	23.8147	25.0842	24.7372
CL(83:0)	15.8396	20.3264	19.4664	19.9423	21.5323	17.2567	21.7608	17.2282	21.0739
CL(83:10)	20.9954	21.9695	21.8058	24.3698	24.0675	24.0851	22.6691	23.7902	23.724
CL(83:15)	NA	NA	NA	NA	NA	NA	20.2314	19.8181	20.9894
CL(83:19)	22.7737	20.6308	22.2158	20.2688	23.4432	23.754	20.3612	20.211	20.2667
CL(83:4)	23.6859	23.7777	23.9257	23.0673	22.7573	22.8154	20.2899	17.2742	20.3709
CL(83:6)	22.6629	23.0127	21.4232	25.3998	21.6493	23.7267	21.5708	22.7953	22.7634
CL(83:7)	18.6725	23.163	19.933	23.2923	23.8383	22.6701	22.118	21.2309	21.8887
CL(83:8)	19.7693	22.8141	19.984	23.6351	23.05	23.8878	20.2424	23.4432	21.0335
CL(83:9)	21.9697	22.2708	23.1816	22.4879	23.7834	23.6363	20.6986	22.4494	20.8453
CL(84:6)	17.7974	21.31	18.8606	22.0926	21.8262	21.7122	22.4972	21.6091	23.057
CL(85:7)	23.3573	22.0534	22.5098	20.5048	23.7269	23.2439	19.0598	23.8155	21.3537
CL(86:6)	21.9872	18.9642	22.25	21.8612	21.4546	21.6779	19.5368	17.7335	18.3715
CL(88:13)	17.6268	16.1501	16.6297	19.7993	16.3506	20.1158	16.6377	16.3926	16.4218
Co(Q10)	25.5901	26.9637	27.1045	27.0539	27.06	27.58	27.2036	24.4734	27.4062
Co(Q9)	23.0704	23.0583	22.8561	22.4433	23.2464	24.1941	24.3502	23.9837	24.2032
DG(14:0/18:2)	NA	20.5929	19.8946	19.6363	21.6347	NA	NA	NA	20.939
DG(15:0/18:2)	19.1434	18.496	18.733	18.9752	20.5689	21.6529	17.9977	18.3952	17.0526
DG(16:0/16:0)	27.4404	26.5871	27.2255	26.059	20.9914	26.2532	25.6827	26.5391	26.1712
DG(16:0/16:1)	25.6769	18.3271	25.048	NA	NA	NA	NA	NA	NA
DG(16:0/18:1)	27.6538	27.897	27.8403	26.6742	26.5555	26.7192	26.1347	16.6764	16.1368
DG(16:0/18:2)	26.5595	25.3952	24.6616	27.5667	27.9413	28.0325	27.2023	27.6046	28.2414
DG(16:0/22:1)	22.3546	22.3916	22.3465	18.674	NA	16.121	NA	NA	NA
DG(16:0/22:2)	23.0535	21.6716	19.0434	22.254	19.3983	17.8239	22.8071	22.6805	22.926
DG(16:0/22:4)	25.3818	25.6906	25.0114	26.4602	27.0967	27.0224	25.9474	25.8323	26.9336
DG(16:0/22:5)	27.2792	27.5912	28.0156	27.0943	26.8959	28.0265	28.342	28.7865	28.2398
DG(16:0/22:6)	25.7018	25.977	26.0728	21.6097	27.3646	23.7758	26.4021	28.061	27.8237
DG(16:0/24:1)	22.7071	22.9575	23.0319	NA	NA	17.6835	NA	NA	NA
DG(16:0/24:2)	22.6676	22.6488	22.2152	22.4118	22.8613	23.1044	17.3495	21.4758	21.878
DG(17:1/16:0)	24.0392	24.4872	24.2058	16.931	NA	NA	NA	NA	NA
DG(17:1/18:1)	24.3259	24.9382	24.7239	24.0665	22.9586	23.8644	22.1462	21.1458	16.788
DG(17:1/18:2)	18.4041	21.3005	21.589	22.6743	21.8649	18.3843	22.5679	23.2311	23.6965
DG(18:0/16:0)	NA	14.8065	17.6361	14.3555	16.4071	16.3917	NA	NA	16.5008
DG(18:0/18:1)	26.5322	25.8315	25.7576	24.3955	17.3373	24.2665	24.373	23.5961	24.4418
DG(18:0/20:2)	19.6019	20.6861	19.8235	22.76	22.9405	24.7109	23.2986	21.3112	22.6346
DG(18:0/20:3)	21.0584	23.4432	23.0379	23.9865	22.739	17.5271	22.2126	17.5509	16.2671
DG(18:0/22:4)	24.5725	24.6943	24.6698	24.3188	24.2575	23.4714	24.6313	24.1963	25.0673
DG(18:0/22:5)	25.192	25.9579	24.6392	24.866	19.17	21.8439	22.6657	22.4773	22.3598
DG(18:0/22:6)	25.1953	26.2137	26.3123	26.8672	26.5212	26.2938	23.6461	25.759	23.8799
DG(18:1/14:0)	NA	25.5684	25.4926	24.2042	24.0393	24.4985	23.8296	23.8028	22.1391
DG(18:1/18:1)	28.4865	27.4514	28.3154	27.1401	28.6333	27.3305	27.3846	26.9671	27.0115
DG(18:1/18:2)	26.4961	26.9052	25.8855	28.609	28.6525	28.8729	29.1358	28.6935	28.6665
DG(18:1/20:2)	22.0394	25.2033	20.0572	25.1236	25.1655	25.0449	22.8165	23.3195	23.8027
DG(18:1/22:2)	19.8811	22.6388	22.3335	22.4346	23.3582	23.4441	NA	17.2807	NA
DG(18:1/22:4)	26.4916	26.6899	26.9593	26.2069	26.2301	27.0331	26.9797	26.2976	25.8655
DG(18:1/22:5)	27.8444	27.4125	27.1222	27.3323	26.8381	26.9672	27.16	27.1952	27.8618
DG(18:1/22:6)	25.2685	27.313	27.5455	26.9471	26.9273	27.1021	25.3952	25.9453	21.7677
DG(18:1/24:1)	23.3718	23.8574	23.3253	21.0719	21.1034	21.1596	19.4368	20.415	19.9951
DG(18:1/24:2)	16.189	20.7107	20.4874	18.5252	18.4344	18.5062	21.6016	21.6573	21.9964
DG(18:2/18:2)	25.8534	25.2573	24.9819	29.6101	29.1408	29.2672	28.2807	29.0203	29.718
DG(18:2/20:4)	24.6328	21.8651	22.908	25.3358	26.5861	26.886	25.3503	26.0028	27.6905
DG(18:2/22:6)	NA	NA	19.2267	26.2302	26.6508	26.2363	25.5119	26.1531	25.4244
DG(18:3/18:2)	19.1103	16.8204	18.8199	25.4072	25.2386	25.7825	26.1044	26.1549	27.0451
DG(20:1/18:1)	23.8682	24.1229	24.2088	23.6275	22.952	21.3619	19.4903	19.3876	22.2522
DG(20:2/18:2)	24.1622	24.2188	24.0207	26.9539	26.9413	26.4637	26.5594	26.7171	26.8285
DG(20:2/22:4)	23.2498	23.1199	22.7049	19.4865	19.392	19.0382	19.6009	19.6101	19.967
DG(20:2/22:5)	23.5239	24.104	24.8409	23.7162	18.3833	22.5232	23.0635	22.2729	22.1906
DG(22:0p)	22.3926	22.2462	22.3834	22.5884	19.8039	21.1022	23.5424	22.9267	22.3443
DG(22:1/18:2)	20.7183	22.3509	21.905	20.8237	21.8208	20.4672	22.9327	21.2357	22.4984
DG(22:4/18:2)	22.8329	23.0116	22.9152	23.2214	24.4182	24.5625	26.2311	27.0979	26.7494
DG(22:5/18:2)	23.0552	22.6926	23.6887	26.5579	26.6415	26.8029	27.097	27.3821	26.4928
DG(24:0p)	21.1332	21.4725	22.1131	22.3657	21.8857	20.4142	22.6066	22.1915	22.6635
DG(24:1/18:2)	21.8446	22.5866	22.1338	22.5728	22.1091	22.4653	NA	NA	NA
DG(24:2/18:2)	21.2774	21.8689	21.6671	22.2916	22.2733	22.2299	20.1701	NA	20.2742
DG(24:4/16:0)	23.5901	24.6737	24.666	25.1324	24.8832	25.1349	23.7166	21.6969	24.0498
DG(24:4/18:0)	16.3735	17.213	16.2131	22.1523	21.2116	21.6065	22.7385	22.2121	23.2168
DG(24:4/18:1)	24.4981	23.7504	23.6516	22.9883	23.0224	23.3329	22.5491	18.4558	21.1199
DG(24:4/18:2)	24.6194	23.824	24.1336	22.2675	23.544	23.0364	23.6294	23.0327	23.8215
DG(24:4/20:2)	NA	16.3569	NA	17.2181	17.5722	19.5563	18.0175	NA	19.2621
DG(24:5/18:2)	25.6869	24.2211	24.7471	24.9631	25.1775	24.8336	23.4028	23.4358	23.7171
DG(26:0/18:1)	22.356	23.209	22.4242	18.2926	NA	NA	NA	NA	NA
DG(26:1/16:0)	24.1191	24.0611	23.248	17.1074	NA	18.2284	NA	NA	NA
DG(26:1p)	22.5445	23.0802	22.6677	19.7729	19.4316	19.7725	NA	NA	15.9869
DG(26:2/16:0)	17.0543	14.8412	NA	21.1342	21.2414	19.5088	21.5873	18.4504	22.3931
DG(26:2/18:2)	19.7445	21.4977	20.5491	21.4033	21.0931	21.8563	21.4334	20.7066	21.9898
DG(26:4/16:0)	22.6423	20.9173	22.9434	22.8319	22.6866	22.7767	22.2694	21.3916	22.5278
DG(28:0p)	22.0363	21.9506	22.5312	22.2831	22.0777	21.5524	23.3681	22.8676	23.5796
DG(28:2p)	23.6472	24.172	23.6006	22.3537	21.5185	20.9473	23.6609	23.3344	24.0654
DG(28:4)	21.9337	22.0937	21.8663	15.0677	21.4703	21.7156	22.033	22.3342	22.2306
DG(29:2p)	18.7805	16.1868	17.5753	18.3806	17.4714	18.7456	19.4211	NA	16.328
DG(30:0p)	20.8757	NA	NA	NA	20.0905	NA	21.2678	21.5656	20.1221
DG(30:1p)	25.3619	25.2781	25.5734	26.2883	26.8862	26.3382	26.9271	27.1816	27.2027
DG(30:2p)	23.9776	26.2804	26.284	25.0421	25.1613	25.0126	25.3563	25.6645	25.6718
DG(31:0e)	26.4232	26.6628	26.9562	25.9538	25.9846	26.5979	26.0162	26.2137	26.1509
DG(32:0p)	29.2942	29.047	29.1992	29.8506	30.1631	30.1007	29.7413	30.298	29.6936
DG(32:1e)	27.0321	26.1276	25.9009	27.9045	28.7914	28.8739	26.8369	29.3382	27.6092
DG(32:1p)	26.0066	26.2061	26.4267	27.9709	28.1985	28.2609	28.1625	28.2371	26.777
DG(32:2e)	21.5844	19.3698	20.7884	25.8022	25.5036	26.1382	24.5529	18.7268	17.6785
DG(32:2p)	28.9029	29.3254	29.4039	28.584	28.8909	28.5457	29.0459	29.3856	29.1962
DG(33:1p)	24.9102	24.8576	24.1147	26.6106	27.1632	26.8022	26.6819	27.0751	27.0941
DG(33:2p)	28.7392	28.6964	28.726	28.4324	28.1645	27.8973	28.3885	28.4306	27.9831
DG(34:0p)	29.291	29.5383	29.2555	30.9931	31.8999	31.1295	29.7009	29.8391	30.6684
DG(34:1p)	30.3285	30.2493	30.1004	32.4136	32.253	32.3969	31.7597	32.2747	31.8616
DG(34:2e)	20.8762	25.6492	19.2682	27.4518	28.1335	27.6555	27.904	27.4888	27.8545
DG(34:2p)	33.1997	33.5484	33.2457	32.8125	33.1916	33.1281	32.8021	32.7148	33.0421
DG(34:3)	23.395	23.2039	21.0759	23.9494	25.4284	25.4368	25.6225	25.2907	25.3483
DG(34:3p)	30.3351	30.788	30.2057	31.081	31.2909	31.2881	31.8814	31.3537	31.6142
DG(34:4p)	25.0665	25.5423	24.623	26.6256	26.9043	26.4993	27.9812	27.2849	27.6818
DG(35:1e)	25.481	23.2423	23.1763	22.1471	22.3578	22.1626	25.5796	24.9617	24.7486
DG(35:1p)	27.242	27.5838	27.4097	27.8294	28.0815	28.3186	27.7088	27.7879	28.1504
DG(35:2p)	29.3962	29.5512	29.5358	28.8582	29.627	29.3502	28.3468	27.9276	29.2853
DG(35:3p)	29.2815	29.3256	28.8188	28.5596	29.0012	28.5773	29.2375	29.1894	29.6949
DG(36:1e)	29.1013	30.1484	29.5432	29.8545	29.8336	29.5374	30.0407	29.6924	29.9022
DG(36:1p)	30.565	30.8564	30.2546	29.1064	28.4207	28.2806	27.855	27.4205	26.5186
DG(36:2p)	32.6006	33.0303	33.5048	33.4861	34.0268	33.7603	34.3528	34.3653	34.6129
DG(36:3p)	32.7942	32.589	32.3393	32.5551	32.9611	32.745	32.7601	32.0508	32.7068
DG(36:4)	NA	NA	NA	NA	NA	NA	NA	NA	26.0361
DG(36:4e)	27.4623	27.4299	27.4506	25.6955	24.7823	24.8581	27.1482	26.5783	27.2145
DG(36:4p)	30.1817	30.4972	30.0456	32.6694	32.8417	32.5097	32.8508	32.9988	32.9462
DG(36:5p)	25.2706	26.0338	25.436	29.3826	29.3596	29.5773	30.5902	30.469	30.8182
DG(37:2p)	27.7523	27.9657	26.9942	26.3736	27.3238	27.3653	26.8927	25.9148	26.7848
DG(37:3p)	27.7209	28.1603	27.7023	26.9063	27.6332	27.1244	27.2295	27.1214	27.5532
DG(38:1e)	25.1469	25.5326	25.0275	25.4415	25.6269	25.5166	24.5452	21.5529	22.7985
DG(38:1p)	25.9824	27.3385	26.1865	25.9371	26.0205	25.3178	21.6958	22.8622	25.7496
DG(38:2p)	28.0518	28.9754	28.3823	27.0437	27.5378	27.6892	27.8792	27.7951	28.5203
DG(38:3)	19.7396	21.4443	22.4012	23.905	24.1655	23.4096	23.8685	20.453	21.0542
DG(38:3p)	30.2179	29.7394	30.1148	30.762	30.104	30.5943	30.8942	30.7723	30.8702
DG(38:4p)	30.5722	31.2746	30.3338	31.8629	32.2227	32.0326	32.0837	31.7351	30.6551
DG(38:5)	20.4152	20.1724	20.3288	19.7135	20.2683	16.6236	15.6271	17.2334	18.4659
DG(38:5e)	25.3774	25.3498	25.5843	25.5551	25.5014	25.1091	23.2552	21.4133	22.4977
DG(38:5p)	25.0678	25.4824	26.3803	28.871	29.3505	29.1039	27.8437	29.1574	28.8736
DG(38:7)	21.2065	NA	NA	NA	16.9762	NA	22.1884	25.8103	26.5821
DG(40:1e)	25.8118	25.5848	25.5766	25.4121	25.7009	25.5259	24.7943	25.7649	25.0192
DG(40:2p)	25.8612	25.5725	25.4192	25.5619	26.2721	25.6671	24.0199	23.8454	24.1341
DG(40:3p)	27.7342	28.1397	27.5521	27.7163	28.2833	27.4994	27.5792	27.7774	27.2126
DG(40:4p)	28.6366	28.9731	28.3112	28.571	28.7316	28.55	28.3691	28.0478	29.0194
DG(40:5p)	27.9911	25.147	25.5306	27.8075	28.1562	27.9906	25.4622	25.8411	27.8326
DG(40:6p)	28.2632	27.9649	26.835	26.2802	26.1652	26.5337	25.8126	26.543	26.1192
DG(42:3p)	26.7039	26.9504	26.6319	26.2983	26.9721	26.5355	26.3653	26.8296	26.5547
DG(42:4)	25.0741	24.7068	24.6897	22.7994	22.8282	19.5205	17.748	16.9622	20.1863
DG(42:4p)	22.6268	21.8483	21.9854	24.5478	25.1791	25.1526	24.1523	25.7244	24.4489
DG(53:8)	24.9262	23.9344	24.696	23.5541	23.0077	23.7991	NA	NA	16.2695
DG(55:8)	22.3503	21.8529	16.6579	24.048	24.8997	24.3463	24.5521	25.5084	24.8299
DG(57:11)	18.0176	23.1772	16.6481	24.282	27.4404	24.7663	26.7423	27.8364	27.0813
DG(59:10)	23.2744	20.3634	23.0344	24.3009	24.7861	24.5888	24.1235	25.0884	24.2636
DG(59:12)	24.4232	24.0494	24.1332	25.8518	26.2698	26.2084	17.0632	26.7666	25.9629
DGDG(30:1)	23.6884	29.3371	27.1342	28.6552	28.5309	28.5342	30.3563	30.3393	30.264
DGDG(44:11)	14.628	13.8716	NA	14.0439	15.6775	14.4237	14.8718	15.0775	NA
dMePE(10:0p/20:4)	22.6031	22.5982	22.4009	13.6584	20.8561	21.838	21.6419	21.4059	21.5894
dMePE(10:0p/22:6)	NA	21.9155	21.4216	20.7935	21.6513	20.7511	21.2894	21.081	21.1714
dMePE(12:0p/20:4)	20.2183	23.0098	19.0664	22.3303	22.0684	21.838	22.9563	22.755	23.0301
dMePE(14:0/14:0)	25.0763	23.0464	25.0365	24.326	24.6929	24.6997	24.4412	24.2453	24.4937
dMePE(14:0/18:2)	24.9741	27.2429	26.7363	27.6673	27.6088	27.6962	27.491	27.66	27.5117
dMePE(14:0/20:5)	18.8903	20.3602	20.5987	20.5373	18.453	18.9288	21.2014	21.3687	21.612
dMePE(14:0/22:6)	23.4635	23.2422	23.3884	22.5439	22.3569	20.52	22.3761	22.4659	22.4791
dMePE(14:0/24:0)	21.7451	20.6303	20.6843	22.6155	22.4586	22.2902	NA	NA	NA
dMePE(14:0e/16:0)	NA	22.1553	20.5271	23.6142	22.6425	22.9025	23.5598	23.5609	23.7551
dMePE(14:0e/20:3)	22.4504	22.1632	22.3076	25.1083	24.9008	21.4456	25.7658	25.6159	25.8117
dMePE(14:0e/20:4)	22.5358	26.6856	26.2718	26.6753	26.1338	26.2907	27.4457	27.4472	27.4609
dMePE(14:0e/22:4)	22.0779	25.4074	21.7983	26.2078	26.4379	26.3136	28.1671	25.6459	26.0352
dMePE(14:0p/18:3)	22.2712	22.3359	22.1743	18.2054	16.251	21.17	16.6697	18.8338	18.3663
dMePE(14:0p/20:3)	28.0524	27.5475	27.8976	27.0858	27.7024	27.8484	27.9935	27.8146	28.0511
dMePE(14:0p/20:4)	30.1821	31.0969	31.1634	29.7232	29.5204	29.5746	27.0119	26.9692	27.0752
dMePE(14:0p/21:3)	24.2566	25.1724	24.402	25.3967	25.7772	25.0495	25.4505	25.182	25.4843
dMePE(14:0p/22:2)	25.3428	23.8335	24.7985	23.3252	22.9927	22.9734	19.4627	15.6645	19.2014
dMePE(14:0p/22:4)	26.9025	25.4916	26.8516	24.9061	25.0186	25.1841	29.445	29.2251	29.4719
dMePE(15:0/14:0)	21.0371	23.794	22.8354	21.8124	23.2541	21.8593	23.8859	24.5021	24.2563
dMePE(15:0/16:0)	26.268	26.6635	26.192	25.8527	26.3453	25.8004	25.1274	21.6245	25.2341
dMePE(15:0/16:1)	26.7808	26.9029	25.7614	26.028	26.1074	24.8985	26.9393	26.1188	26.9816
dMePE(15:0/18:3)	17.1785	18.7755	15.7682	22.2437	16.6592	19.0479	22.3331	22.5344	22.5158
dMePE(15:1/16:1)	23.885	23.8848	23.7895	22.9975	22.4858	22.7339	23.8647	23.6952	23.6114
dMePE(16:0/14:0)	28.2634	28.2298	28.3594	27.7561	27.8043	28.101	25.4358	25.6963	26.8878
dMePE(16:0/16:0)	30.0534	29.8176	29.955	30.3155	29.7002	29.932	29.8007	30.0905	29.8749
dMePE(16:0/16:1)	31.7653	31.4381	31.5392	30.1892	30.1042	30.4967	29.8584	30.073	29.9114
dMePE(16:0/16:2)	24.7843	24.588	24.7281	22.5785	21.3072	24.0141	26.9605	26.9786	27.0365
dMePE(16:0/17:0)	26.2602	25.4775	26.1906	26.1029	25.8731	25.7305	26.5379	26.7179	26.6081
dMePE(16:0/18:1)	32.4221	32.1639	32.4309	31.2948	31.3962	31.6057	31.1301	31.1938	31.1677
dMePE(16:0/18:2)	31.0238	29.9652	30.8644	29.7508	29.7189	29.9651	30.4596	30.6326	30.4838
dMePE(16:0/20:1)	27.386	27.7945	27.2819	27.0361	26.9329	27.0476	27.2608	26.5799	27.2624
dMePE(16:0/20:2)	30.0444	28.854	29.9349	28.1854	29.6684	29.9853	27.9898	27.5215	28.1388
dMePE(16:0/20:3)	29.3619	29.4842	29.3797	28.5905	29.4856	29.4228	28.4655	28.2524	28.4969
dMePE(16:0/20:4)	25.5669	25.0683	25.3559	28.1491	28.5705	28.7983	26.0461	26.1266	26.0744
dMePE(16:0/21:1)	18.1268	21.8296	23.9768	24.0972	23.9737	23.9301	24.1194	23.6631	23.9108
dMePE(16:0/22:0)	21.4396	16.3853	19.963	22.743	22.5614	22.8477	22.1011	22.9536	22.286
dMePE(16:0/22:1)	23.6935	22.2521	23.4107	24.6096	24.6725	24.6249	25.7194	25.1321	25.6309
dMePE(16:0/22:2)	25.5846	22.4189	25.067	22.8945	22.9096	22.9044	21.6147	20.2429	21.618
dMePE(16:0/22:3)	26.2698	27.2319	26.502	27.5321	27.8429	28.1092	28.0735	27.427	28.0396
dMePE(16:0/22:4)	26.5058	29.0424	26.0797	27.3005	28.1224	28.8837	25.5443	25.3275	25.5472
dMePE(16:0/22:5)	26.8742	27.2988	26.6528	26.3328	26.443	26.4555	28.9354	28.9268	29.0302
dMePE(16:0/24:0)	15.5935	21.6439	21.7622	20.5026	19.6512	21.0104	15.3475	19.7763	19.5675
dMePE(16:0/24:1)	21.8986	26.7966	22.0709	22.9101	22.8449	23.3439	24.8698	24.1646	24.9182
dMePE(16:0e/18:1)	15.5753	22.2698	22.4458	25.0647	25.3274	25.4489	25.9321	25.4589	26.0019
dMePE(16:0e/18:2)	26.4329	28.4128	27.9933	27.5875	27.6955	27.8698	27.5913	26.9876	27.5646
dMePE(16:0e/20:1)	13.7767	25.0135	24.3903	24.3633	22.6468	23.3017	24.8868	24.1155	24.9411
dMePE(16:0e/20:2)	17.6148	25.0827	23.5498	25.8386	25.0128	25.242	26.4014	22.5302	26.3455
dMePE(16:0e/20:4)	25.7197	25.188	25.6701	26.1059	25.9996	26.1965	27.45	27.1095	27.452
dMePE(16:0e/22:1)	23.8262	23.3886	23.6562	23.0513	23.0931	23.1537	23.649	22.9958	23.7417
dMePE(16:0e/22:3)	23.4494	24.2694	23.1575	25.0492	25.2221	25.052	26.3788	25.6308	26.3327
dMePE(16:0e/22:4)	25.5354	25.5543	25.7273	26.9322	26.5999	26.534	28.0594	27.3652	28.0645
dMePE(16:0e/22:5)	24.8423	24.6029	24.742	26.5619	25.6806	25.8072	27.9579	27.3237	27.7206
dMePE(16:0p/20:3)	27.6351	28.0793	27.9147	28.2474	28.4147	28.6478	27.9187	27.392	27.8558
dMePE(16:0p/20:4)	30.1789	30.6067	30.7847	30.0915	30.2889	30.3853	29.6644	29.3121	29.6653
dMePE(16:0p/21:3)	23.5362	24.3349	23.3316	24.046	24.2275	23.8163	23.1954	22.3658	23.087
dMePE(16:0p/22:2)	26.0705	26.3171	25.7938	23.3427	23.4563	25.4214	22.8768	22.171	22.9231
dMePE(16:0p/22:3)	26.8849	27.1971	26.7935	26.886	26.8884	27.5515	27.4022	26.3706	27.3385
dMePE(16:0p/22:4)	27.4604	29.218	27.4058	28.8779	28.1883	28.825	28.894	28.3376	28.8908
dMePE(16:0p/22:5)	30.5241	30.0819	29.53	30.4076	30.0299	30.6222	29.1055	28.7017	29.1092
dMePE(16:0p/24:2)	21.8876	19.5372	21.2644	16.6512	23.6189	21.7646	23.4637	22.1935	23.2907
dMePE(16:1/14:0)	27.4794	27.7974	27.8969	26.6474	26.432	26.6657	26.7339	26.4885	26.3091
dMePE(16:1/14:1)	24.7191	24.8505	24.7358	24.3279	23.2409	23.3598	24.5575	24.8369	24.2559
dMePE(16:1/16:1)	28.3749	28.3645	28.4831	28.3013	28.6864	28.7122	28.2165	28.3653	28.239
dMePE(16:1/16:2)	25.6585	26.5382	26.1517	27.1019	27.3941	26.8909	26.9128	27.5922	27.4719
dMePE(16:1/18:1)	28.7082	30.5881	30.0777	30.4164	30.9462	30.9981	29.8886	30.1251	29.9784
dMePE(16:1/18:2)	28.7729	28.8984	28.6921	30.3062	30.2685	30.4478	30.8283	30.9442	30.8763
dMePE(16:1/20:3)	25.6128	24.9591	25.4209	25.8754	27.6986	27.0935	28.0963	28.2336	28.0855
dMePE(16:1/20:4)	23.9367	25.7461	25.5569	26.706	26.3054	26.1417	27.1387	27.2692	27.1679
dMePE(16:1/20:5)	22.8488	24.223	21.3316	23.3927	21.7383	22.4342	20.6668	22.8457	20.4036
dMePE(16:1/22:0)	25.3172	26.3865	25.3525	24.5298	24.6397	24.8522	23.6723	18.1239	23.7639
dMePE(16:1/22:1)	26.4396	26.7899	26.2445	24.825	24.7328	24.9833	23.5478	22.9294	23.5635
dMePE(16:1/22:5)	20.2271	19.5307	20.4526	21.2755	21.6377	22.1208	23.1075	23.3279	23.3424
dMePE(16:1/22:6)	24.6025	25.592	25.5345	24.266	24.5976	24.6141	25.6013	25.1332	25.6853
dMePE(16:1/24:1)	26.2425	26.5297	26.3572	26.7082	26.8052	26.9272	24.9116	24.0856	24.8563
dMePE(16:1p/20:4)	23.6774	23.2414	23.4118	28.6522	28.7156	28.7922	27.7807	27.9867	27.7895
dMePE(16:1p/22:1)	22.3185	22.171	22.2495	22.543	23.5694	23.487	24.339	23.7789	24.3636
dMePE(16:1p/22:5)	28.6253	28.8782	28.5154	30.1139	29.5129	29.311	30.2063	30.0291	30.2591
dMePE(16:1p/24:1)	19.3543	23.7956	18.4897	22.9942	23.027	23.0657	23.141	17.4121	23.1904
dMePE(16:1p/24:2)	20.534	23.223	20.3354	22.795	23.1545	23.1888	22.5826	22.4575	22.633
dMePE(16:2/14:0)	20.7705	21.7178	20.5402	24.0245	24.824	23.8121	25.1921	25.6872	24.1349
dMePE(16:2/14:1)	NA	14.7089	NA	NA	NA	NA	NA	NA	16.1827
dMePE(16:2/16:2)	18.9363	23.3366	20.4543	22.6772	22.6377	25.3661	24.5896	24.4876	25.1719
dMePE(16:2/18:2)	22.3464	23.251	22.8097	26.2425	26.1423	26.2676	26.647	26.8279	26.4917
dMePE(16:2/20:5)	17.6258	17.2526	17.722	25.6145	NA	23.7086	25.8019	25.691	25.7754
dMePE(17:0/18:1)	27.3384	26.7493	27.7121	27.4318	27.1646	27.1401	27.1867	27.3474	27.3165
dMePE(17:1/16:0)	28.8842	28.6309	29.0823	28.0556	28.074	28.0934	28.0084	28.1746	28.0703
dMePE(17:1/16:1)	27.2521	27.9689	27.4663	26.9029	26.7506	27.3118	26.0548	26.5662	26.2397
dMePE(17:1/16:2)	23.4492	23.7786	23.4898	24.0651	23.1265	22.6726	24.3818	24.4052	24.6719
dMePE(17:1/18:1)	28.3151	28.8821	28.9858	27.7116	27.9637	28.2483	27.8066	28.1405	27.5372
dMePE(17:1/18:2)	25.5845	26.03	26.3161	27.0169	27.0939	27.0622	26.3297	25.904	26.408
dMePE(17:1/20:1)	22.7416	20.22	22.6805	NA	18.4877	19.7812	12.6987	NA	14.2423
dMePE(17:1/20:2)	24.7901	24.598	24.7206	25.0488	25.9082	25.8035	25.1891	24.8884	25.1934
dMePE(17:1/22:0)	24.0688	24.674	24.1127	24.336	24.4769	24.539	23.9955	23.344	23.9967
dMePE(17:1/22:1)	24.4815	25.0626	23.4025	23.8732	24.6883	24.8241	23.6272	20.651	21.9204
dMePE(17:1/22:2)	24.4719	24.2684	24.4931	24.9995	24.6064	25.2258	25.3619	24.7167	25.3327
dMePE(17:1/24:0)	24.0634	24.2236	23.5705	23.7851	22.9453	24.3277	23.1533	22.5589	23.2422
dMePE(17:1/24:1)	24.2501	25.0134	23.9225	24.3047	24.8893	24.7157	23.3594	23.4933	23.224
dMePE(17:1/24:2)	23.3462	23.5079	23.3672	21.1304	23.6481	23.424	22.6852	21.5669	22.4412
dMePE(18:0/16:0)	29.0394	28.1573	28.9787	29.3109	29.3085	29.4553	29.0069	29.2077	29.1218
dMePE(18:0/17:0)	25.5682	24.2938	25.6288	24.9162	24.7318	24.9831	24.76	23.9765	24.8053
dMePE(18:0/18:1)	29.1731	29.0587	29.1152	28.4479	28.1992	28.3283	29.062	28.8213	25.464
dMePE(18:0/20:2)	26.1345	26.6146	26.3282	26.3459	26.3521	26.1907	27.404	26.5497	26.8526
dMePE(18:0/20:4)	25.2775	25.065	23.0572	25.3514	25.0743	25.2336	25.2159	25.0956	25.2071
dMePE(18:0/22:3)	17.7892	16.7876	18.6995	20.1828	19.7822	16.853	20.3502	23.3799	20.777
dMePE(18:0/22:4)	21.9886	24.9318	22.4979	25.2425	25.0948	25.9233	24.6267	24.4178	24.8359
dMePE(18:0p/18:2)	23.3914	22.8752	23.2302	26.8098	26.7441	26.093	27.9661	26.1724	27.3557
dMePE(18:0p/20:4)	28.5651	28.3683	28.513	25.1553	24.827	24.9153	22.5835	20.788	22.4146
dMePE(18:0p/22:4)	23.4838	26.412	23.5204	25.7474	25.5473	26.5354	24.9098	24.2075	25.1447
dMePE(18:0p/22:5)	27.5103	27.6331	27.4755	25.5475	26.5127	26.7192	24.0495	23.4791	24.0332
dMePE(18:1/18:1)	29.1461	29.0892	29.2887	29.7791	29.5697	29.6557	29.5105	29.7768	29.5256
dMePE(18:1/18:2)	29.681	30.0277	29.5437	30.2547	29.8615	29.8835	30.0958	30.5072	30.1209
dMePE(18:1/20:2)	27.3368	26.9689	27.08	29.1813	29.4263	28.6083	29.209	28.7869	29.1904
dMePE(18:1/21:1)	22.4357	23.1004	22.6406	21.5083	21.4267	19.7805	21.5689	17.1026	21.017
dMePE(18:1/22:1)	24.3867	24.7548	24.6086	25.3953	24.6013	25.0018	26.0215	24.9361	25.9753
dMePE(18:1/22:2)	26.3257	26.6308	26.123	26.9702	26.9945	27.2114	27.3043	26.8521	27.2866
dMePE(18:1/22:4)	26.6353	26.7385	27.0342	26.3184	25.8853	26.072	26.135	26.218	26.1577
dMePE(18:1/22:6)	25.8937	25.7899	25.743	24.0055	23.5098	23.6105	24.5097	24.9133	19.2963
dMePE(18:1/24:0)	25.1722	26.4223	24.4832	25.2678	25.1499	25.4652	25.2676	23.9341	25.0602
dMePE(18:1/24:1)	26.7124	27.0308	26.7832	26.0647	26.1224	25.4754	26.6359	24.9087	26.7787
dMePE(18:1p/22:4)	21.5528	25.9646	25.691	24.7608	22.6498	22.1682	22.0836	20.4555	25.9229
dMePE(18:1p/22:5)	26.7286	26.4305	26.4271	25.4291	25.4034	25.4584	24.3486	23.9849	24.295
dMePE(18:2/18:2)	28.1102	30.7587	30.8656	31.3772	31.4092	31.451	30.8098	30.8563	30.7997
dMePE(18:2/20:4)	24.9235	25.491	25.2199	25.8395	23.7227	23.5521	25.6546	26.0845	25.6693
dMePE(18:2/22:6)	24.1722	24.3916	24.1475	25.3491	25.1305	25.373	24.9631	25.0849	25.0237
dMePE(18:2p/22:5)	26.0454	23.9818	25.8788	21.7678	21.4552	23.832	25.2871	25.2297	25.129
dMePE(18:3/20:3)	26.3694	26.812	26.9506	28.3562	26.5378	26.5786	27.2252	27.4879	27.2146
dMePE(19:1/16:0)	25.1578	24.0001	23.5439	25.9095	25.3297	25.3789	25.6768	25.0172	25.6265
dMePE(19:1/18:0)	24.3718	24.9012	24.6491	23.7149	23.7902	23.8716	15.5348	20.8542	14.4804
dMePE(19:1/18:1)	26.8138	27.0328	26.9623	26.8787	26.7564	26.8695	26.1741	26.1385	26.1822
dMePE(19:1/18:2)	23.4	23.915	24.6352	25.314	26.1112	24.3512	25.9681	24.754	25.9768
dMePE(19:2/18:2)	22.743	22.3562	26.3625	26.4915	26.7307	26.4394	25.2616	25.7896	25.3944
dMePE(20:0/16:0)	21.9439	22.8129	23.0934	22.0635	23.0693	22.4368	21.8464	23.216	22.0199
dMePE(20:0p/18:2)	22.2829	21.6252	23.6551	24.4677	24.325	24.3362	23.4228	22.8859	23.4049
dMePE(20:0p/20:4)	26.6707	24.836	24.3651	22.6239	23.5231	23.5173	22.0689	17.7841	21.8335
dMePE(20:0p/22:4)	20.0801	20.7894	19.7374	20.8631	20.9098	19.9184	20.5073	18.2638	20.3263
dMePE(20:0p/22:5)	22.915	22.6732	21.7166	20.1134	19.5454	19.9468	21.5814	20.1335	21.7632
dMePE(20:0p/22:6)	24.1578	23.3158	24.5962	22.5555	24.0146	23.0354	22.3472	21.5435	22.4755
dMePE(20:1/18:1)	26.874	27.4843	27.264	28.1161	28.1528	28.2667	27.2946	26.7749	28.0042
dMePE(20:1p/20:4)	21.8991	21.4694	23.1541	25.62	25.4748	25.738	24.7476	24.3174	24.5066
dMePE(20:2/18:2)	27.0425	26.8289	26.9953	28.3457	28.3924	28.2832	29.8758	29.5826	29.777
dMePE(20:3/18:2)	24.7184	24.4314	19.1231	24.4535	24.1039	24.7745	26.0666	25.6297	25.7732
dMePE(20:3/22:1)	23.2456	23.7274	23.1883	22.1066	21.6533	22.2349	24.3978	23.7916	24.4252
dMePE(22:0/20:3)	26.0291	24.6608	24.6132	23.5513	25.4147	25.5987	22.6734	21.6773	22.9978
dMePE(22:1/18:2)	23.7602	24.3549	23.6899	23.9905	25.3087	24.768	24.6566	22.7587	24.3138
dMePE(22:2/18:2)	27.3846	26.9771	27.0661	28.0857	27.9282	27.6091	28.0616	27.3112	28.2167
dMePE(22:3/18:2)	24.934	24.5185	24.5321	24.2867	23.9144	24.2071	22.869	21.7935	22.7784
dMePE(22:5/18:2)	23.162	23.3819	22.6063	25.5873	25.554	25.6579	25.1364	24.5171	25.3726
dMePE(24:0/18:2)	25.8595	26.3671	25.6661	25.4133	25.3597	25.4886	22.5715	21.8061	22.8703
dMePE(24:0/20:3)	21.3279	22.05	21.6391	20.5583	21.0215	20.3834	20.6892	18.2826	20.4804
dMePE(24:1/18:2)	23.1472	23.595	22.8258	24.2258	23.8732	23.9146	24.7342	24.0751	24.4172
dMePE(24:2/18:2)	24.7252	24.6295	23.763	24.7254	25.3485	25.472	25.5051	24.1488	25.6194
dMePE(24:3/16:0)	23.9881	24.1963	23.5045	23.5449	24.3329	24.5405	23.8765	23.1839	23.8014
dMePE(24:4/18:0)	23.7885	23.0925	23.7111	22.8853	22.0888	21.6981	24.6025	23.4051	23.6576
dMePE(24:4/18:1)	25.0729	23.8667	24.9626	24.4005	25.2486	25.3265	24.6769	24.4761	24.8377
dMePE(24:5/18:1)	20.7211	21.1088	23.1034	23.0095	23.3576	23.626	24.0647	22.3686	23.3424
dMePE(25:1/16:0)	23.049	23.2513	22.9518	22.4769	22.3556	22.2295	18.4957	20.4705	19.1394
dMePE(26:0/16:0)	24.2798	24.358	23.9829	22.7775	22.5881	22.6216	16.0924	19.1059	21.2293
dMePE(26:0/17:1)	22.0829	21.4521	22.7377	16.2012	16.2853	17.8167	17.5826	16.1518	18.3259
dMePE(26:0/18:1)	24.2314	24.6434	24.3456	21.4843	18.8522	21.1434	15.6222	18.8716	17.4253
dMePE(26:0/18:2)	24.4486	24.9382	24.82	22.07	22.4024	23.2376	23.4626	22.0302	23.1603
dMePE(26:1/16:0)	25.6052	25.8524	25.5818	20.4064	22.9773	23.6157	23.973	23.6577	23.6906
dMePE(26:1/18:1)	24.5215	24.5016	24.5972	22.5548	22.2013	22.3388	22.764	18.9913	22.61
dMePE(26:1/18:2)	22.7979	24.0335	23.129	22.9847	22.7781	22.5028	24.2515	22.3795	24.1852
dMePE(26:1/22:6)	24.2889	24.3189	24.4432	24.2371	23.905	24.2825	22.0012	17.8123	21.8616
dMePE(26:2/17:1)	20.575	18.3424	22.1488	23.3333	16.9321	22.4232	21.9635	22.1914	22.9295
dMePE(26:2/18:1)	19.4056	18.09	18.8128	20.5216	20.1372	20.9133	21.1526	20.9149	21.6558
dMePE(26:2/18:2)	22.8437	22.5083	22.3337	22.9075	21.8647	22.6128	23.3752	22.3423	24.0885
dMePE(26:4/18:2)	19.1879	17.9931	18.6208	21.5226	21.6835	21.7711	16.9387	16.8033	17.8553
dMePE(28:0p)	22.2069	22.1583	22.284	NA	22.4122	22.1306	22.4566	22.3216	22.4789
dMePE(28:1/18:1)	21.7966	22.4423	21.6195	19.189	18.5109	17.6877	17.449	18.582	19.4953
dMePE(29:0p)	NA	17.5913	16.2152	21.8989	18.1571	18.1324	22.3625	22.114	22.2188
dMePE(30:0e)	24.0999	24.001	24.4504	24.452	24.6971	24.7954	23.2161	23.4628	23.2375
dMePE(30:0p)	26.4015	25.1512	26.2173	24.3021	24.3153	24.5218	26.9943	26.9667	27.0614
dMePE(30:1)	19.7828	23.4835	20.4118	22.0869	23.2629	23.1162	25.1349	25.1612	25.1676
dMePE(30:1e)	21.8443	21.7482	21.5676	20.4448	20.9833	20.8111	22.2568	19.8039	25.2287
dMePE(30:1p)	25.1062	25.1237	25.1265	25.1768	25.1539	25.0366	24.5306	24.1855	24.5806
dMePE(31:1p)	25.3159	24.0042	24.3744	23.7134	23.9211	24.2221	22.8349	22.413	22.6485
dMePE(31:2)	18.1569	16.9284	18.4305	22.9743	22.1322	20.8921	23.2718	23.331	23.2052
dMePE(32:0e)	26.1279	25.7078	25.9062	26.4795	26.3768	26.5012	26.3287	26.2188	26.2938
dMePE(32:0p)	27.2342	27.8328	27.1622	27.9365	28.4659	28.0365	28.3837	28.2651	28.3967
dMePE(32:1/20:4)	16.6188	14.2785	15.0176	18.0167	16.5362	16.5565	20.8253	19.2346	20.192
dMePE(32:1e)	26.7813	27.0019	26.3631	27.1338	27.5465	26.7045	27.3896	27.1173	27.3735
dMePE(32:1p)	29.0784	29.2038	28.9679	29.3069	29.2486	28.4144	28.6324	28.344	28.6436
dMePE(32:2)	22.3792	22.3061	22.3106	22.7603	22.5274	15.8944	22.8228	22.7939	22.6545
dMePE(32:2e)	23.3976	23.5876	23.0207	22.3792	22.2642	22.2336	25.2313	25.1747	25.1318
dMePE(32:2p)	26.9522	25.3822	25.432	25.8411	25.8172	25.8985	26.4969	26.4756	26.5507
dMePE(32:3)	21.38	21.0853	20.7992	21.1555	20.6352	18.4949	21.252	19.2346	20.684
dMePE(33:1p)	25.7945	26.4724	25.9923	25.4724	25.5763	25.2556	25.0755	24.5724	25.1243
dMePE(33:2)	20.4139	20.5908	20.4108	20.5755	20.3473	20.9359	21.0718	20.2188	20.7636
dMePE(33:2p)	25.2702	24.5788	25.2923	24.3073	23.9031	24.2945	25.2082	24.793	24.8781
dMePE(33:3)	20.3896	20.8119	20.2231	23.1698	22.7777	17.3724	23.437	23.0913	23.3288
dMePE(33:4)	NA	14.0165	15.0617	19.807	19.0981	NA	20.5442	18.8785	20.1762
dMePE(34:0e)	20.245	19.1304	21.5062	22.1556	22.0261	22.7132	19.4302	16.2257	14.4007
dMePE(34:0p)	26.9516	27.4926	27.2684	28.2269	27.921	28.1934	27.7881	27.7418	27.7075
dMePE(34:1e)	25.6026	25.0981	25.4993	24.911	25.0659	25.2541	19.8326	16.2456	15.0912
dMePE(34:1p)	28.579	29.2877	28.5014	28.1156	27.7978	28.0077	28.9545	28.4307	28.8839
dMePE(34:2)	26.5174	23.0311	25.4041	28.905	28.1956	27.794	28.9812	28.9203	29.0476
dMePE(34:2e)	26.9096	25.9519	26.7188	25.2609	25.3354	25.4108	27.8021	27.4547	27.831
dMePE(34:2p)	29.0751	28.5077	29.0576	28.3243	28.8274	28.2749	28.4802	28.0414	29.0004
dMePE(34:3p)	24.3799	25.2042	24.4469	26.3571	26.1338	23.4599	27.4394	27.4926	27.4636
dMePE(34:4)	25.4536	25.0052	25.8495	30.2881	29.5235	29.6509	30.0049	30.1919	30.0795
dMePE(35:1p)	25.1815	24.6563	24.3948	25.1873	25.127	25.4859	24.391	23.6936	24.4314
dMePE(35:2p)	24.7851	25.2275	24.4985	24.3333	25.2831	24.7663	24.8502	24.18	24.6962
dMePE(35:3e)	18.4253	16.2505	18.4191	20.7856	22.2324	19.8936	21.5293	20.8005	21.8255
dMePE(35:3p)	24.1578	23.6452	24.0975	20.4587	20.6855	20.0795	14.8873	NA	NA
dMePE(36:0e)	NA	15.4707	NA	19.2773	17.3714	15.295	17.7343	18.3582	NA
dMePE(36:0p)	23.6288	22.1245	22.9753	22.9911	22.8396	23.2838	23.9172	23.4791	23.9621
dMePE(36:1e)	22.9986	24.3488	22.9169	22.6596	23.5574	24.0644	15.3261	NA	17.3354
dMePE(36:1p)	27.8721	28.2943	27.8809	28.3431	28.3389	27.9461	28.0294	27.4909	28.0914
dMePE(36:2e)	13.9769	23.8167	21.9725	25.2893	24.9808	25.7832	25.3472	25.2903	26.229
dMePE(36:2p)	27.2538	28.0022	26.8998	27.8534	27.6621	28.5437	27.6145	27.2063	27.3741
dMePE(36:3)	25.2206	23.7185	25.0592	19.9166	19.7647	20.6113	18.0553	17.0796	18.2314
dMePE(36:3e)	23.3459	22.5652	23.6039	27.2753	28.0983	27.4335	27.2168	26.3308	27.2227
dMePE(36:3p)	27.2742	26.9044	27.1889	27.0151	26.909	26.9921	28.1373	28.4758	28.7009
dMePE(36:4p)	25.2406	27.0068	24.9687	27.7795	27.797	27.9236	28.433	28.4646	28.4342
dMePE(36:5)	20.4304	22.7098	21.0319	20.7402	20.9864	20.5476	22.7045	21.3674	21.7188
dMePE(36:5p)	29.2319	29.0409	22.5423	27.0254	28.6826	28.7781	30.3579	30.3842	30.3548
dMePE(37:1p)	23.8962	24.7431	23.9864	23.1055	23.2773	23.1832	23.3179	22.4001	23.3258
dMePE(37:2p)	25.1596	25.2956	24.7608	24.7639	25.2384	24.8979	24.4998	23.8921	24.6547
dMePE(37:3p)	24.3739	24.4939	24.5273	24.3401	24.4955	24.2024	24.452	23.6552	24.2678
dMePE(37:4)	26.8968	25.3424	26.806	26.1208	25.9913	26.1421	23.8718	24.192	25.3268
dMePE(37:5)	19.029	19.3906	18.8977	22.1409	21.8425	21.97	22.0912	22.2556	22.1967
dMePE(38:1e)	17.4056	18.2431	17.387	20.8435	20.8394	14.9601	23.6316	22.8535	23.496
dMePE(38:1p)	25.3356	25.6891	25.2636	25.3752	25.1037	24.9633	24.0855	23.4098	24.2067
dMePE(38:2e)	24.0136	24.3486	23.0998	24.3472	24.5451	24.8695	25.3879	24.859	25.5144
dMePE(38:2p)	25.4876	24.1022	25.1848	24.6709	23.2025	23.2615	25.7604	23.8456	25.7315
dMePE(38:3)	25.2446	24.7579	25.2459	19.9965	19.7214	21.5437	16.782	16.9975	15.794
dMePE(38:3e)	21.3415	25.4701	21.5064	25.3856	25.2322	25.4369	23.4499	22.8307	23.4473
dMePE(38:3p)	26.3024	26.2165	26.2496	27.3502	26.8963	27.7336	28.118	27.3374	28.0616
dMePE(38:4)	28.9091	28.3932	28.7708	24.5285	25.1578	25.9638	21.5539	16.7273	21.6524
dMePE(38:4p)	28.5872	27.272	26.8904	27.7327	27.4969	27.6235	28.297	27.8354	28.2457
dMePE(38:5)	27.6695	27.7184	27.8492	28.5343	29.228	27.8474	28.4982	28.3361	28.5271
dMePE(38:7)	27.9172	28.5401	28.3608	28.4096	28.2679	28.5739	24.5281	24.6839	24.7653
dMePE(38:7p)	22.3689	29.2878	29.3704	29.1491	28.0753	28.108	29.0701	29.1825	29.1093
dMePE(39:3p)	22.9883	22.4954	22.1242	22.1611	21.8014	21.9682	22.9833	21.2446	23.8917
dMePE(39:4)	23.9145	24.5352	23.8331	22.3322	22.9312	23.4921	20.7412	19.901	20.9194
dMePE(40:0)	20.6718	19.013	19.7024	NA	18.7279	NA	15.1648	NA	NA
dMePE(40:1p)	21.1996	20.9433	20.9616	19.572	20.0614	17.5053	14.7042	15.0155	NA
dMePE(40:2)	26.9586	25.321	26.7243	26.5384	26.2591	26.0757	26.559	25.8022	26.555
dMePE(40:2p)	23.2284	23.6064	22.9873	22.8087	22.955	17.2684	16.304	17.5682	19.2468
dMePE(40:3p)	23.7685	24.6345	23.1711	24.458	23.8434	23.2295	25.1081	23.5725	25.118
dMePE(40:4e)	23.7346	23.712	23.4269	24.5959	24.9742	24.8332	25.1469	22.8304	25.6472
dMePE(40:5)	24.0791	24.1244	23.8113	23.9388	23.5694	23.8661	23.6033	23.6055	23.4307
dMePE(41:2)	20.1027	20.8714	23.4247	18.2927	19.414	20.2056	20.3227	17.1387	20.1815
dMePE(41:3)	18.3948	22.728	21.2587	23.675	23.4889	23.4612	23.75	20.0918	23.7372
dMePE(42:10)	22.8126	NA	22.0177	17.4269	23.5574	23.8835	22.7184	23.3424	22.9717
dMePE(42:3)	24.7507	25.3737	21.3734	25.2128	25.838	24.7251	25.4022	24.4835	25.9674
dMePE(42:4)	23.292	20.134	23.102	20.9703	21.0164	21.2056	24.5413	23.6153	24.4534
dMePE(42:4p)	19.8223	20.8159	20.343	17.9406	15.6049	18.7934	14.9961	15.4713	16.8318
dMePE(42:5)	19.1275	24.8624	24.002	6.57674	16.5624	21.0721	18.8481	15.7726	19.0791
dMePE(43:2)	22.3334	21.834	21.627	18.4925	21.268	21.1987	20.7867	19.9201	20.6887
dMePE(43:6)	NA	17.318	18.1018	26.1807	26.1955	20.945	19.2831	20.0741	18.7249
dMePE(44:11)	24.4646	22.7214	24.0791	24.9235	25.2627	25.288	25.9496	26.2534	26.1564
dMePE(44:4)	24.1078	24.7656	24.0331	23.3478	23.3255	23.3633	23.5215	22.3109	23.6938
dMePE(44:5)	22.6437	22.7491	22.0156	17.193	15.3331	21.7453	13.1542	15.7876	15.076
dMePE(46:4)	21.7108	21.9686	21.1898	20.5755	20.6608	20.5056	19.92	16.3804	19.892
dMePE(46:5)	22.2934	22.8252	22.2261	21.5705	21.3217	21.5151	17.9767	15.8176	19.1192
dMePE(48:2)	19.4587	20.163	19.728	21.2839	20.5361	20.9524	20.8471	20.1825	20.7494
dMePE(52:5)	16.1471	16.4501	15.7972	20.2495	21.1823	21.153	NA	NA	NA
dMePE(52:6)	23.4607	23.5883	23.2975	23.3545	23.4074	24.0286	19.0248	22.1822	22.6327
dMePE(54:6)	20.4299	21.5753	20.8274	23.1276	22.4413	22.4042	22.1879	20.8748	21.8097
FA(20:4)	24.6694	25.085	24.6743	25.3987	25.8682	25.4802	25.3104	25.9879	25.3505
FA(22:4)	23.018	23.1691	16.9692	23.812	23.122	23.1555	18.9844	21.3827	22.0619
FA(22:5)	17.8902	20.504	19.1173	23.5219	22.7251	23.2655	23.5761	23.4445	22.6916
FA(26:6)	NA	20.244	NA	18.9584	17.79	19.2501	18.0603	17.3692	16.8275
GD3(d34:1)	NA	17.6017	NA	19.4611	19.8203	20.6853	NA	NA	NA
GD3(d40:3)	22.3217	19.772	22.5666	20.4381	22.1593	21.9639	19.4647	22.2773	20.0682
GD3(d43:1+2O)	NA	21.2839	16.5045	23.6351	24.0893	24.9444	22.7215	24.6629	22.8703
GM1(d34:0)	16.5903	21.6404	22.3952	18.9973	22.5235	21.8895	20.8846	22.3376	21.4932
GM1(d34:1)	22.3267	22.9961	23.2145	20.1116	20.7487	24.9394	23.9799	25.1447	23.3705
GM1(d40:1)	23.5938	21.2986	23.1471	23.6351	24.227	24.8867	22.7058	24.4144	22.9138
GM1(d41:1)	23.0552	21.1286	22.8789	20.6194	23.3613	23.354	21.8164	22.3981	21.8214
GM1(d42:0)	24.1898	21.3806	23.5216	24.0021	23.5646	23.4075	17.491	23.478	19.3402
GM1(d42:1)	26.6194	22.9115	26.4954	26.5614	23.1504	26.8756	22.0261	22.2979	22.1437
GM1(d42:2)	25.8893	24.1508	22.5378	27.2847	25.6006	27.1326	25.8983	27.3955	25.8834
GM1(d42:3)	19.515	17.3434	19.45	25.2183	26.2447	25.5698	25.2349	26.9338	25.2382
GM1(d43:1)	22.7451	22.3814	22.32	23.1191	23.7958	24.0067	22.2024	23.6775	22.4911
GM1(d43:2)	18.2477	17.9754	21.9083	21.1562	22.9202	21.6144	19.7079	22.2567	21.4176
GM1(d43:3)	NA	NA	NA	NA	NA	NA	21.0068	18.6551	20.3387
GM1(d44:1)	19.4785	19.4295	15.6041	17.6669	20.4289	21.9972	21.0418	21.0958	21.173
GM1(d44:2)	23.7743	21.8771	23.8989	24.0573	24.527	25.2019	23.416	24.7723	22.8494
GM1(d44:3)	NA	20.2032	NA	22.4835	19.2862	22.308	21.894	23.4301	22.331
GM2(d32:0)	20.9114	20.6845	20.7731	21.8989	20.6981	21.7956	21.4635	20.8941	20.2667
GM2(d32:1)	21.8189	22.4863	22.3519	23.2797	23.606	23.4364	22.9521	21.3846	22.9915
GM2(d33:0)	20.1161	20.5022	20.3211	21.4686	17.975	20.346	20.4827	20.6775	19.8204
GM2(d33:1)	21.8047	22.2198	21.7352	22.9215	23.2734	23.1408	22.7901	23.2827	22.4759
GM2(d34:0)	26.2561	21.3888	25.6212	24.0635	26.1871	25.4616	25.7791	26.4064	25.8222
GM2(d34:0+O)	21.626	21.3731	21.478	21.9951	21.8536	21.5009	22.2076	23.399	21.77
GM2(d34:1)	26.6966	25.7293	26.0199	27.7517	28.1999	27.9363	27.5605	28.169	27.6656
GM2(d34:1+O)	22.8171	22.4769	21.8873	23.2838	23.2438	22.077	21.4777	24.1168	23.4468
GM2(d34:2)	22.4939	21.9785	22.3164	23.4634	23.606	23.0791	22.5018	23.0055	22.6727
GM2(d34:3)	NA	NA	NA	NA	NA	NA	NA	NA	19.4397
GM2(d35:1)	22.7582	22.0077	22.0184	23.3834	23.2393	19.9059	22.9238	23.1447	22.9695
GM2(d36:1)	NA	NA	NA	NA	16.6941	NA	21.3696	20.8075	21.3523
GM2(d36:2)	NA	18.1224	NA	22.4992	22.9343	22.4901	20.7395	23.2742	22.6986
GM2(d36:3)	NA	NA	NA	20.1792	16.4725	22.7644	22.495	19.6203	22.6227
GM2(d40:0)	25.2518	24.4014	24.7771	25.3023	25.4248	25.2259	23.4076	25.1148	23.057
GM2(d40:1)	24.5425	24.1841	24.5718	24.9	25.7046	24.754	24.7271	25.5112	NA
GM2(d40:2)	NA	23.0253	23.2391	23.4381	23.6887	24.5104	23.0722	23.7109	22.9462
GM2(d40:3)	NA	NA	NA	20.1792	20.4603	NA	16.5372	20.2081	17.4896
GM2(d41:0)	24.0944	23.6069	21.3174	23.0003	24.3176	24.1428	21.9479	23.7505	22.0071
GM2(d41:1)	26.2906	25.7323	25.6037	26.3754	26.8393	26.5522	22.3381	26.2502	25.1915
GM2(d41:2)	NA	22.8208	18.7442	24.1926	19.7635	23.146	23.3895	23.3327	23.711
GM2(d41:3)	NA	NA	NA	16.9726	16.7289	19.7235	21.9292	21.8317	19.8231
GM2(d42:0)	28.3969	25.8603	27.4355	26.3306	27.2905	27.0228	24.3849	26.1336	23.3763
GM2(d42:0+O)	22.125	NA	21.8552	22.0291	22.8368	22.4459	21.4663	23.658	21.4063
GM2(d42:1)	29.0095	27.4537	29.2112	26.7032	25.8966	26.9719	28.327	29.4138	28.3222
GM2(d42:1+O)	NA	21.5918	21.1642	20.3627	22.909	22.1204	22.1212	23.4015	20.2934
GM2(d42:2)	28.6576	28.4462	28.5454	28.9679	26.8672	27.5028	29.1863	28.8471	29.3111
GM2(d42:3)	25.6763	24.2673	24.9894	27.3313	27.5395	26.0137	27.3211	27.9341	27.543
GM2(d42:4)	17.1327	18.1376	17.0383	22.4207	22.2782	20.6377	22.0361	21.6152	22.7678
GM2(d43:1)	25.9933	25.4373	26.3744	25.5358	26.2407	26.0043	25.3315	25.9259	25.2927
GM2(d43:2)	25.3472	25.5455	25.272	26.2632	26.5255	24.6882	25.7068	25.7761	25.3127
GM2(d43:3)	NA	21.4552	17.1018	22.8314	23.5778	22.2857	21.9211	23.5545	20.5196
GM2(d44:1)	23.9159	21.4933	23.2169	22.9431	23.8218	23.2587	19.9361	19.7884	22.3988
GM2(d44:2)	23.0607	24.4899	24.506	25.222	24.4307	24.6897	25.3114	26.0925	25.2203
GM2(d44:3)	24.1518	24.3229	24.227	24.9824	25.4663	23.8814	24.6537	24.6325	24.7052
GM2(d45:1)	NA	NA	NA	NA	19.3981	20.3534	19.3825	19.3348	19.6428
GM3(d32:1)	20.3964	20.5399	16.3521	21.0862	21.2646	20.9582	20.8277	20.9149	20.8177
GM3(d33:1)	20.0217	20.2948	20.002	20.7359	20.9705	20.5658	20.4997	20.5344	20.4296
GM3(d34:0)	23.8215	23.9277	23.7138	23.3745	23.636	24.4087	23.3629	23.8664	23.3282
GM3(d34:1)	NA	25.1004	25.0842	25.7697	25.987	25.7832	25.142	25.876	25.4553
GM3(d34:1+O)	NA	20.6099	NA	21.6062	22.1603	21.8596	20.8562	23.6573	21.6161
GM3(d34:2)	NA	NA	NA	21.1708	20.8759	NA	20.9235	20.7479	20.5768
GM3(d40:1)	23.5101	23.1138	23.4811	24.3932	25.1403	25.0785	23.9536	24.6571	24.0027
GM3(d41:1)	20.8572	22.8307	22.4134	22.4897	23.8664	22.7947	22.5453	23.3738	22.4409
GM3(d42:0)	23.8269	24.381	24.665	24.5432	25.0813	24.284	22.8336	23.509	22.7352
GM3(d42:0+O)	NA	NA	NA	NA	NA	NA	15.7363	20.3305	16.1079
GM3(d42:1)	26.7249	26.6543	26.4921	26.4722	27.1564	27.0106	25.6012	26.4866	25.4673
GM3(d42:2)	27.0997	26.7512	26.8432	25.9422	26.2128	26.3123	25.8241	25.9087	25.8591
GM3(d42:3)	20.9651	19.3713	20.1519	24.8041	24.9312	24.9022	24.5019	24.9351	24.4474
GM3(d43:1)	21.3637	22.5575	22.3479	21.2031	20.762	21.9038	21.8468	22.232	21.6964
GM3(d43:2)	19.7756	22.0263	20.1813	19	18.4751	20.1306	21.1545	21.3088	21.287
GM3(d44:1)	22.7221	21.7961	23.3639	21.4095	21.8133	21.6345	20.7569	21.7787	20.5026
GM3(d44:2)	23.0172	24.2082	23.6481	23.1248	23.1232	22.8731	22.9136	22.785	22.7376
GM3(d44:3)	NA	20.3585	NA	20.7521	21.286	16.9822	21.5312	21.3038	21.2948
LdMePE(16:0)	22.3164	22.3832	22.2829	22.9413	22.8226	23.1243	21.9788	22.5102	22.5637
LdMePE(16:1)	20.3651	19.9408	20.222	15.0015	17.5574	17.0026	19.7931	16.2574	16.7382
LdMePE(18:0)	16.1753	22.6452	22.554	23.0522	23.1944	23.3936	22.5949	22.6222	22.5718
LdMePE(18:1)	21.6213	21.8684	21.7907	22.4416	22.2909	22.315	21.0489	21.7622	21.2929
LdMePE(18:2)	19.6824	20.2696	19.7298	23.0157	22.9037	23.1235	22.4301	23.0025	22.3747
LdMePE(20:1)	17.3138	19.3725	19.4195	15.6905	NA	17.8036	14.9185	NA	NA
LdMePE(24:1)	19.8873	21.0044	20.6267	21.6784	21.3033	21.1827	17.9191	17.5629	20.2786
LdMePE(24:2)	NA	NA	NA	20.2609	19.657	19.5611	NA	NA	15.92
LdMePE(26:1)	22.3251	23.3596	23.1926	22.2394	22.1218	22.4315	22.0098	21.5823	21.8754
LdMePE(26:2)	NA	17.8997	16.2091	20.5837	20.5142	16.4722	19.6033	19.2433	19.8646
LdMePE(30:1)	15.442	21.1668	18.0463	24.1464	23.9737	23.7716	20.6634	16.964	16.8732
LPC(14:0)	22.2257	21.8853	21.9644	22.0922	22.1707	22.8933	21.5837	22.6289	22.3963
LPC(14:0p)	18.8128	16.927	18.1277	22.0893	22.4821	17.7968	22.6299	23.0256	21.7232
LPC(15:0)	22.6003	21.8199	22.483	21.7898	22.6423	21.9583	21.4855	21.9264	21.4311
LPC(15:1)	22.651	22.6562	NA	16.6432	18.2161	17.2881	21.8148	22.62	22.0761
LPC(16:0)	23.4386	23.2847	23.2679	24.0021	23.9717	24.1555	23.0325	23.4856	22.7995
LPC(16:0p)	25.323	25.1388	25.1897	25.8284	25.9029	26.0242	25.6229	25.9773	25.6152
LPC(16:1)	19.3657	19.9044	19.2507	21.3143	21.1941	21.3939	20.8963	20.4971	20.8868
LPC(16:2)	19.0176	17.9334	17.7704	21.2295	21.8566	21.4939	21.4394	21.9864	21.8342
LPC(17:0)	17.9327	22.3337	22.3498	22.7364	23.0826	23.1491	22.5145	22.9012	22.8308
LPC(17:1)	21.3449	20.8914	20.9502	21.3525	21.551	21.6254	21.6941	21.7942	22.1996
LPC(18:0)	26.4862	26.4038	26.4175	23.3219	23.5062	23.5805	26.5137	26.7525	26.7127
LPC(18:0p)	30.0997	29.6061	30.2031	26.2794	26.3765	26.4002	27.3544	27.4927	27.4219
LPC(18:1)	22.967	22.8688	22.7545	23.364	23.2218	23.3136	22.2158	22.5829	22.1331
LPC(18:1p)	23.7486	23.5412	23.4984	20.9727	21.0552	21.1109	22.4015	20.4229	20.0814
LPC(18:2)	19.6613	19.684	19.5993	22.3227	22.1889	22.3857	21.0478	21.7956	21.2263
LPC(19:0)	20.092	20.2124	20.6249	22.248	21.639	21.0032	20.7997	21.7547	21.4674
LPC(19:1)	20.8446	18.4391	20.331	20.7879	22.0826	22.3443	21.1801	21.0231	21.167
LPC(20:0)	22.2837	22.5084	22.3444	15.4601	19.7324	21.0467	NA	NA	NA
LPC(20:0p)	23.4094	23.64	23.4551	23.8492	23.4781	23.9567	23.5438	23.751	24.2739
LPC(20:1)	20.5534	20.6201	20.4556	NA	NA	20.1608	NA	NA	NA
LPC(20:2)	19.8087	19.7147	19.8736	23.579	23.7225	23.8284	20.9214	21.4001	21.0777
LPC(20:3)	25.2962	26.5473	25.3494	20.8265	21.3593	19.8883	21.2047	22.1996	21.531
LPC(20:4)	22.3732	22.3192	22.1366	23.9899	23.0814	23.4282	22.7256	23.025	22.6887
LPC(22:0)	22.2125	22.2252	22.02	22.8901	23.0404	23.0926	22.1748	22.0787	22.2004
LPC(22:1)	22.4849	22.2074	22.2757	23.5923	23.5366	23.6581	22.0838	21.7926	22.0286
LPC(22:2)	18.6401	19.097	18.1069	21.7754	21.8936	21.8537	20.1469	22.6183	22.673
LPC(22:4)	NA	NA	NA	21.67	23.3781	23.5019	19.3459	20.0051	19.0973
LPC(22:5)	21.7628	21.4657	21.6501	21.2668	21.0902	21.8359	18.1555	16.8605	20.95
LPC(22:6)	21.7502	21.3134	21.5223	22.3783	22.8595	22.4318	21.2461	21.9498	22.0063
LPC(24:0)	25.0115	25.946	25.2192	26.6067	25.8827	26.488	25.5084	25.7353	25.6414
LPC(24:1)	21.8133	22.1386	21.8415	22.6852	22.3479	22.5388	21.3184	21.1464	21.2134
LPC(24:2)	20.5895	20.8772	21.411	24.797	24.8188	22.1209	24.5163	24.1026	24.4835
LPC(24:4)	19.0344	19.393	19.6961	20.649	20.7944	21.0518	17.6029	16.7655	16.2609
LPC(24:5)	20.2133	20.7942	17.6488	18.4741	18.3429	18.2137	NA	15.9352	NA
LPC(26:0)	27.0032	27.1785	27.5577	26.3763	27.2686	26.6282	25.8816	24.0981	25.7548
LPC(26:1)	26.4928	27.2608	26.7771	26.9423	27.0055	27.0073	23.9888	24.6778	22.4774
LPC(26:2)	21.744	24.9444	24.6573	25.1505	24.7813	25.2086	23.3888	23.4618	23.6551
LPC(26:4)	20.9116	18.9476	20.8507	20.8742	21.0305	21.1705	21.0853	19.8413	21.5752
LPC(26:5)	18.3477	19.149	19.111	NA	15.7224	15.6391	15.0325	NA	NA
LPC(28:0)	26.744	28.0739	27.4559	27.1737	28.019	27.1584	28.5709	27.9965	28.0676
LPC(28:1)	25.7499	26.0822	25.9518	25.4828	24.9236	25.5497	25.0005	24.5564	25.8112
LPC(28:2)	22.4906	20.0961	22.9246	23.4658	23.2461	23.7551	22.2774	22.7387	22.2553
LPC(32:1)	26.7765	26.613	27.2566	27.3378	27.8534	27.646	28.7274	27.9256	28.7569
LPC(34:1)	30.1739	28.6751	28.8373	29.0402	29.2776	29.2152	28.033	27.4855	27.7887
LPC(35:4)	28.0501	27.5088	28.0216	27.8832	28.6173	27.9689	28.2266	28.8716	28.4322
LPC(35:5)	30.0551	26.8076	27.0363	28.2838	29.2679	28.3374	30.3464	29.7482	31.1917
LPC(36:0)	27.2796	27.4466	26.7383	27.1985	26.7883	27.5726	26.9769	26.6152	26.4935
LPC(36:1)	29.1599	28.7582	28.4152	27.78	27.4148	27.5676	27.1238	27.2013	26.949
LPC(36:2)	29.1085	27.7968	27.3545	26.0883	24.1832	22.2716	23.7533	23.8857	25.733
LPC(37:4)	27.9575	29.3346	28.8592	29.9967	29.1566	28.92	29.5837	29.5431	29.1556
LPC(37:5)	29.0682	29.5436	29.684	30.1017	30.3783	30.3044	28.8806	29.8368	29.7012
LPC(37:6)	25.3426	27.1025	26.1731	27.0351	27.5352	27.271	27.5557	28.07	28.1167
LPC(38:0)	24.3934	24.2238	24.2686	24.622	24.5343	24.6275	17.4465	18.0388	24.146
LPC(38:4)	28.8084	29.0275	28.7018	29.1307	26.4293	26.5869	26.1185	25.4861	26.0891
LPC(38:6)	19.925	24.9958	23.9468	23.8628	28.1504	28.0911	24.1947	22.9155	22.078
LPE(16:0)	21.8843	22.7607	19.6608	22.2651	22.1927	22.3147	21.3917	20.9457	21.204
LPE(16:0e)	NA	20.3989	15.1729	21.5432	21.3645	21.5685	NA	19.7697	NA
LPE(16:0p)	21.8882	22.0426	21.8965	23.0061	23.2394	23.1985	21.954	14.7882	22.3305
LPE(17:0)	19.6498	20.0615	15.5597	20.4196	20.3249	20.438	NA	NA	NA
LPE(18:0)	24.792	24.9367	24.5285	25.4818	25.4524	25.4824	24.347	24.3284	24.4201
LPE(18:0e)	20.9778	21.2588	20.9193	21.7997	21.7687	21.8942	22.402	22.1292	22.2779
LPE(18:0p)	24.8454	25.3034	18.9121	25.703	25.6781	25.7186	25.1412	24.9011	25.1343
LPE(18:1)	21.0335	21.9359	21.4859	22.7557	22.7097	22.6029	21.7757	21.2556	21.8016
LPE(18:1p)	23.1813	23.2439	22.9589	24.4879	24.4131	24.4453	23.8295	23.7611	23.763
LPE(18:2)	18.2224	19.5156	18.67	22.3572	22.1406	22.4664	22.7299	22.7338	22.698
LPE(18:2p)	NA	14.9604	15.4596	16.3504	23.1435	23.3419	23.1162	23.3556	23.1052
LPE(20:0)	NA	19.7582	19.196	20.1476	19.9568	20.1451	19.7421	17.5132	18.7985
LPE(20:0p)	17.002	14.6739	17.448	23.0719	22.8615	22.927	14.1093	14.7227	20.0864
LPE(20:1)	19.7768	15.0384	17.6738	20.7824	20.3621	19.9495	19.8627	17.2375	15.2494
LPE(20:2)	NA	15.7448	NA	21.0308	19.4249	19.6503	19.3578	17.724	18.9758
LPE(20:4)	21.125	21.6643	21.1679	18.3751	21.7861	21.9933	21.3843	18.6656	17.3347
LPE(22:0)	NA	19.1728	NA	21.5088	16.3208	21.5206	21.7281	21.1801	21.6634
LPE(22:5)	20.2897	20.4601	20.0886	21.3017	21.0944	21.243	21.0452	20.8255	21.2103
LPE(22:6)	20.9606	21.3855	21.0893	21.9091	22.0019	21.8895	21.7811	21.6679	21.6293
LPE(24:0)	NA	15.3548	22.2057	22.5604	22.5252	22.5784	22.8188	22.3009	22.7219
LPE(24:1)	21.9034	22.3796	21.7553	22.9254	22.5219	22.7078	22.6633	22.1408	22.5572
LPE(26:1)	16.837	21.736	20.3211	22.1774	21.9845	22.0744	21.9085	21.0566	21.686
LPE(26:2)	20.1254	20.9441	20.3079	15.7465	21.205	21.4024	21.127	20.3595	21.1639
LPEt(16:2)	NA	NA	NA	19.1857	19.551	19.4356	20.3705	17.8167	20.703
LPG(16:0)	19.4263	19.9771	19.7944	20.6353	19.6161	21.2716	19.6344	19.6665	19.3844
LPG(18:0)	NA	NA	NA	17.6948	18.5875	18.2168	19.1063	19.1676	19.2041
LPG(18:1)	21.7666	21.1801	21.5347	22.0265	22.0179	22.4647	21.8126	22.2774	21.8946
LPG(18:2)	19.0876	19.2193	19.4254	22.2811	22.276	22.5289	21.8867	22.1855	22.1615
LPG(22:5)	16.6423	19.2166	16.9071	19.7847	20.0047	20.0209	20.1535	20.3728	20.1772
LPG(22:6)	20.1991	19.4912	19.4217	20.2211	20.7983	20.6608	20.6491	20.9421	16.641
LPI(16:0)	17.1848	16.4251	16.1361	20.7359	19.7459	18.4691	19.9281	20.8173	20.2087
LPI(17:0)	NA	19.9211	19.315	15.6886	20.6687	20.7185	16.1135	16.4475	14.587
LPI(18:0)	22.8729	22.467	22.5168	22.9378	23.6346	23.3363	23.0414	23.8559	23.321
LPI(18:1)	20.7339	20.5624	20.624	21.2299	21.735	21.8843	21.7984	22.4022	21.7995
LPI(18:2)	16.026	17.9728	15.4298	20.9992	21.2554	21.2925	19.7434	20.2215	19.9638
LPI(20:0)	18.9374	19.3407	17.7439	19.1895	19.9951	19.3154	19.5718	19.3406	19.1709
LPI(20:1)	NA	18.9878	16.1315	NA	NA	15.297	NA	NA	NA
LPI(20:3)	20.534	20.089	20.2431	21.4577	21.4401	21.3726	19.2895	19.0118	19.5608
LPI(20:4)	21.5123	21.6663	21.4981	22.7124	23.222	23.0451	22.2548	22.8967	22.2607
LPI(22:4)	19.2516	19.2722	19.1395	20.4715	20.5054	20.6833	19.4932	16.0244	19.5919
LPI(22:5)	19.1773	19.6262	19.0151	20.6026	20.6697	20.7956	19.7053	20.1814	19.5489
LPS(18:0)	24.0718	23.7555	23.7223	24.7329	25.0897	25.061	24.3828	24.8748	24.3844
LPS(18:1)	16.5286	NA	NA	17.2695	21.3092	19.7469	16.5337	16.374	16.6558
LPS(18:2)	NA	NA	NA	21.2884	20.9023	21.2892	20.9685	21.4133	19.4378
LPS(20:3)	19.3206	17.6364	20.0678	21.1568	21.7538	21.7637	20.852	20.649	20.3715
LPS(22:6)	15.3753	16.6165	NA	18.5557	19.9894	20.0553	15.1589	18.0161	16.0133
LPS(24:0)	20.6092	21.0338	20.6869	18.7274	19.7353	19.7318	15.8781	NA	NA
LPS(24:1)	19.5072	20.2973	19.5622	NA	NA	18.9221	NA	NA	NA
LSM(d18:1)	19.7901	NA	NA	21.4875	21.4648	21.7969	21.4461	21.514	21.4068
LSM(d20:1)	22.222	22.1276	22.209	22.6725	22.8003	22.9209	22.632	16.8583	22.8357
LSM(d20:2)	NA	NA	NA	22.9219	22.8634	23.0621	22.6234	22.9657	22.8397
MGDG(16:0/20:4)	29.6767	27.6726	28.9882	22.7573	23.0589	22.4415	22.8829	22.9072	22.7242
MGDG(18:2/20:4)	27.9485	28.447	27.9517	28.0492	27.8706	28.0432	28.7164	29.0879	28.7499
MGDG(20:1/22:5)	22.8884	28.0263	16.4544	28.3501	28.3027	28.3614	27.395	28.1373	27.3652
MGDG(21:7)	19.3701	20.6984	21.5011	23.5121	20.7555	22.7788	22.4323	22.7819	22.852
MGDG(22:3/22:3)	25.7258	24.868	25.9877	26.8061	26.84	26.9101	21.4517	22.6423	26.0959
MGDG(30:3)	22.0589	21.2763	21.4987	26.5141	26.5647	25.4319	26.2805	26.6268	26.4844
MGDG(32:3)	22.1333	22.3695	23.5554	27.9293	27.9094	28.6948	27.3236	27.6487	27.3347
MGDG(34:7)	21.5154	21.483	21.273	22.2766	22.2976	22.4011	22.4379	22.0077	22.4099
MGDG(38:5)	30.5598	30.1112	30.4294	29.7041	29.8371	29.7767	29.7208	30.1624	29.7712
MGDG(39:6)	26.9026	26.265	26.7142	26.1845	26.3628	26.4749	25.492	26.9863	25.5436
MGDG(42:5)	27.9151	27.9757	28.1037	28.7169	28.6711	28.7533	28.5226	28.3045	28.4892
MGDG(42:9)	20.0854	20.7647	20.0033	26.6606	27.926	27.9292	26.5923	26.6161	26.4201
MGDG(43:11)	23.4013	28.9824	24.2162	28.6349	28.4956	28.4933	30.3736	30.4204	30.341
MGDG(46:7)	25.3232	25.487	25.8187	25.8795	25.8254	25.8703	25.0846	24.9167	25.5518
PA(16:0/16:0)	24.1999	24.0903	24.0691	23.3019	23.2083	23.3255	23.6848	24.153	23.0387
PA(16:0/16:1)	24.8479	24.4153	24.6886	21.1377	20.3461	20.4909	23.2074	23.1521	23.0616
PA(16:0/17:0)	16.4947	20.9822	21.6431	17.4464	17.5092	22.7375	22.2186	21.7935	22.9783
PA(16:0/18:1)	27.6715	27.6615	27.6239	26.5308	26.2127	26.6237	26.4133	26.8858	26.3156
PA(16:0/18:2)	25.5533	25.1013	25.3068	26.0158	26.1808	25.7672	25.8416	26.5115	25.771
PA(16:1/18:2)	16.1868	19.8279	NA	22.9181	22.8215	22.4736	22.9688	22.5432	22.9168
PA(17:0/18:1)	25.5239	25.6508	26.2609	25.0696	24.8196	25.4489	22.4767	22.0005	22.7815
PA(17:1/16:0)	15.6427	22.7089	22.9973	19.3353	16.8182	22.855	16.0584	NA	19.7805
PA(18:0/16:0)	24.7274	24.4782	24.3633	24.6437	25.0257	25.3522	24.899	25.5392	24.9956
PA(18:0/16:1)	24.7843	24.55	25.0409	18.8425	17.4701	16.7862	21.8486	22.9403	21.627
PA(18:0/18:1)	28.1787	28.5812	28.2743	27.215	27.5791	27.4791	27.3505	27.2918	27.2769
PA(18:0/18:2)	26.0213	26.6393	25.9107	27.212	26.7818	26.7852	26.9857	27.2035	27.1175
PA(18:0/20:2)	22.5177	24.0917	22.7874	24.3638	24.277	24.0094	23.4276	24.0983	23.8377
PA(18:0/20:4)	24.2965	25.5287	26.1127	26.1535	26.1644	25.9639	26.4155	26.759	26.0842
PA(18:0/22:4)	25.8966	25.4229	25.9212	25.8572	25.744	25.8375	26.1	26.015	26.23
PA(18:1/18:2)	22.8862	23.2086	22.9018	25.7904	22.8836	23.1675	25.9085	25.9672	25.6312
PA(18:1/22:0)	23.1648	22.5824	22.5216	22.3494	22.7454	22.8424	22.7113	21.9745	22.9036
PA(18:1/24:0)	23.3746	23.6456	23.0214	21.3896	21.9785	22.2659	22.3992	21.9543	22.585
PA(18:2/18:2)	18.7451	22.4753	22.468	25.6324	25.5859	25.7098	25.9641	25.9217	25.9995
PA(18:2/20:4)	17.4858	19.2354	17.6118	24.07	24.149	24.1	21.9059	23.1573	22.9758
PA(19:1/18:0)	23.2715	23.5857	23.2042	18.2708	17.651	17.4167	20.2424	19.4998	20.1825
PA(19:1/18:1)	16.6173	22.8664	23.3836	24.0743	23.192	24.3917	23.2529	19.2556	22.8963
PA(26:2/18:2)	25.0691	23.0454	24.4645	23.4323	23.7487	23.9394	21.7466	20.2707	20.9888
PA(26:4/18:0)	20.2062	27.3664	27.6047	24.5559	NA	26.7379	25.6048	26.4858	25.7747
PA(28:4/18:0)	25.5781	25.8462	25.6682	25.0088	24.6705	25.6515	25.498	25.5063	25.6395
PA(36:1)	24.2013	23.613	24.3129	18.56	17.6778	18.7777	17.2038	19.6463	18.118
PA(38:6p)	23.7788	20.2665	19.4305	NA	NA	19.3043	NA	NA	NA
PA(42:4)	29.8918	28.3837	29.5914	25.6013	26.7697	27.2095	29.591	29.3541	29.5995
PA(43:6)	21.1412	21.3034	21.0332	20.7705	19.5404	19.2776	21.1939	21.5694	16.9287
PA(43:7)	14.7384	20.1567	17.4592	21.0811	21.7742	22.6022	22.4896	21.9677	21.9324
PA(44:5)	29.1897	25.5412	28.2422	25.7398	25.9837	25.9863	23.2177	24.2777	23.4015
PA(46:4)	25.0338	24.6561	25.0959	24.7727	24.6901	24.8558	22.2295	17.201	22.3878
PA(46:5)	25.4696	24.7223	24.6638	28.8089	29.0688	29.1875	29.5605	29.3741	29.4736
PA(47:10)	24.358	24.1383	24.2463	23.7846	24.6865	25.0548	23.7289	24.2549	23.7237
PA(48:4)	24.3397	23.2121	24.9562	23.1396	24.2351	24.7716	22.8934	24.3417	24.3329
PA(48:7)	27.0227	24.1591	26.44	24.6047	25.1858	25.3492	22.2636	23.0107	22.4178
PA(49:10)	22.1821	23.8236	22.0258	23.5553	22.7025	22.8768	23.347	23.2395	23.3318
PA(49:8)	20.0924	22.4751	20.0156	20.7832	20.7673	22.7226	21.5191	20.4331	20.8984
PA(49:9)	21.7677	21.7948	22.1701	24.1008	24.5989	24.5195	22.6609	23.3862	22.5806
PA(50:8)	25.1513	22.0868	22.2299	27.601	27.4139	27.2076	27.5645	27.6922	27.5665
PC(10:0e/16:0)	16.9605	20.6037	19.3973	18.6161	19.1286	16.116	16.6466	NA	16.0442
PC(12:0e/16:0)	23.2504	23.2645	23.2426	22.2234	23.2429	22.4672	22.6321	22.8182	22.7378
PC(12:0e/18:2)	22.7248	23.0585	22.9205	22.8189	22.407	21.6221	23.8691	23.5541	23.7731
PC(12:0e/20:4)	16.3142	19.5077	19.7752	22.4732	19.5795	23.0585	22.7719	23.5605	23.496
PC(12:0e/22:5)	21.7387	21.9128	21.7269	23.4659	23.4606	23.4941	24.1018	24.1869	23.8563
PC(12:0e/22:6)	18.4965	19.5176	19.8876	16.4714	16.2217	16.0021	20.9713	20.7149	20.9509
PC(14:0/14:0)	26.3513	26.4823	26.3491	25.4656	25.2107	25.4652	21.7588	21.9639	25.47
PC(14:0/18:2)	28.7293	28.5827	28.6156	29.677	27.8045	28.1051	29.3158	29.5208	29.4152
PC(14:0/18:3)	18.0799	20.5	18.727	23.1437	23.0909	23.1399	22.5498	22.9677	22.5356
PC(14:0/20:4)	27.5353	27.959	27.5941	30.6054	30.682	30.7248	31.39	30.9439	31.5678
PC(14:0/20:5)	23.851	23.8035	23.7286	24.6247	24.4896	24.6616	22.5202	22.4956	22.7867
PC(14:0p/16:0)	NA	NA	NA	20.6938	22.8911	22.5532	23.6018	22.6341	NA
PC(14:0p/18:1)	20.846	25.6842	24.082	26.0469	25.3603	25.2261	25.7925	25.8789	25.4691
PC(14:0p/20:1)	26.321	25.0659	24.7641	25.1709	25.063	24.1629	24.9136	24.0328	24.6458
PC(14:0p/20:2)	27.203	23.8524	25.6167	24.619	24.9198	23.2942	24.0571	24.4183	25.3573
PC(14:0p/22:1)	24.2471	23.4318	23.0018	22.6443	23.773	18.5182	15.7987	18.1947	16.063
PC(14:0p/22:2)	26.5694	26.333	26.5237	26.3214	25.5445	25.1319	24.7007	23.9945	24.8437
PC(14:0p/22:3)	30.1705	27.9	28.2675	27.0674	26.0841	27.9701	27.2064	25.8439	26.2503
PC(14:0p/24:0)	25.8669	25.4098	25.7016	14.5123	20.8065	NA	21.5077	19.2284	21.4652
PC(15:0/14:0)	26.6874	25.3437	26.7035	24.4564	25.2921	24.6002	25.2975	25.1085	25.0771
PC(15:0/16:0)	28.4454	27.3761	28.2666	27.0835	27.0877	27.1208	27.5029	28.2498	28.1072
PC(15:0/16:1)	27.69	28.2507	27.5261	28.1544	27.0163	27.6797	27.5696	27.7012	27.5772
PC(15:0/18:2)	27.8823	27.6849	27.8294	27.1358	26.8939	26.5178	25.8675	27.0034	26.9976
PC(15:0/20:4)	25.0812	24.7714	24.973	24.4261	25.8444	24.9295	25.1927	26.6348	25.2522
PC(15:0/22:4)	26.5207	24.0222	25.3682	25.0777	25.799	26.4579	26.7171	25.6146	26.6202
PC(15:1/18:1)	31.1291	31.3472	30.8693	30.867	30.8426	30.8568	31.329	30.6708	31.5641
PC(15:1/18:2)	24.7873	23.5506	23.346	26.3214	24.3553	25.3708	26.2076	26.4458	26.1852
PC(15:2/16:2)	22.1175	22.5586	22.6378	23.7739	24.1464	22.8774	NA	19.0251	NA
PC(16:0/14:0)	30.0045	29.8601	29.947	24.486	24.0336	29.1126	23.9302	24.396	24.0381
PC(16:0/16:0)	36.2392	35.1747	35.3662	35.2769	36.1668	35.4123	35.1291	35.448	32.0592
PC(16:0/16:1)	31.2646	30.9915	31.1526	30.2187	30.2382	30.266	30.2894	30.7055	30.3354
PC(16:0/17:0)	25.6863	25.9251	25.5039	27.9098	27.8979	28.0109	26.9482	27.0911	27.0135
PC(16:0/18:1)	33.7818	33.503	33.7075	32.1384	32.1268	32.202	32.1313	32.4197	32.1192
PC(16:0/18:2)	31.5586	31.1354	31.1604	30.7211	30.8948	30.9659	30.7837	31.2447	30.8204
PC(16:0/18:3)	26.4918	26.2589	26.6278	24.639	24.5554	26.4657	23.9444	23.4187	23.858
PC(16:0/19:0)	24.7589	23.5606	24.7776	17.5457	14.8009	20.0115	18.4369	15.9206	18.2306
PC(16:0/20:4)	29.1292	28.8564	29.3036	31.9024	31.993	32.0428	30.6917	31.2742	30.7589
PC(16:0/20:5)	26.6834	26.5969	26.4886	25.1651	25.7101	25.8829	21.0336	21.8528	20.8803
PC(16:0/21:1)	26.4051	27.1349	27.2585	26.0499	25.9314	26.1877	25.7602	25.2856	22.3536
PC(16:0/21:4)	26.8706	28.8805	28.4835	27.7976	29.0167	28.9827	30.1802	30.1824	28.2774
PC(16:0/22:4)	25.9884	27.9284	25.849	29.5684	28.3579	28.4108	29.2047	29.4831	29.1509
PC(16:0/22:5)	29.022	28.5569	28.8133	26.8504	27.6144	28.1183	24.2642	25.0573	23.7462
PC(16:0/22:6)	29.2594	28.7269	29.1563	24.8402	26.4518	26.9088	24.4558	24.8205	24.4512
PC(16:0/24:0)	25.8518	25.6669	25.7977	25.2321	23.9426	25.1501	25.1879	24.6817	25.2107
PC(16:0/24:1)	26.8949	27.085	26.7517	25.8091	25.6221	25.8075	24.3634	24.1788	24.5497
PC(16:0e/14:0)	26.189	25.089	24.9532	25.3918	25.8596	25.7407	25.3558	25.2394	25.1982
PC(16:0e/16:0)	27.0457	27.0137	27.7376	27.0177	28.2597	28.3414	24.6945	27.4235	27.4968
PC(16:0e/16:1)	26.7213	27.8954	26.0555	26.6434	27.21	25.6732	25.106	25.7794	24.717
PC(16:0e/18:1)	28.8511	28.8112	28.7767	25.3715	26.6794	NA	20.6919	22.1623	21.7787
PC(16:0e/18:2)	27.4508	26.646	27.0445	28.2336	28.1371	28.1468	28.6716	28.9611	28.8134
PC(16:0e/20:1)	24.9035	25.9821	25.1681	25.9595	25.5348	25.8648	26.0093	25.5176	25.9802
PC(16:0e/20:2)	27.0462	27.3355	27.3848	27.5833	27.4431	27.7713	25.6059	25.2042	25.9493
PC(16:0e/20:4)	19.8844	22.0699	22.3313	27.7108	27.9051	27.7258	27.8982	25.4539	27.9106
PC(16:0e/22:0)	23.9542	20.1232	24.3545	24.2846	17.4249	21.5675	24.2483	23.8154	24.1108
PC(16:0e/22:3)	23.0733	21.9649	22.9704	24.9786	25.0818	24.9154	25.7831	24.6337	25.9327
PC(16:0e/22:4)	26.1769	26.6514	26.3106	27.039	26.7574	27.1769	27.3145	28.4566	27.5014
PC(16:0e/22:5)	24.1776	24.0132	24.2484	28.0049	27.8038	28.1466	28.2712	28.6356	24.0713
PC(16:0e/22:6)	27.0828	26.4287	27.0285	26.9745	27.047	26.7827	25.5821	25.8551	25.6226
PC(16:0p/14:0)	27.7005	27.4951	27.7037	22.8846	26.6305	26.7817	22.9681	23.8186	23.4384
PC(16:0p/16:0)	26.5669	27.0218	27.0443	23.7504	23.6106	26.9366	26.9783	26.9647	27.0456
PC(16:0p/18:1)	27.9429	28.0578	28.4048	28.928	28.1658	28.279	27.6953	27.5508	27.8044
PC(16:0p/20:4)	24.4307	24.1436	24.4676	26.1688	26.3762	26.4479	26.5744	27.0844	26.5293
PC(16:0p/20:5)	22.1144	24.0797	23.6029	24.8584	24.8125	25.6056	24.7764	25.9081	24.883
PC(16:0p/22:4)	25.3871	26.0645	25.343	26.6806	25.835	25.9356	25.6241	25.6354	25.4984
PC(16:1/12:0)	21.8615	22.4281	21.9623	19.5575	18.4221	18.087	19.5775	20.1079	19.5443
PC(16:1/14:0)	28.2669	28.1552	28.0691	27.1889	27.1007	27.23	27.3551	27.5857	27.4166
PC(16:1/16:1)	26.6271	27.0833	26.8647	20.1154	26.1007	27.496	24.5049	23.7525	24.3466
PC(16:1/18:2)	28.9069	29.5571	29.5805	29.7594	28.877	29.073	29.6015	29.9999	29.5676
PC(16:1/20:4)	29.7119	27.4622	27.0222	27.3855	30.9068	26.9974	31.924	31.4568	29.8649
PC(16:1p/24:6)	22.4305	22.0252	22.2451	27.0212	27.0401	27.1362	30.3376	30.5614	28.1284
PC(16:2/14:0)	24.8129	25.0475	24.9334	25.7286	25.6794	25.9083	26.9562	27.1291	27.116
PC(16:2/18:2)	26.3656	24.8553	19.8796	27.3935	27.2478	27.0438	27.4123	27.7658	27.3387
PC(16:2/22:6)	21.3727	21.5568	21.3857	23.1387	22.7184	23.133	23.7992	23.9892	23.8177
PC(16:2/24:0)	29.8302	30.4858	29.8574	30.6976	30.391	30.4682	30.6918	29.8776	30.7165
PC(17:0/18:1)	30.0968	29.1553	30.2001	28.3575	28.4461	28.8161	28.8405	28.8805	28.8588
PC(17:0/20:3)	24.5392	21.9645	24.1015	17.2869	20.8673	22.0546	22.3077	21.1331	21.2206
PC(17:0/22:3)	25.3247	25.6556	25.2772	26.1856	25.721	25.4873	25.3597	25.11	25.4553
PC(17:0/22:4)	25.4942	25.0525	25.6203	24.754	25.2523	26.1295	25.2808	25.3494	23.9002
PC(17:0/24:2)	22.6337	22.4523	22.5816	22.2679	21.7861	22.3353	22.402	22.4557	22.7796
PC(17:1/16:0)	29.2242	29.4513	29.454	28.5784	28.5326	28.5393	28.2132	29.0893	28.6489
PC(17:1/18:1)	28.5415	29.0438	28.9936	28.6971	28.6092	28.51	27.9855	28.3094	28.7086
PC(17:1/18:2)	26.7548	26.6726	26.8729	26.6335	26.6579	26.6641	26.4946	26.9208	26.7637
PC(17:1/20:4)	25.1419	25.7472	25.5044	25.6164	25.0897	25.1221	25.1676	25.3541	25.1427
PC(17:1/20:5)	22.8912	22.442	22.9802	25.7004	25.7319	23.7481	25.0523	24.9959	24.8756
PC(17:1/22:5)	24.8274	24.5615	24.7123	24.4398	24.4359	23.4241	24.1423	24.3423	24.2839
PC(17:1/24:2)	21.4005	21.5926	19.4956	22.8168	21.9737	23.2809	22.815	21.2546	22.8958
PC(17:4/16:0)	29.1273	29.8142	29.8604	32.3564	31.7437	31.6286	31.6626	31.3366	31.1831
PC(17:4/16:1)	23.0315	22.8768	23.102	21.7693	23.8934	24.0719	24.1444	25.5117	24.4561
PC(17:4/17:0)	26.4448	24.4872	25.2714	23.0716	25.9639	26.0852	14.1859	19.0947	22.304
PC(17:4/18:0)	30.9342	27.351	31.1428	30.6185	30.9674	31.1006	28.4696	28.6593	28.8871
PC(17:4/18:1)	30.3818	30.7954	31.5529	30.4901	29.77	29.7302	29.454	29.0644	27.0193
PC(17:4/18:2)	29.7197	30.2448	28.9017	30.0748	31.6322	28.7561	31.3149	31.3257	31.7024
PC(17:4/24:0)	25.0598	24.9484	24.4695	23.5256	23.7661	23.6453	24.2146	24.4077	24.4312
PC(18:0/16:0)	30.8421	29.8095	30.8052	30.2178	30.2204	30.1755	24.1075	30.1065	24.3258
PC(18:0/17:0)	26.4117	25.9506	26.8213	26.4196	26.2332	26.3742	26.7401	26.1678	26.7377
PC(18:0/17:3)	26.7029	26.5523	25.9056	25.685	25.6133	24.8683	19.8688	21.1622	21.7192
PC(18:0/18:1)	31.6874	31.8128	31.7092	30.1934	30.0443	30.9524	30.5115	30.4919	30.5018
PC(18:0/18:2)	33.9204	34.2222	33.7563	33.0347	33.2167	33.3191	30.7202	30.1946	29.7726
PC(18:0/19:4)	24.3027	29.9426	29.4152	29.1228	27.01	27.4569	24.629	25.2549	25.6095
PC(18:0/19:5)	28.8971	29.222	28.8546	28.9048	29.3278	29.3461	29.6045	24.7418	25.2882
PC(18:0/20:3)	28.9846	28.0018	29.3585	28.8749	28.9272	28.5941	26.3238	26.5635	26.333
PC(18:0/20:4)	33.3287	32.9567	33.392	34.6061	34.7545	34.6707	34.8017	34.8065	35.2152
PC(18:0/22:3)	26.3125	24.6887	25.9888	24.8139	25.1815	25.4034	23.3261	23.5196	23.1342
PC(18:0/22:4)	28.3742	27.8428	27.7786	28.6815	29.1591	28.7661	28.1854	28.2144	28.1621
PC(18:0/22:5)	33.5869	33.3078	33.5999	32.9173	32.3922	32.2084	31.8579	31.8486	29.238
PC(18:0/22:6)	33.3165	32.7478	34.6598	34.1031	33.6676	33.6743	34.5491	34.4929	34.4606
PC(18:0/24:6)	25.8925	24.277	24.6886	22.917	23.284	23.0013	19.8881	18.0922	20.194
PC(18:0/24:7)	23.9402	29.2257	23.3632	25.9375	28.7832	29.651	28.2929	26.295	26.5143
PC(18:0e/16:0)	26.3716	26.4985	26.4023	26.7571	25.602	26.7784	25.6064	25.8252	26.0789
PC(18:0e/18:1)	25.7481	26.135	25.7989	22.335	22.0506	25.698	25.7786	25.3842	25.9574
PC(18:0e/18:2)	17.7492	18.0533	16.5283	27.3291	27.1122	27.2054	27.2058	26.7235	27.1939
PC(18:0e/20:0)	23.8349	23.598	23.551	23.3836	23.6791	23.9793	20.2351	22.1381	22.38
PC(18:0e/20:4)	23.7438	25.612	23.7451	24.0496	23.8162	26.6839	24.998	25.8403	25.0316
PC(18:0e/22:1)	26.3911	25.9302	26.1109	25.7974	24.9948	24.1402	25.5123	24.8976	25.5741
PC(18:0e/22:4)	21.2873	24.9431	22.0221	25.1564	25.2751	24.929	24.5844	24.3971	24.8939
PC(18:0e/22:5)	26.8349	25.5051	26.7943	25.8367	27.2662	27.1145	25.2605	25.6676	26.5645
PC(18:0e/24:2)	21.9805	22.3221	22.3444	18.975	20.8456	21.5459	15.4776	16.9231	16.9753
PC(18:0p/14:0)	26.3748	26.1875	26.3758	25.0025	25.0915	24.8213	21.4477	22.6349	21.2702
PC(18:0p/16:0)	30.0144	29.9112	29.8845	29.03	29.1013	28.9169	28.8071	28.7744	28.8471
PC(18:0p/16:1)	18.5758	25.952	25.3498	26.7927	26.7641	26.8188	26.713	26.888	26.7824
PC(18:0p/18:0)	18.5224	21.9236	15.8618	18.5136	17.6169	19.6456	25.7768	25.3302	25.715
PC(18:0p/18:1)	26.145	25.842	26.1431	27.6272	27.5894	27.6032	27.5758	27.0968	27.5061
PC(18:0p/18:2)	11.9783	22.5182	18.7475	24.8037	24.6877	24.628	25.3288	25.8505	25.2038
PC(18:0p/20:4)	27.4236	28.0716	28.0982	28.126	29.1149	29.045	28.3669	28.7599	28.2825
PC(18:0p/22:0)	22.8009	21.9415	21.3836	24.6357	24.2892	23.8508	24.8353	24.0527	24.6625
PC(18:0p/22:4)	16.4359	18.9632	23.0959	26.5189	26.3611	26.4591	26.3491	26.5885	26.5215
PC(18:0p/22:5)	25.4571	24.9942	25.3484	24.6498	25.0952	25.0907	24.9503	25.3572	24.929
PC(18:0p/22:6)	25.694	26.3809	26.8431	26.1867	26.2297	26.3585	25.8971	25.6548	25.9237
PC(18:0p/24:1)	15.6372	23.0764	23.4451	22.8625	22.2534	22.3996	22.6951	19.5251	19.7847
PC(18:0p/24:7)	26.2659	26.0793	26.0695	26.0473	26.5619	26.3565	27.3107	27.355	25.1322
PC(18:1/18:1)	26.8408	25.4579	25.9365	30.691	30.1688	29.8706	30.7143	31.0674	30.7957
PC(18:1/18:2)	30.614	30.219	30.5536	31.3711	30.5489	30.5338	30.9432	31.3438	31.0121
PC(18:1/19:5)	25.8347	26.5848	26.2884	24.62	26.1171	24.7963	26.5509	26.1605	26.7476
PC(18:1/20:2)	25.1398	28.4058	28.2562	29.1385	29.0594	29.1606	28.3872	28.5996	28.4458
PC(18:1/20:3)	23.1855	23.711	23.5237	22.8501	21.7933	22.7665	24.921	24.3352	24.8806
PC(18:1/20:4)	27.1517	27.7398	26.81	28.9253	28.9475	29.0161	29.3979	29.6765	29.2235
PC(18:1/21:1)	25.5376	25.2771	25.6105	23.7223	24.0789	23.9438	23.0676	22.1955	23.0022
PC(18:1/22:1)	26.4562	27.1637	26.4646	26.5251	25.3384	25.5411	27.4488	26.8878	27.4744
PC(18:1/22:2)	26.8025	27.3274	26.6711	27.7854	27.5353	27.6393	27.9574	27.8366	27.8578
PC(18:1/22:4)	30.1501	29.8001	29.7279	29.4349	29.7153	29.0427	32.6294	32.0109	32.1298
PC(18:1/22:5)	28.961	27.4526	27.9745	29.4444	29.3634	29.1399	28.0944	28.6888	27.2738
PC(18:1/22:6)	27.7115	27.8408	27.9492	27.5821	27.9222	28.0754	26.8939	27.2871	26.999
PC(18:1/24:1)	26.7289	27.3089	26.8335	25.5927	25.1922	25.3567	24.2814	23.7563	24.4868
PC(18:1/24:2)	25.3619	26.275	26.116	26.9136	25.9636	26.8746	27.0305	26.458	26.9324
PC(18:1/24:6)	26.0018	24.6694	25.7925	23.0862	23.0437	23.7013	20.3357	24.1056	23.8219
PC(18:1/24:7)	28.1546	26.6585	26.4935	25.7108	22.3862	22.1606	23.9128	27.4305	26.8031
PC(18:1p/18:1)	26.6929	25.7507	25.8843	27.2305	27.1604	27.6611	26.8474	27.9959	27.0177
PC(18:1p/18:2)	20.5591	20.8155	20.4564	26.7449	26.7706	26.7653	27.9349	28.0743	27.4628
PC(18:1p/20:2)	26.5954	25.4693	26.9285	26.929	27.138	27.7945	26.6128	27.4675	27.5526
PC(18:1p/20:4)	27.1088	26.5386	27.204	27.6267	27.6402	27.476	27.6585	28.0451	27.6576
PC(18:1p/22:3)	25.9593	24.6022	25.9687	25.0849	26.98	26.9337	23.206	26.566	26.5293
PC(18:1p/22:4)	24.9741	24.2709	25.8729	27.6466	27.7234	25.9914	27.436	27.5319	27.2221
PC(18:1p/22:6)	21.81	21.7971	21.8018	25.3081	25.2961	25.5976	25.8425	26.4385	25.8055
PC(18:2/14:1)	24.2182	24.0478	24.3094	27.4874	28.0817	28.1172	27.2029	27.2584	27.1026
PC(18:2/18:2)	32.8244	33.2364	34.1031	36.7579	36.9088	36.9038	36.2775	36.6587	35.8796
PC(18:2/20:4)	28.0576	27.8508	28.1174	28.901	28.3574	28.4743	28.8805	29.6451	29.4982
PC(18:2/22:6)	21.4228	25.5997	25.7677	27.3655	26.5232	25.4798	27.101	27.4454	27.1966
PC(18:2/23:3)	20.8189	22.4933	22.3635	23.4222	23.1755	23.164	23.2095	23.2503	23.3647
PC(18:2/24:7)	28.2125	28.7281	28.2797	27.5552	28.6485	28.748	28.2557	28.5434	25.8687
PC(18:2p/22:3)	20.7359	23.1183	21.5629	19.9087	19.9481	20.8363	24.7202	26.4832	25.319
PC(18:2p/24:6)	20.7359	23.1183	21.5629	19.9087	19.9481	20.8363	24.7202	26.4832	25.319
PC(18:3/20:4)	28.6568	29.7111	29.4126	28.848	29.3149	28.304	30.5681	29.1313	30.893
PC(18:3/22:5)	28.7582	29.6181	29.0054	30.7798	30.9437	30.8786	24.7465	30.4705	27.4454
PC(18:4/22:4)	22.3867	25.9325	21.9965	28.1186	29.3404	28.741	29.4636	29.0865	30.7061
PC(18:4/24:0)	27.954	28.5976	27.5263	24.832	22.0862	28.2816	28.8445	27.8699	27.7159
PC(19:1/18:1)	27.686	27.5323	27.7664	27.5218	27.4213	27.4986	27.3781	27.4583	27.4046
PC(19:1/18:2)	17.3034	25.9845	26.1812	26.3098	26.557	26.7104	25.9289	26.5332	26.0361
PC(19:1/20:4)	25.1902	25.5342	26.0305	25.3289	25.7814	25.6063	25.4735	25.9399	25.4927
PC(19:1/22:4)	24.0527	22.7769	24.2324	22.4997	22.8175	23.0697	18.271	18.9928	18.821
PC(19:2/18:2)	14.3853	21.1436	18.0909	17.0291	17.3259	18.4832	22.7802	23.3322	23.1786
PC(19:3/18:2)	30.0516	30.0201	30.0369	28.829	29.0172	29.5093	29.8695	30.1876	28.7133
PC(19:4/18:2)	16.7451	18.1832	17.8337	22.9096	24.6995	17.5787	25.5888	24.7277	26.7177
PC(19:5/20:2)	28.0423	28.598	28.2026	27.0022	27.0205	27.0247	16.5157	25.8027	22.9308
PC(19:5/23:0)	23.2437	25.1345	26.0372	24.5181	23.7716	23.4595	19.1914	17.1492	17.4932
PC(20:0/16:0)	20.6208	25.8138	20.7537	25.131	25.3981	25.6651	22.2272	22.4769	22.1762
PC(20:0/20:4)	29.1561	29.0089	27.8075	27.6591	30.3125	30.4636	29.6535	28.4322	30.7688
PC(20:0/20:5)	29.7232	28.1597	28.3574	30.8639	31.7591	31.336	32.9181	32.1065	32.006
PC(20:0/22:5)	32.0701	32.5568	32.0128	31.0087	30.5712	30.6732	30.3729	29.5717	28.973
PC(20:0/22:6)	32.2576	32.1617	32.1804	31.0441	31.0353	31.113	30.4294	28.002	28.6486
PC(20:0/24:6)	25.489	25.7876	25.5618	24.3499	23.2577	24.5365	26.6994	26.2608	27.4762
PC(20:0e/16:0)	24.1929	24.2919	24.141	25.3068	25.1806	25.3967	24.1921	23.6581	24.2008
PC(20:0e/22:5)	24.2	24.3619	24.0999	26.2135	24.912	25.5684	24.679	23.609	23.7375
PC(20:0e/22:6)	22.5801	21.129	21.7582	23.4005	23.2609	23.4502	23.3963	22.7379	22.7309
PC(20:0p/16:0)	24.4366	23.1704	24.0296	23.0189	22.4246	22.9295	23.2841	22.2995	23.3008
PC(20:1/18:1)	28.8743	29.667	28.8838	29.0236	29.3543	29.5109	29.3213	28.783	29.069
PC(20:1/18:2)	25.4575	25.1287	25.2144	27.8962	26.2542	25.9888	28.9372	29.1558	29.0114
PC(20:1/22:6)	22.9043	22.9287	22.6435	19.9814	20.4465	19.967	17.4143	NA	NA
PC(20:1p/22:4)	23.0514	24.0787	23.9222	24.5816	24.2316	24.4855	23.705	23.6354	24.169
PC(20:2/18:2)	23.3637	25.6708	22.439	24.1685	25.0513	25.3468	28.2709	28.8331	28.3535
PC(20:2/22:5)	18.901	24.7313	19.2242	24.8136	24.7895	24.9085	25.3826	25.5133	24.7712
PC(20:2/22:6)	24.1974	24.2602	25.243	24.7897	24.4912	24.6267	24.204	24.701	23.9941
PC(20:2/24:2)	28.0101	28.1224	28.4065	28.6766	27.3232	27.4263	29.1447	28.9726	27.8143
PC(20:2/24:6)	27.868	28.6923	26.474	27.7359	27.9095	27.8755	26.8102	27.6032	26.8606
PC(20:2/24:7)	26.9513	23.3615	25.3705	23.9272	25.5756	25.8855	20.9417	23.7145	19.3359
PC(20:3/22:5)	20.7059	20.2044	20.7987	21.7383	16.3083	16.2754	22.1376	22.818	22.2474
PC(20:3/24:6)	28.0181	27.8836	28.2891	26.4704	27.0936	27.0211	21	25.0855	23.1377
PC(20:4/22:6)	23.8887	23.9821	24.1437	23.5488	23.2973	22.6206	25.2292	23.3728	25.0523
PC(20:5/18:2)	16.3618	26.5567	26.4889	24.925	26.6267	26.6315	26.6201	26.2035	26.5791
PC(22:1/18:2)	23.8485	27.2247	23.4959	28.1144	27.7107	28.0023	27.0832	26.8608	26.9957
PC(22:1/22:4)	17.342	15.5743	15.7167	23.6718	23.4406	22.42	22.1172	23.9083	21.3566
PC(22:2/18:2)	24.8547	24.2163	24.5069	23.5691	23.6779	23.649	26.5731	26.6901	26.4978
PC(22:3/18:2)	24.9943	25.7447	25.77	27.3534	27.0823	26.9557	27.0467	27.6898	27.149
PC(22:4/22:5)	20.1401	19.5458	20.1053	18.8446	18.7222	19.8328	21.5576	21.674	21.778
PC(22:4/22:6)	22.7506	22.7631	23.0255	19.9062	21.5757	16.8246	NA	19.6033	NA
PC(22:5/18:2)	26.0232	29.5344	29.7002	30.0769	32.4892	30.2256	33.4061	33.1624	33.296
PC(22:5/20:4)	24.5038	24.2914	24.5997	24.138	24.3336	23.4203	23.8465	24.9297	23.3026
PC(22:5/22:5)	23.4169	23.2343	23.2638	23.0547	21.9962	21.8862	22.7996	23.2207	22.7215
PC(22:5/22:6)	23.92	23.8835	23.754	22.297	22.4275	22.4609	22.7151	22.9841	22.9583
PC(22:5/24:2)	21.2482	22.3042	21.0957	20.2178	20.692	20.8232	22.57	21.9115	22.3111
PC(22:6/22:6)	22.7469	22.6527	22.5689	21.4151	21.4569	21.4089	22.0557	21.9182	17.1576
PC(23:5)	NA	NA	NA	20.1031	19.0073	19.318	NA	NA	19.6612
PC(24:0/13:1)	25.0381	24.8034	25.9692	25.1115	25.1445	24.2197	23.8172	23.4477	24.4806
PC(24:0/18:2)	26.6652	26.02	26.6798	20.1415	21.1954	23.3486	24.4198	23.7574	24.3059
PC(24:0/18:3)	28.8962	29.3349	28.7632	29.8728	29.2502	29.4325	29.8603	28.9735	29.8085
PC(24:0/22:4)	23.3017	22.1712	21.0399	20.6186	21.0676	21.6639	21.8114	17.0544	21.3234
PC(24:0/22:5)	17.5743	21.0566	18.1752	NA	15.2605	NA	NA	NA	NA
PC(24:1/18:2)	22.9738	22.1914	23.4041	22.7306	22.4976	22.7129	20.0368	17.1153	17.0034
PC(24:1/20:4)	24.3144	23.4123	25.4521	23.2872	22.7998	22.9754	23.4741	22.9618	21.1602
PC(24:1/22:4)	23.0292	23.6015	22.7828	22.6509	22.7758	18.5658	23.6238	20.845	22.4265
PC(24:1/22:5)	23.018	23.4183	23.126	20.246	19.7111	18.8569	16.0226	22.0601	22.4092
PC(24:2/18:2)	25.6085	24.423	25.1604	26.3661	26.8263	27.7376	26.9724	26.6696	26.9317
PC(24:2/20:4)	24.3485	24.9067	24.4298	22.985	22.7263	24.2529	17.3187	22.1486	22.6629
PC(24:3/18:1)	21.296	26.1215	18.6621	24.3474	24.6034	25.4745	25.97	26.0036	25.8413
PC(24:3/20:4)	23.8608	22.156	23.5673	21.6111	19.7621	20.8406	20.9045	20.0664	21.0671
PC(24:3/22:4)	NA	NA	NA	15.7015	NA	NA	15.5444	15.4937	15.6076
PC(24:4/14:0)	21.847	23.3387	22.7563	24.0323	23.9997	23.985	25.2597	25.158	23.6392
PC(24:4/16:0)	24.8547	23.408	24.824	26.628	23.6779	23.649	28.2288	27.9258	28.0881
PC(24:4/17:0)	22.7767	22.9687	22.6431	22.6829	22.415	21.9536	23.1756	22.6337	23.1248
PC(24:4/18:0)	24.8262	23.5079	25.0384	23.4461	24.3399	24.5316	20.8639	20.2784	22.2567
PC(24:4/18:1)	27.3416	26.6348	27.3631	24.9201	25.1502	27.0321	27.0411	26.2977	26.9661
PC(24:4/18:2)	26.37	26.8201	28.846	29.8116	29.9296	30.0668	30.1069	29.8413	30.5984
PC(24:4/20:4)	23.0559	21.9902	22.6586	19.8874	22.1105	22.1447	18.3346	19.1453	19.2472
PC(24:4/22:5)	NA	NA	NA	NA	NA	NA	19.2727	16.9644	16.536
PC(24:5/18:0)	26.6291	26.3978	27.1146	25.4824	26.4063	26.6729	26.8971	24.6808	25.543
PC(24:5/18:1)	25.4007	25.1427	25.4812	23.4757	23.4468	23.4641	22.8514	22.7291	22.6251
PC(24:5/18:2)	26.1639	28.3016	28.1881	28.571	29.0977	28.9744	28.8685	28.8238	29.1632
PC(24:5/20:2)	20.9484	21.2431	19.3021	28.1492	26.8577	26.8584	26.7751	26.389	25.6203
PC(24:5/20:4)	22.9027	22.6601	22.6686	21.0552	21.0714	21.4179	18.0511	18.5363	15.7536
PC(24:5/22:5)	21.0909	26.1433	26.3578	24.0428	21.2494	24.0333	21.6199	20.725	19.802
PC(24:6/18:2)	19.3118	22.3679	21.7655	23.9607	22.8916	24.2437	27.3712	23.6149	26.6535
PC(25:0/16:0)	23.2669	23.3076	23.0912	21.8431	20.7569	22.2873	21.1628	20.0304	21.3964
PC(25:0e)	17.2138	22.4696	22.5676	21.0795	21.9103	21.617	20.5099	20.881	20.5163
PC(25:0p)	22.4217	22.7337	22.5539	22.9906	23.0738	23.0818	17.6705	16.181	17.8603
PC(25:1/16:0)	25.4173	25.4053	25.3164	25.1847	25.1782	25.1449	24.0962	22.7727	24.0929
PC(25:1/18:1)	24.6776	25.3549	24.672	23.3887	23.3618	23.154	23.8574	19.1413	23.2661
PC(25:1/18:2)	23.3488	23.5969	24.1777	22.4466	21.7071	23.2638	24.4137	20.6567	22.9142
PC(26:0)	22.8626	23.6926	23.6486	21.1658	19.3664	20.9763	19.9389	18.9489	19.6483
PC(26:0/16:0)	25.6008	25.3449	25.3801	24.1541	23.9176	24.1193	23.8269	23.1527	23.8455
PC(26:0/16:2)	29.4837	30.1813	29.6444	28.1566	27.8948	26.0326	27.0298	26.1362	27.174
PC(26:0/18:1)	26.0365	26.3683	26.0037	24.3882	21.4326	24.1749	24.2579	23.1345	24.0735
PC(26:0/18:2)	26.4225	24.8988	24.4831	24.286	23.4606	20.6391	24.6433	23.8821	24.5766
PC(26:0/18:3)	27.9113	28.575	28.0701	27.7719	27.7402	27.8864	28.5959	27.7047	28.216
PC(26:0/20:4)	22.316	23.4102	23.2483	20.6928	20.2802	20.6503	20.3536	16.7456	15.4278
PC(26:0/22:4)	22.891	22.8845	23.3265	21.2807	20.3083	19.9498	20.8487	16.3498	20.8017
PC(26:0/22:5)	22.1107	23.2027	22.1158	19.8445	18.7061	15.5395	15.0051	NA	16.3883
PC(26:0/22:6)	22.439	23.0244	22.5913	17.7891	18.3488	17.9575	NA	15.6995	15.6889
PC(26:1/16:0)	27.1717	27.4191	27.1283	26.1269	25.6791	25.8645	25.8938	25.1653	25.8899
PC(26:1/16:1)	22.4882	21.5203	21.6877	24.9437	24.3344	24.3236	25.754	25.17	25.7125
PC(26:1/17:1)	21.3168	22.1082	23.3511	18.0434	18.1401	17.4281	15.0423	17.1021	15.0742
PC(26:1/18:1)	23.9194	25.4819	24.4176	24.0684	23.4234	23.9059	24.8403	23.8716	24.6424
PC(26:1/18:2)	25.571	26.1733	25.9917	25.4967	25.4193	25.6142	26.1901	25.4552	26.1289
PC(26:1/20:2)	23.9381	24.1538	23.9593	23.5771	23.2141	23.3913	23.9549	22.8713	23.9478
PC(26:1/20:3)	23.4437	24.2887	24.4015	23.5261	23.1527	23.4355	23.8684	16.6474	23.7354
PC(26:1/20:4)	25.1795	24.2584	24.2903	22.0791	22.2536	22.6368	17.4242	17.2675	20.0915
PC(26:1/20:5)	23.018	20.0365	23.1751	19.7099	20.2207	17.5302	20.3814	21.5644	20.037
PC(26:1/22:4)	24.4772	25.0046	24.6795	22.973	23.2641	24.4158	21.7247	20.4721	21.6601
PC(26:1/22:5)	25.2121	25.3093	24.5554	22.1434	20.4221	21.9914	22.7013	21.3951	22.3583
PC(26:1/22:6)	22.8958	23.1068	22.9211	16.6429	15.2772	20.0765	14.9658	NA	15.1275
PC(26:2/15:0)	23.5407	24.223	24.2324	20.046	17.9314	20.9006	20.4192	17.5852	19.879
PC(26:2/17:0)	23.483	23.5896	23.4209	24.1456	23.8699	23.9943	22.5214	21.289	21.9852
PC(26:2/18:2)	26.0618	25.9252	26.1226	24.8597	25.6492	25.9057	25.8039	25.7985	25.9201
PC(26:2/20:4)	23.0757	24.378	23.4542	23.2082	23.3573	23.2047	23.8887	22.637	23.5608
PC(26:2/22:4)	25.4886	25.6996	25.5108	23.2358	23.2167	23.2901	21.4238	20.6518	21.4793
PC(26:2/22:5)	15.5938	22.2732	15.6506	21.2696	20.9023	20.701	22.3385	19.3062	21.901
PC(26:2/24:0)	15.6618	18.7702	18.9036	17.5122	17.4102	16.1375	16.0011	15.6532	16.8171
PC(26:3/16:0)	24.4947	25.0769	24.4349	23.0581	22.793	19.7572	27.3046	25.3469	25.9055
PC(26:3/22:4)	25.6259	26.4284	25.7987	23.856	24.3898	24.2826	22.6939	20.9185	22.5712
PC(26:4/15:0)	18.6148	17.5733	18.8423	17.2306	17.6772	18.8296	21.7915	21.5636	21.8396
PC(26:4/18:1)	24.2308	25.6165	25.1436	24.1617	23.2952	23.2442	24.7376	24.6576	23.0885
PC(26:4/18:2)	19.0383	22.5836	18.7086	23.1498	23.5179	23.0064	24.4672	22.7128	22.8693
PC(26:4/20:2)	NA	13.5128	15.4837	18.4144	15.3259	17.309	19.3661	20.3578	17.4016
PC(26:4/20:4)	20.5975	21.3533	21.5567	20.485	19.7911	18.633	20.0308	22.0183	20.8495
PC(26:5/18:1)	24.8685	24.7404	24.7676	21.9612	24.3606	22.9137	23.3958	22.9713	24.3893
PC(26:5/18:2)	18.272	23.8918	23.9291	23.9948	22.4765	22.7233	23.9238	24.043	24.0607
PC(26:6/16:0)	25.0319	23.7363	26.6237	27.0069	25.0074	24.7568	30.0119	29.9291	30.266
PC(26:6/18:0)	24.2934	22.833	23.7045	23.0793	21.0487	22.0935	22.8627	22.148	22.6472
PC(26:6/18:1)	23.8583	23.4666	23.9601	23.0209	23.2828	22.8807	21.5799	21.4943	22.4294
PC(27:0)	23.1207	23.4969	23.2349	21.2016	21.0954	20.9582	21.7605	22.3873	21.7403
PC(27:0e)	17.2325	23.9115	23.6486	24.0473	24.345	23.9665	22.9369	23.8786	16.8002
PC(27:0p)	21.675	22.0646	21.6457	20.735	19.3871	20.8684	19.4465	19.245	23.8521
PC(27:1)	18.5773	22.484	21.8496	18.1865	16.9912	16.8445	NA	NA	NA
PC(27:1/16:0)	23.5036	21.1507	20.3538	21.9359	22.1319	22.19	22.4423	17.5214	22.3106
PC(27:1/18:1)	22.8654	23.6147	23.1437	21.5016	19.9705	17.8157	20.8725	17.81	20.9942
PC(27:1/18:2)	21.0191	21.9735	20.9394	19.1845	19.3842	18.0702	20.8621	18.6809	21.7766
PC(27:1p)	17.9512	16.9199	18.8654	21.0519	21.1155	19.7598	21.5751	21.2958	22.203
PC(28:0/16:0)	22.121	21.7773	21.8704	17.2481	17.1257	17.9608	15.9819	NA	16.57
PC(28:0/17:1)	21.7976	22.3576	21.8697	15.5494	16.1109	16.0972	16.2756	16.0827	17.6554
PC(28:0/18:1)	23.2246	23.7274	23.1349	19.9536	19.6717	20.8495	17.1615	16.48	19.5443
PC(28:0/18:3)	22.5761	26.611	26.1816	25.7876	25.6634	25.5179	26.1576	25.1974	26.384
PC(28:1)	25.2769	24.8893	24.8471	21.9417	23.5718	23.6635	24.0796	24.2693	24.2623
PC(28:1/16:0)	21.9029	22.5291	21.8873	22.0984	22.0948	20.4578	21.513	20.7165	23.94
PC(28:1/18:1)	24.5968	25.026	24.6398	23.0711	22.3017	22.6541	19.9027	18.1095	23.8522
PC(28:1/22:4)	19.8241	22.9059	20.2372	16.7201	15.7093	15.3554	19.114	NA	18.4941
PC(28:2)	17.5112	20.7336	17.7524	23.1303	23.3411	23.3792	23.8751	24.3026	22.9172
PC(28:2/18:2)	23.9576	24.1387	23.6779	23.2769	22.8768	23.1587	22.8653	21.7514	24.2541
PC(28:5/16:0)	21.1012	18.1951	22.0645	23.0033	22.4998	15.6287	22.5958	23.2651	22.579
PC(29:0)	29.0502	29.8226	29.3086	29.758	29.1761	29.6485	25.9947	27.6238	26.6909
PC(29:0e)	23.7254	26.7769	27.4576	25.8832	26.3095	26.3388	26.8168	26.6509	NA
PC(29:1)	27.2337	27.8468	27.65	26.9741	27.7735	27.5541	26.4799	27.5821	27.4674
PC(29:1e)	21.2891	25.4585	24.8201	23.8311	24.26	24.1471	21.6951	NA	19.9272
PC(29:2)	24.3253	24.8598	24.4844	22.5114	24.8252	23.2703	24.245	23.6715	23.2908
PC(30:0)	34.9482	34.8122	34.8217	34.9469	34.8925	34.9733	34.044	35.1305	34.2935
PC(30:0e)	30.2425	31.1631	31.0908	30.9847	31.0838	31.0689	29.9721	29.7548	29.3612
PC(30:1)	31.2146	32.1578	31.7726	30.733	31.5155	30.8484	31.5725	31.172	31.6932
PC(30:1/18:1)	21.2631	22.1535	21.5888	16.2349	17.6929	15.8872	16.5396	16.4978	16.9186
PC(30:1/18:2)	21.9473	22.7631	22.2048	17.9143	16.6024	19.8076	19.4295	18.5009	21.6717
PC(30:1e)	29.7084	29.7888	29.9337	29.9768	29.7073	29.9852	30.2214	29.664	29.5777
PC(30:2)	26.6791	27.3855	27.2071	27.8414	28.0201	27.8493	29.224	29.1162	29.9487
PC(30:2/18:2)	19.7081	23.3046	20.4726	20.4146	20.9592	21.5283	22.7013	18.9398	22.4167
PC(30:2e)	26.285	25.8431	26.1219	27.1016	27.0326	26.9641	27.3013	26.8143	27.2512
PC(30:3)	23.7108	24.2217	24.872	25.5267	25.5964	24.7972	27.0679	27.2368	27.6025
PC(30:4)	16.3012	18.4129	15.5755	21.8662	21.9586	21.9944	23.3428	23.375	20.0714
PC(30:4e)	20.7663	20.8224	20.7579	21.8563	22.2474	22.2697	22.0276	22.3895	22.1005
PC(31:0)	30.5223	33.0577	33.4385	33.4622	32.8165	32.7884	33.1705	33.126	32.9605
PC(31:0e)	28.4118	28.2728	28.7211	28.9098	29.8197	29.9418	29.3742	29.4719	29.6013
PC(31:0p)	30.5302	30.3408	30.1091	29.0032	28.7637	29.3348	29.5676	29.3061	29.2729
PC(31:1)	31.4989	32.7142	32.3162	31.6032	31.4639	31.9955	31.1474	31.5068	31.9357
PC(31:1p)	29.9433	30.6259	30.0774	29.4554	28.7055	28.4266	29.1251	19.0862	29.1561
PC(31:2)	29.1043	29.5344	29.8477	28.8733	30.1061	30.0505	30.1566	29.8751	29.834
PC(31:3)	26.6525	25.5033	25.886	27.8967	28.6405	28.3959	28.1332	28.4385	26.8118
PC(31:4)	20.5785	18.5434	18.5742	18.9973	21.0059	20.5441	24.3093	24.2426	24.7046
PC(32:0)	31.1731	29.7889	30.2645	29.7121	28.8069	29.2864	29.1005	27.8627	28.5953
PC(32:0e)	32.2821	32.668	30.6484	32.1244	31.854	31.9062	30.423	29.2693	28.1124
PC(32:1)	37.3321	37.044	37.1692	34.9897	35.2282	35.1637	35.4846	35.3832	36.7322
PC(32:1e)	32.8979	33.0005	32.7797	33.1689	32.8367	32.9641	33.318	32.7801	33.7494
PC(32:1p)	30.3188	31.1054	31.1774	30.7237	30.5903	30.6334	30.5033	31.0832	31.4014
PC(32:2)	32.5507	33.0089	32.7442	33.3602	33.3787	33.3669	33.9838	33.7642	33.6308
PC(32:2p)	27.1437	27.5683	27.7828	28.6466	28.084	28.1375	28.687	28.7839	28.0707
PC(32:3)	29.9585	29.3877	30.3892	30.5557	30.4812	30.8438	29.8308	31.3284	30.6744
PC(32:4)	28.4486	28.4948	28.4798	28.6537	28.1332	28.7488	29.337	29.5386	29.3082
PC(32:4e)	24.852	25.0935	24.9794	26.1574	25.2801	26.1296	26.1176	26.1753	26.3212
PC(32:4p)	22.473	21.9294	22.2761	21.2363	21.2299	21.7072	22.5939	22.068	22.5063
PC(32:5)	22.5113	22.5716	22.2803	22.052	21.3942	21.0037	24.8033	25.5037	25.0614
PC(32:6e)	21.4724	21.094	21.8511	20.598	20.419	20.8701	21.4583	21.8789	21.32
PC(33:0)	33.2461	33.6316	33.371	32.7699	33.0529	32.9013	33.176	32.5594	32.2359
PC(33:0e)	30.4261	29.3882	28.9091	29.2645	29.2852	29.3573	29.1608	28.2908	30.2733
PC(33:0p)	30.8412	30.7835	30.523	29.4052	29.0575	29.2227	28.9797	28.2209	29.0794
PC(33:1)	34.6719	34.9766	34.8701	33.79	33.9826	34.0129	34.1386	34.1192	33.6271
PC(33:1p)	29.1587	29.1854	29.5357	29.2837	29.6055	29.8313	29.0924	29.4359	29.7984
PC(33:2)	32.9369	33.062	32.3889	32.7367	32.8008	32.7443	32.8678	32.8529	33.3808
PC(33:2p)	25.7532	26.3571	26.793	27.3306	26.9076	27.9053	27.7477	29.6005	27.5677
PC(33:3)	29.4775	29.8957	30.6198	31.5319	31.5819	31.4092	31.9816	31.4187	31.1787
PC(33:4)	26.6111	26.3361	27.1498	26.4216	26.5609	26.7193	27.0082	27.6642	30.6794
PC(33:5)	21.5059	25.5342	25.0526	20.5668	22.0379	21.6659	21.4989	NA	22.0805
PC(33:6)	22.6299	22.7241	22.7608	17.1323	21.4848	19.434	19.8169	21.2762	21.2528
PC(34:0)	35.222	35.1456	34.9621	35.8912	34.5184	34.6397	35.4724	34.5164	35.7238
PC(34:0e)	30.1652	30.9597	30.7272	30.568	29.3804	29.4407	30.9366	29.8965	29.8583
PC(34:1)	38.4065	38.091	38.4115	37.6487	36.9025	37.6246	37.6619	37.7641	36.92
PC(34:1e)	34.2691	34.7784	34.284	33.5214	34.5713	34.6784	34.519	33.8393	34.3571
PC(34:2)	35.6506	37.1774	36.5349	36.5369	36.8129	36.5834	36.0036	36.4588	36.5099
PC(34:2e)	32.1691	33.2554	33.3228	33.2	33.6721	33.7578	33.9448	32.4242	32.4838
PC(34:2p)	30.3761	30.4392	30.053	31.7908	32.117	32.033	32.4772	32.2588	32.7977
PC(34:3)	33.6672	33.9691	33.6834	34.506	34.4549	34.6892	34.7037	34.7719	34.6997
PC(34:3p)	28.1794	28.7182	27.5618	28.5106	28.9839	28.6877	29.8903	30.5957	29.7437
PC(34:4)	32.2492	31.036	31.7331	32.3803	32.4999	32.5092	33.0587	33.1241	33.2077
PC(34:4p)	25.3524	25.7651	25.5999	26.4484	26.1778	26.9391	26.9595	26.8714	27.3443
PC(34:5)	29.775	29.9741	29.3589	29.6401	29.8002	29.7965	29.9565	30.4158	29.9378
PC(34:6)	23.5058	24.0857	23.5427	25.7195	25.772	25.9402	26.4935	24.3339	26.0858
PC(34:6/16:0)	25.9058	24.1299	23.8923	23.0274	21.1861	22.6822	23.5776	21.3142	22.828
PC(34:6e)	23.6761	23.9475	23.7814	23.5276	23.54	23.8221	24.851	24.6193	25.0689
PC(34:7)	18.6632	20.297	16.7173	23.6518	21.1329	23.7563	24.2464	24.3989	NA
PC(35:0)	31.5475	31.5196	31.2885	29.7209	30.0416	29.5741	31.0019	29.2635	30.3413
PC(35:0p)	23.2605	22.0096	22.5352	23.0738	23.228	23.5797	22.3463	21.742	22.5909
PC(35:1)	33.805	33.1326	34.3149	33.5769	33.5118	33.5994	34.4888	33.7807	34.6065
PC(35:1p)	29.6699	29.5529	29.2672	29.93	29.7285	28.7625	28.7702	27.5984	28.7857
PC(35:2)	34.529	34.4418	34.1669	32.9896	32.4886	32.5106	31.0539	31.2836	31.8817
PC(35:2p)	28.2027	28.8311	28.6307	29.0559	28.7565	28.9002	27.9061	27.4149	28.1875
PC(35:3)	32.0354	32.0323	32.1609	31.9294	31.756	32.1236	31.9431	32.015	32.9201
PC(35:4)	31.1935	32.8245	31.9427	31.2147	31.9032	31.8113	31.3051	31.1842	30.7284
PC(35:5)	28.6988	27.3925	28.2489	27.7426	29.7582	28.2536	30.4501	29.901	30.3486
PC(35:6)	16.307	17.4639	16.7987	19.9714	20.975	20.0584	25.0609	25.3026	22.4724
PC(35:6p)	23.1941	25.9006	25.3257	26.7669	29.3786	29.4828	27.7223	29.4312	30.7979
PC(35:7)	25.7316	26.6704	25.8209	26.473	26.2841	26.3168	27.3181	26.5037	27.3866
PC(36:0e)	27.3338	27.7641	27.3612	27.9475	27.6179	27.7751	28.0082	26.813	27.7948
PC(36:1)	35.5814	36.2032	35.973	35.6041	35.6799	35.7571	36.3649	35.6481	36.4
PC(36:1e)	29.7408	31.3975	30.7847	30.6922	30.2688	30.3135	30.079	29.1152	29.47
PC(36:2)	31.0366	30.5515	30.545	30.4974	29.8946	30.19	29.6597	29.1084	29.4602
PC(36:2e)	31.9928	32.2649	31.6814	33.266	32.753	32.8243	32.6495	31.8789	32.1434
PC(36:2p)	31.6492	32.5462	32.3198	32.823	33.4425	33.3579	32.7634	32.7367	33.082
PC(36:3)	36.4931	36.4538	36.4901	36.9683	36.9476	36.8705	36.6618	36.7482	35.8018
PC(36:4)	34.4971	33.4725	34.1709	35.0966	34.5584	34.657	33.6656	34.5068	35.8544
PC(36:4e)	32.3265	31.5976	31.7143	34.0825	33.7206	33.7047	33.895	33.7347	34.8041
PC(36:4p)	29.6279	32.1417	31.0504	31.6266	32.3383	32.4121	32.8513	33.1712	32.0601
PC(36:5)	33.227	31.7765	31.2998	31.7316	31.6344	31.2091	30.7161	32.3954	30.6877
PC(36:5p)	25.0638	28.2041	28.4482	27.908	30.3882	29.129	28.8754	28.8049	31.3082
PC(36:6)	29.7679	28.9365	29.0169	29.1037	29.2229	29.3452	29.9092	30.5351	29.4854
PC(36:6p)	20.8813	21.7938	19.6185	23.1622	23.2306	23.1601	24.6066	23.3959	20.2731
PC(36:7)	27.2807	26.3277	26.1003	28.388	28.2955	27.9958	27.4839	27.8638	27.5424
PC(37:0)	22.4017	21.0886	21.9068	24.1547	22.1707	22.8827	23.0712	22.3097	23.4071
PC(37:0e)	24.6025	24.3498	22.9822	22.6159	22.2273	21.8805	24.8363	24.34	25.099
PC(37:0p)	22.3338	23.4372	22.8655	22.523	22.5721	22.7153	22.7047	21.4577	20.3998
PC(37:1)	30.1582	31.0117	30.2935	30.2905	29.8669	30.0108	30.9588	29.954	30.8053
PC(37:1p)	25.5478	25.5923	24.912	25.3205	24.8584	24.9494	25.1751	23.7535	25.3941
PC(37:2)	31.708	32.4801	31.9683	32.5816	32.5812	32.6684	32.8586	32.751	32.1337
PC(37:2p)	24.5889	26.6121	26.221	26.6173	27.0918	26.9724	26.4175	25.7479	26.5331
PC(37:3)	31.7486	31.6644	31.7997	32.6205	33.299	33.0942	33.0029	32.975	32.7541
PC(37:4)	31.451	31.2482	31.1335	30.9053	31.1796	31.146	30.9114	31.2822	32.0141
PC(37:5)	30.2708	30.979	30.2586	30.2059	30.6183	30.5099	30.5178	30.284	31.1215
PC(37:6)	30.7943	31.7369	30.4025	31.0241	30.6991	29.6778	31.1738	30.6131	31.3627
PC(37:6p)	24.9737	25.2553	25.1856	24.2318	24.6516	21.8994	26.7713	25.8298	28.8882
PC(37:7)	30.4761	31.0676	30.8004	29.6305	30.4047	30.3963	30.5291	30.1791	30.7201
PC(37:7p)	27.9918	26.2163	28.5273	27.2852	29.2914	29.1666	28.5468	28.6487	30.5289
PC(37:8)	25.8311	25.6111	25.4156	30.12	29.943	29.9577	27.283	28.9857	29.5388
PC(38:0)	27.0603	27.5226	26.9814	26.4396	26.1084	26.1822	NA	22.2562	23.8336
PC(38:0e)	17.5198	26.4552	26.1719	26.7898	26.5639	26.6493	27.1793	26.4354	27.3658
PC(38:1)	31.4808	32.3226	31.6666	31.1523	29.8788	30.0139	30.7829	29.8051	30.6552
PC(38:1e)	29.0531	28.5351	28.0902	29.9479	29.1082	29.5357	29.4164	28.2865	29.173
PC(38:2)	34.361	34.299	33.8598	33.8846	33.6766	33.8059	32.8157	32.7251	33.5274
PC(38:2e)	28.7067	30.4929	29.8545	29.9263	30.6265	30.6683	30.4123	28.9652	30.0164
PC(38:3)	33.628	34.2494	33.8498	34.0973	34.2634	34.5211	34.956	34.5761	34.6232
PC(38:3e)	29.3874	30.3022	29.9598	30.9002	31.4041	31.8597	30.8892	30.383	31.0301
PC(38:4)	33.7282	34.0118	34.0223	33.4212	33.3221	33.2359	31.6427	32.2139	32.1006
PC(38:4e)	32.4307	32.2155	32.1557	33.2208	32.2744	32.4473	32.3472	32.9437	32.4934
PC(38:4p)	34.1128	33.5195	33.6819	33.8808	34.1442	34.1285	34.9092	34.9186	34.6505
PC(38:5)	33.094	34.5046	34.6145	34.1128	34.0611	34.0841	33.7643	33.9983	33.9022
PC(38:6)	31.0643	30.1513	31.4043	33.1658	32.5502	33.123	28.5538	33.4652	28.3133
PC(38:6e)	30.9444	31.4479	31.2883	33.2308	33.777	32.1033	33.5692	33.7691	34.0936
PC(38:6p)	29.5671	30.1384	30.4716	31.1197	30.059	30.8948	31.7689	31.5895	32.0957
PC(38:7)	29.8499	30.276	30.0201	31.4381	31.3668	31.5906	30.8837	31.0417	31.423
PC(38:7p)	22.2291	23.2496	22.1557	24.562	24.1769	22.4149	26.3469	26.4361	26.3515
PC(38:8)	26.6979	27.8109	27.6232	27.1419	28.0107	27.2541	27.2721	27.0516	27.5508
PC(38:9)	23.3685	25.2039	25.773	23.6225	24.213	23.8176	18.1411	24.4902	18.2814
PC(39:0e)	22.427	22.8595	22.0102	20.6713	21.8729	23.3325	23.4714	22.6569	23.7697
PC(39:1)	27.9372	28.8105	28.2095	28.7807	27.5975	27.4662	27.8607	26.8838	27.8478
PC(39:1p)	21.3802	20.4814	21.392	21.4601	21.3761	21.8596	21.3023	22.6891	21.7458
PC(39:2)	28.6307	29.9992	28.5985	27.325	28.2136	28.2478	29.4103	28.3505	29.2456
PC(39:2p)	22.8295	23.2921	22.8269	22.5624	23.1872	23.1728	20.429	20.1749	21.1068
PC(39:3)	29.2373	30.2984	29.8995	30.1933	30.1197	30.2435	30.9914	30.1133	30.9245
PC(39:4)	30.3676	30.0885	30.2788	30.12	30.0389	29.9999	29.6297	29.8801	29.1819
PC(39:4e)	23.9434	24.4657	24.2153	24.3136	24.7493	24.6063	24.87	23.4094	23.8617
PC(39:5)	31.0419	31.127	31.1277	31.0564	30.5537	30.5961	31.024	30.9505	30.9988
PC(39:5e)	28.4046	27.9199	27.6388	28.4593	28.9492	28.9553	27.3569	26.586	26.6979
PC(39:6)	30.9828	31.175	31.134	28.7457	28.6288	28.7458	29.2822	29.2597	27.9413
PC(39:6e)	27.9064	28.4045	28.316	28.7908	29.5696	30.2139	30.1614	30.2208	29.8908
PC(39:6p)	26.3967	27.3286	27.233	27.8853	27.8945	28.1065	27.4202	27.8155	27.8803
PC(39:7)	27.1325	28.7736	25.7891	27.9518	27.324	27.0515	27.5702	28.295	28.6869
PC(39:7p)	28.8704	28.6085	28.9352	28.5829	28.6023	28.5982	28.8666	28.4827	28.8621
PC(39:8)	27.5436	23.6123	25.0812	25.7614	25.5429	25.3384	24.9464	26.5071	25.7205
PC(39:8p)	29.638	28.6982	29.6757	28.7733	29.118	28.9252	28.0085	28.4859	28.3301
PC(39:9)	26.6615	25.4321	24.3438	23.7922	26.4188	26.1538	24.8563	25.4594	24.5334
PC(40:0)	29.2425	29.5931	29.0639	29.9331	29.6164	29.7102	29.9239	28.993	29.8198
PC(40:0e)	24.7796	24.5875	25.0372	25.2439	24.7009	25.2473	24.477	23.9449	24.3648
PC(40:1)	29.5302	30.1935	29.6222	28.5197	28.4062	28.5474	16.6147	26.0901	27.0756
PC(40:10)	26.3931	26.2283	26.4587	25.1687	26.0361	25.6048	25.6967	26.5578	25.5612
PC(40:1e)	23.1277	23.6348	22.7037	26.8389	26.5186	26.7058	27.2582	26.1433	26.8509
PC(40:2)	27.1221	26.7143	26.2095	26.975	26.1933	25.9599	24.5487	24.3042	24.4675
PC(40:2e)	26.8165	27.2799	26.7173	28.1322	27.9861	28.1341	28.1009	27.8722	27.8743
PC(40:2p)	28.7084	28.646	28.1996	29.2923	28.7563	28.9817	29.2641	28.2035	29.1229
PC(40:3)	28.3215	28.6095	28.1673	31.6621	31.3154	31.3793	31.0472	30.1283	30.8129
PC(40:3p)	29.3638	30.2455	29.2756	30.7565	30.4508	30.5997	31.2818	30.1245	30.9409
PC(40:4)	32.6345	32.337	31.7784	31.5528	31.3007	31.4316	32.2604	31.4241	30.7547
PC(40:5)	33.1242	33.4792	33.4545	32.2438	32.5529	32.4695	30.5659	30.858	32.2062
PC(40:5e)	31.5004	31.427	30.8608	32.6841	32.6359	32.3551	33.0837	32.4198	32.0725
PC(40:6)	28.5222	28.8072	29.3793	28.4482	28.7386	29.0855	26.7399	26.8442	26.5564
PC(40:6e)	30.7897	32.0424	31.6372	32.3588	32.5632	32.6144	32.4569	32.9304	32.683
PC(40:6p)	31.4898	31.5742	31.3531	33.2744	32.9125	32.6333	32.4008	32.6377	32.6622
PC(40:7)	32.6313	32.507	32.5496	31.8415	32.2057	32.7657	30.627	31.3624	32.4843
PC(40:7p)	29.3289	30.352	30.3564	31.5387	31.8554	31.2328	31.2336	30.5379	31.6112
PC(40:8)	24.2516	24.67	24.5219	30.9664	29.2345	31.3032	30.5794	29.1134	30.8895
PC(40:8p)	26.4961	27.4977	27.4243	27.6036	27.239	27.5196	29.3006	28.9466	29.5696
PC(40:9)	28.9742	28.3652	29.2337	27.4818	28.4582	27.8098	27.9382	28.5205	28.7499
PC(41:0)	25.629	25.4173	25.2184	23.4376	21.0516	23.3823	21.1179	18.1656	20.8948
PC(41:1)	26.0922	27.1519	26.819	23.9365	25.1138	24.1016	26.0869	24.8591	25.94
PC(41:10)	NA	23.1415	23.7776	19.1607	NA	20.3737	NA	NA	NA
PC(41:11)	NA	19.2317	18.7409	19.2051	23.3458	22.835	NA	15.8715	NA
PC(41:2)	26.7636	27.681	27.1453	26.3193	26.2972	26.3423	25.4502	23.3627	26.8166
PC(41:3)	26.5991	27.571	27.0577	28.428	28.5448	28.0925	28.369	26.131	28.431
PC(41:4)	28.6493	28.9868	28.6956	28.1332	27.7016	27.6825	27.5379	27.0923	28.6629
PC(41:5)	30.268	30.5654	30.4224	29.5726	29.4913	29.5649	27.8122	28.9506	28.7653
PC(41:6)	29.48	28.4702	28.7522	28.52	28.8209	28.1071	27.9101	28.0585	27.802
PC(41:6p)	22.924	23.0044	22.6166	22.6636	23.0333	22.7454	21.1406	18.4201	20.5301
PC(41:7)	27.7097	27.8863	27.3484	26.1818	26.0953	26.2878	26.1166	26.6794	27.3763
PC(41:7p)	23.9282	23.6052	23.3008	22.8619	22.8924	17.471	22.9085	22.3858	23.1673
PC(41:8)	NA	19.223	22.1991	NA	NA	NA	NA	NA	NA
PC(41:8p)	20.5357	22.9953	23.4349	20.8675	23.1054	22.9959	23.5567	21.8192	22.893
PC(41:9)	NA	16.9416	16.2556	NA	NA	NA	NA	NA	NA
PC(42:0)	28.6686	29.1265	28.533	26.8195	26.2849	26.4733	25.4968	23.9953	25.5997
PC(42:1)	29.3228	29.7554	29.5371	28.2627	28.0814	28.1834	28.3744	27.5268	28.4953
PC(42:10)	28.4892	28.5764	29.3874	28.3248	28.8699	28.6244	28.6638	29.1229	28.393
PC(42:11)	25.5654	26.1866	26.0975	25.5107	27.5545	25.8553	26.9877	27.3741	27.1471
PC(42:1e)	23.9667	23.8674	24.0071	24.1961	23.8017	23.9027	24.7525	18.153	23.8168
PC(42:2)	27.024	26.9438	26.5654	25.3906	25.1602	25.3255	24.2478	22.3973	24.1953
PC(42:2e)	25.1489	25.6917	25.0611	26.1997	26.037	25.9994	25.1519	24.4408	25.2937
PC(42:2p)	21.7568	26.0879	25.6197	26.2396	26.0182	26.1705	26.5906	25.5367	26.5986
PC(42:3p)	26.587	27.1901	27.54	26.8886	27.3023	27.3662	28.3586	27.0952	28.3378
PC(42:4)	29.366	30.015	29.542	29.0288	28.1226	28.8599	27.7758	28.5692	29.3123
PC(42:4p)	28.0721	29.092	28.1502	28.7955	29.5635	29.4581	30.3922	28.6051	28.9102
PC(42:5)	30.0474	29.8058	29.1533	27.8538	27.1578	27.3573	28.385	28.1661	28.6876
PC(42:6)	30.9759	30.844	30.023	29.2751	28.2158	27.8606	28.7992	28.4428	29.2295
PC(42:6e)	29.1678	29.8435	29.599	30.2495	30.2455	30.6508	30.5294	29.848	30.7651
PC(42:7)	30.4325	30.4555	30.1658	28.993	28.5221	29.1944	28.919	29.1215	28.8631
PC(42:7e)	29.6434	29.6614	29.0746	29.8471	29.8281	29.903	29.9586	29.3711	29.4674
PC(42:7p)	28.2295	27.5249	28.0323	27.6413	28.4068	28.2647	28.5076	28.945	28.778
PC(42:8)	28.4389	29.2616	29.5292	30.1181	30.2344	30.4514	28.9781	29.4364	29.0308
PC(42:8p)	18.6515	21.1884	19.3641	18.7786	21.5006	21.5251	23.7316	20.1707	23.0703
PC(42:9)	21.9739	21.0717	20.4546	21.8812	22.0461	22.1503	24.1148	27.3637	27.9864
PC(42:9p)	20.9976	24.6814	24.0059	23.8016	24.7329	20.8377	24.2319	24.88	25.1355
PC(43:0)	24.5993	25.4636	24.6687	22.3764	20.5866	21.0889	18.3088	18.9623	18.9632
PC(43:1)	26.6791	24.2876	26.6931	24.6759	24.6716	24.5133	24.7173	23.8389	24.9991
PC(43:2)	26.5674	27.05	26.6389	24.3979	24.8417	24.8444	22.1149	21.6684	23.4657
PC(43:3)	25.6266	26.2167	25.6238	25.4101	25.1965	25.277	25.8578	24.7992	25.7361
PC(43:4)	26.5764	27.2094	26.7298	25.8383	26.0407	25.7198	25.363	23.794	24.8148
PC(43:5)	26.5029	27.1393	26.9581	26.3059	26.1519	26.2416	25.7277	25.0909	26.4473
PC(43:6)	27.372	28.254	27.9149	26.9107	26.7566	26.7145	26.8256	25.83	26.6903
PC(43:7)	22.1483	19.8972	24.79	20.3036	20.9351	21.0303	NA	NA	NA
PC(44:0)	26.1213	26.3726	25.9259	23.5964	26.9331	26.5719	25.7796	26.826	22.0761
PC(44:1)	28.5801	29.5083	28.3501	26.9036	26.9597	26.9873	27.2975	26.2301	26.6814
PC(44:10)	29.0735	28.5619	29.0919	28.0571	28.463	28.6218	27.8047	28.7182	27.6192
PC(44:11)	20.8293	26.7867	26.7526	23.1542	26.7909	23.7626	28.0733	27.0728	27.0783
PC(44:12)	26.2118	26.2264	26.1568	24.0497	25.4235	24.8901	25.8177	25.9979	25.8131
PC(44:2)	29.0206	30.36	29.875	28.1897	27.965	28.2267	28.0591	27.2036	28.0685
PC(44:3)	25.1675	25.5868	25.2077	23.659	22.7993	22.1351	23.3321	23.2502	23.7077
PC(44:4)	28.1346	27.4779	26.5251	28.6654	28.3578	27.0348	26.7833	27.5924	28.3726
PC(44:5)	29.4905	29.8265	29.6633	28.9884	28.533	29.0167	28.4989	27.4668	28.5978
PC(44:6)	27.3951	30.0491	29.3998	28.8716	28.6689	28.7803	27.6597	27.0809	27.6986
PC(44:6e)	26.8856	27.3155	27.2533	27.1966	26.831	27.1906	27.5059	26.2766	27.1777
PC(44:7)	28.2135	27.8364	27.0742	26.8271	26.8151	27.6609	27.2682	27.9773	29.4448
PC(44:7e)	22.4953	24.8178	24.3191	24.805	21.9936	23.9763	23.4542	20.8618	23.2153
PC(44:8)	26.5835	26.2853	26.7842	25.99	28.2436	26.0681	27.6899	27.2965	27.8321
PC(44:9)	28.7473	28.2618	28.7317	27.7939	27.5221	26.6592	27.1257	27.6377	26.4309
PC(45:1)	25.1038	26.1392	24.5333	18.4858	19.2988	18.8771	17.691	20.3639	18.3022
PC(45:3)	24.2835	24.8854	24.1642	23.1275	22.8202	22.8467	18.2885	14.4121	19.4926
PC(45:4)	25.1866	26.2358	25.2919	20.1609	21.6017	21.6431	21.264	17.4705	20.7175
PC(45:5)	24.3658	24.5517	24.1702	22.9457	22.6109	22.4204	22.3186	18.8468	22.0737
PC(45:8)	23.9513	23.5769	23.6811	20.7066	19.7392	19.7812	20.4932	18.8097	20.6961
PC(46:1)	23.3841	23.5186	23.2693	22.452	24.4872	23.4719	20.0357	20.4403	19.6344
PC(46:10)	25.474	25.515	26.1154	24.1773	24.076	24.1215	23.7756	24.3274	22.5495
PC(46:11)	25.0388	26.4495	26.8162	24.6969	24.0121	25.053	25.3808	24.554	25.4444
PC(46:12)	19.3849	24.0219	24.1886	18.2846	22.8619	19.763	26.9505	26.8363	26.9927
PC(46:13)	26.0023	25.3552	25.4202	22.5006	29.4363	23.2708	28.9157	29.0158	27.296
PC(46:2)	27.8066	28.6238	27.8421	26.065	25.6582	26.2109	26.6759	25.9681	26.6678
PC(46:4)	26.9697	27.6974	27.541	26.0442	26.5264	25.7757	26.4376	25.7828	26.7974
PC(46:5)	27.3054	27.3651	27.4505	26.7613	26.5808	26.6206	27.3711	26.0465	26.8506
PC(46:6)	28.7448	28.9219	29.1949	27.5438	27.4695	27.4027	27.8006	27.5244	28.1944
PC(46:7)	27.1609	27.4739	27.2722	26.5368	26.9975	27.2055	27.3912	27.0148	28.0298
PC(46:8)	27.381	28.0284	27.2241	27.0136	26.9676	26.718	27.2151	26.6514	27.0123
PC(46:9)	26.7806	26.9653	26.6772	25.8328	25.2866	24.8421	24.2458	23.5245	24.6205
PC(47:2)	22.7696	24.599	22.6287	18.3078	16.5497	16.8485	18.8145	18.9541	18.8678
PC(47:5)	23.2438	23.5418	23.1825	15.9773	NA	15.9202	NA	NA	NA
PC(47:6)	22.5071	23.2787	22.6621	17.0335	18.5414	14.7751	18.6195	16.165	18.3069
PC(48:10)	24.5505	25.3032	25.4378	20.3024	20.4485	20.9626	18.9934	20.6066	21.0608
PC(48:11)	17.5388	21.8543	22.3112	19.7174	NA	NA	NA	NA	19.0193
PC(48:2)	24.0893	26.1908	24.3884	24.626	25.1539	24.8257	24.5681	25.4218	24.3544
PC(48:3)	25.0159	26.0998	25.0542	24.7914	24.3639	25.6142	25.3678	23.9069	24.6284
PC(48:4)	24.7449	25.1828	24.974	26.061	24.9494	25.2168	25.1325	25.0131	25.9049
PC(48:5)	24.7217	25.2452	25.119	24.2106	23.9674	24.4376	24.4152	24.7445	24.6809
PC(48:6)	26.6746	25.5961	26.7004	24.6213	23.9557	23.9479	25.7865	24.7516	25.4339
PC(48:7)	24.5413	26.0236	25.5665	23.6675	23.36	23.0824	24.7806	24.2037	25.1569
PC(48:8)	26.0232	26.2981	25.5006	24.3606	23.8543	24.646	25.049	22.5597	25.245
PC(48:9)	26.7359	25.7507	25.4435	22.7382	23.8157	23.8706	23.0461	22.157	23.0792
PC(50:5)	24.8676	26.1304	25.7888	23.6376	23.8831	23.9104	23.6772	24.6425	24.4962
PC(50:6)	24.6626	26.0717	25.0367	23.7582	22.3916	22.5464	23.2634	24.2215	23.0658
PC(50:7)	25.3404	24.9432	24.1554	21.7268	20.652	19.9506	23.6374	19.4727	22.6377
PE(12:0p/20:4)	21.3821	21.7829	21.5596	20.589	20.4316	20.4109	NA	17.4106	17.1436
PE(12:0p/22:5)	17.3709	20.5835	20.0756	16.0303	16.0509	17.571	15.903	18.0055	NA
PE(12:0p/22:6)	NA	21.9124	21.4165	20.7112	20.6757	21.241	21.2529	21.0233	21.0993
PE(14:0/18:2)	22.4072	21.0349	20.528	22.911	23.2429	23.386	23.4929	23.4703	23.5202
PE(14:0/20:4)	22.1044	23.0849	22.8193	25.5946	25.3383	24.8755	24.7361	24.4404	24.9533
PE(14:0/22:6)	22.7925	22.5345	22.5278	21.595	21.4454	21.594	19.1035	19.3336	20.217
PE(14:0p/20:4)	23.2098	23.9863	23.8057	23.4783	20.8143	21.3359	23.4379	23.3674	23.5083
PE(14:0p/22:5)	17.7381	23.9481	24.6838	21.8241	20.9528	20.6319	19.3583	21.1815	NA
PE(16:0/16:0)	26.0604	22.6196	25.927	26.2321	27.0038	26.1696	26.4328	26.8258	26.7536
PE(16:0/18:1)	29.3622	29.4943	29.3568	29.3195	29.2566	29.351	29.1137	29.0498	26.9489
PE(16:0/18:2)	28.1279	26.8503	27.3612	26.8098	26.8317	26.9128	28.1776	28.2124	28.2458
PE(16:0/20:1)	30.3473	30.5094	30.2042	30.1414	30.1016	30.2081	NA	25.6734	26.1151
PE(16:0/20:4)	25.3766	27.0235	27.0935	30.2391	30.1981	30.2603	29.3471	29.5544	29.3623
PE(16:0/20:5)	24.9958	25.9542	24.9692	23.6854	23.9964	24.0949	24.4325	24.2116	24.5134
PE(16:0/22:4)	25.6525	25.2468	25.4953	26.0393	28.1701	27.8774	27.7906	27.8841	27.8243
PE(16:0/22:6)	27.6485	27.8124	27.6581	26.5677	27.0565	27.392	23.276	23.6592	23.315
PE(16:0/24:1)	23.3169	21.7691	22.928	19.9043	19.453	19.266	24.5644	24.1855	24.7114
PE(16:0e/16:0)	NA	NA	NA	19.2821	18.5451	17.9874	24.0551	22.3729	24.7412
PE(16:0e/20:4)	22.5358	26.6856	26.2718	26.6753	26.1338	26.2907	27.4457	27.4472	27.4609
PE(16:0e/20:5)	NA	15.976	16.6676	26.2137	25.6265	25.6144	26.179	26.3785	26.3479
PE(16:0e/22:6)	29.2099	26.7262	26.797	30.1934	30.2717	30.2373	30.1999	30.467	30.4254
PE(16:0p/15:0)	NA	17.5913	16.4469	21.9238	18.1571	17.8516	16.7576	22.0913	22.2188
PE(16:0p/16:0)	27.2226	26.9853	27.3125	27.9527	27.1024	27.3978	27.307	26.8674	23.6129
PE(16:0p/16:1)	24.925	25.5924	24.9993	20.5498	19.8698	20.613	20.9184	21.6605	20.8984
PE(16:0p/17:1)	25.3971	25.0812	24.934	22.807	19.6884	19.5744	22.284	20.3762	NA
PE(16:0p/18:1)	28.7989	29.1679	28.8862	29.2596	28.3426	29.0961	28.7641	28.4262	28.5901
PE(16:0p/18:2)	27.538	25.9821	25.3949	27.4154	27.6459	27.4549	28.6161	27.9251	28.8022
PE(16:0p/19:1)	25.8225	26.247	25.7164	24.8568	25.3713	25.1986	24.9403	24.4414	24.9988
PE(16:0p/20:2)	28.0058	27.0565	26.3715	25.076	25.063	24.8929	25.6785	22.9385	22.3268
PE(16:0p/20:3)	27.1981	25.5888	25.6475	24.7504	24.5319	22.9219	22.7743	24.0287	24.9149
PE(16:0p/20:4)	30.758	31.0451	30.8392	30.3952	30.746	30.6489	25.1315	21.5883	21.678
PE(16:0p/20:5)	27.7623	28.8211	27.6489	27.7872	27.5366	26.8345	25.553	24.8293	25.3659
PE(16:0p/21:1)	24.443	24.6805	24.0764	25.2636	25.1581	19.7732	24.8992	17.8956	19.6699
PE(16:0p/21:2)	23.2373	20.5687	23.1146	19.7069	20.771	21.1827	NA	NA	NA
PE(16:0p/21:3)	24.6698	25.6263	24.6303	25.7444	25.7356	25.6059	25.9393	25.2521	25.8758
PE(16:0p/22:3)	27.6452	27.8438	27.5619	28.2654	28.4783	28.6231	27.9311	27.4063	27.823
PE(16:0p/22:4)	26.9025	25.4916	26.8516	24.9061	25.0186	25.1841	29.445	29.2251	29.4719
PE(16:0p/22:5)	32.4331	32.3941	32.9215	32.3039	32.4369	31.7821	31.5007	31.1661	31.8619
PE(16:0p/22:6)	30.1704	30.8264	29.9194	29.5039	29.5813	29.8045	28.8267	28.7881	28.7147
PE(16:0p/23:3)	22.4575	23.5982	23.3268	24.267	24.3931	23.8011	24.0992	23.4367	24.0214
PE(16:1/14:0)	22.5931	22.8965	22.2264	16.599	16.6486	20.3534	20.12	17.1477	21.2934
PE(16:1/18:2)	25.4897	25.852	25.4813	26.9732	26.69	26.6999	24.7524	24.4441	24.7354
PE(16:1/22:0)	26.7494	26.9431	26.5955	22.6211	22.4433	22.7986	21.7356	20.3861	21.718
PE(16:1/22:6)	25.1451	25.3571	25.6432	26.76	26.7198	26.7246	26.2737	26.1378	26.0381
PE(16:1p/20:4)	25.2418	25.3985	25.2397	21.7334	21.8333	20.6981	23.0884	22.8862	22.9864
PE(16:2/18:1)	24.6732	23.5798	23.4763	22.6402	24.527	25.3781	17.1646	19.339	22.2559
PE(16:2/18:2)	NA	15.8312	17.4087	21.8702	22.0691	21.5377	22.7768	22.7478	16.6033
PE(16:2/22:6)	15.685	14.5998	NA	13.332	11.3471	22.2319	22.2226	21.9652	22.299
PE(17:0/20:4)	24.1756	25.5608	24.2982	22.6028	24.815	24.8453	24.1521	24.0341	24.1204
PE(17:1/16:0)	25.9481	26.313	25.5643	26.092	24.8145	24.9379	25.8454	25.7361	26.0947
PE(17:1/16:1)	23.8934	23.8848	23.7895	22.9615	22.4751	22.7351	24.3114	23.6958	25.3601
PE(17:1/24:0)	24.1618	23.8319	23.7338	23.3732	23.5139	23.4229	22.0163	16.5534	21.8787
PE(17:1/24:1)	23.2992	25.3528	23.6631	24.8724	24.7377	24.9063	24.5118	22.8438	25.0296
PE(18:0/18:2)	30.2356	28.6178	30.0927	28.4322	28.853	28.8899	29.3112	29.0373	29.3526
PE(18:0/20:1)	NA	NA	24.7655	26.7618	26.5136	26.5856	27.1754	26.5991	27.1782
PE(18:0/20:2)	27.9174	27.1626	27.7514	26.5502	26.6851	27.2477	26.441	25.8896	26.4939
PE(18:0/20:3)	29.9819	29.694	29.6933	29.5293	29.8206	29.8136	28.5861	28.3207	28.5838
PE(18:0/20:4)	30.8262	30.6969	30.7024	30.4077	30.4638	30.6921	29.7541	29.6137	29.7906
PE(18:0/21:3)	21.753	25.0093	21.4746	17.9592	24.3955	24.7043	18.1922	17.6637	19.0556
PE(18:0/22:3)	26.6893	26.8118	26.6216	27.7971	27.7372	27.9568	26.8664	26.1604	26.8279
PE(18:0/22:4)	28.9925	28.3719	29.1709	26.4182	23.115	25.8568	29.6509	28.8397	27.4976
PE(18:0/22:5)	28.7505	29.5596	29.7292	29.1042	30.0007	29.956	28.6805	28.4416	28.7236
PE(18:0/22:6)	27.3639	24.0544	25.7124	28.5837	28.5658	28.5946	28.5773	28.5813	28.6089
PE(18:0e/20:1)	23.5246	24.8247	24.5164	23.6388	24.2259	25.1514	24.5155	24.0406	24.7458
PE(18:0e/20:4)	27.1399	27.519	27.737	28.0794	27.7188	27.8237	28.9144	28.4737	28.8332
PE(18:0e/20:5)	25.6839	25.9213	25.6006	29.3658	29.2879	25.1841	29.4372	30.1709	30.4843
PE(18:0e/22:4)	25.5983	25.6417	25.5424	26.8695	26.5622	26.556	27.8042	27.0628	27.769
PE(18:0e/22:5)	28.3471	26.7061	27.0117	27.9878	27.635	27.6682	28.9872	28.4512	28.9033
PE(18:0e/22:6)	26.6155	26.9264	26.7581	28.9903	28.9028	28.9851	29.3696	29.0359	29.3849
PE(18:0p/16:0)	27.3452	25.8149	25.5673	26.7562	25.9155	26.0249	26.8343	25.8238	26.3604
PE(18:0p/17:1)	25.3059	26.6856	25.7631	25.7914	26.134	25.2495	26.0759	25.7272	26.3058
PE(18:0p/18:1)	27.857	28.3417	27.8761	27.1421	27.3215	27.2465	28.5737	26.8115	27.5633
PE(18:0p/18:2)	26.3306	26.5939	25.8616	24.6658	24.9615	23.8842	21.2338	22.6353	22.7089
PE(18:0p/19:1)	21.951	24.6303	22.166	25.104	24.9742	25.0596	22.9137	21.9476	22.8594
PE(18:0p/19:3)	NA	21.3062	17.9624	NA	NA	15.0439	14.6127	NA	NA
PE(18:0p/20:0)	17.3698	NA	NA	21.7577	21.7825	22.4155	21.3395	22.0119	21.306
PE(18:0p/20:1)	26.529	26.7112	26.1863	26.902	27.2028	26.3103	27.0529	25.5362	26.9884
PE(18:0p/20:2)	27.3814	28.032	26.8665	27.5781	27.3378	28.4014	25.712	25.7407	25.7109
PE(18:0p/20:3)	27.3736	27.2942	27.1112	26.3366	26.3526	26.3851	27.4799	27.1047	27.5119
PE(18:0p/20:4)	31.0837	30.6273	30.1422	22.394	25.2366	25.0394	26.6954	25.824	27.0301
PE(18:0p/20:5)	31.6005	30.6883	31.5729	30.3454	30.3576	30.3602	27.7247	27.637	27.6806
PE(18:0p/21:1)	23.4314	24.617	23.3031	22.0692	22.5117	22.7008	23.296	22.2278	23.3258
PE(18:0p/21:3)	24.5871	24.7569	24.5273	23.4051	23.7556	23.9275	24.4541	23.823	24.3715
PE(18:0p/22:1)	24.588	24.7176	24.3551	24.2339	24.4506	24.1903	20.0534	16.6458	19.8249
PE(18:0p/22:2)	23.6554	22.4853	22.575	25.9274	26.2302	26.1053	26.1574	25.4907	26.2604
PE(18:0p/22:3)	26.3848	26.831	26.3709	28.0811	27.2492	27.2469	27.7155	26.8037	27.1417
PE(18:0p/22:4)	27.4614	27.978	27.398	28.8818	28.8657	28.8295	28.8962	28.3435	28.8938
PE(18:0p/22:5)	30.6551	30.1716	30.5518	29.8659	30.4087	30.5196	29.7787	28.8097	29.7151
PE(18:0p/22:6)	30.3557	29.5274	29.3905	29.6929	28.7622	28.8226	28.6289	28.342	28.674
PE(18:0p/23:2)	21.6368	22.3282	21.1581	14.938	13.8637	19.368	NA	NA	13.9021
PE(18:0p/23:3)	22.3146	22.8863	21.7765	22.1622	21.8023	22.7876	22.5511	20.7203	23.7561
PE(18:0p/24:1)	17.0251	17.6344	18.5246	NA	16.4577	15.6343	20.5465	19.1172	20.8068
PE(18:0p/24:6)	26.6774	26.7824	27.408	26.2775	26.6234	27.266	26.0063	25.509	25.9781
PE(18:1/18:1)	31.1273	31.3496	30.8671	30.6313	30.8896	30.7662	31.3332	30.671	31.8668
PE(18:1/18:2)	28.2461	28.5699	27.0346	29.9223	29.9402	29.9842	29.8772	29.9516	29.9213
PE(18:1/20:4)	29.3354	29.9595	30.0775	28.3875	28.2717	28.3927	27.8775	28.0997	27.9139
PE(18:1/20:5)	25.4027	28.8267	28.8726	30.2744	27.8489	30.5778	21.6518	27.7634	23.2698
PE(18:1/21:1)	24.7528	24.5778	24.5067	24.231	24.333	21.8578	24.4171	23.8967	24.403
PE(18:1/22:1)	26.5252	26.7832	26.3206	26.8376	26.3439	27.7101	26.3803	26.0589	27.2605
PE(18:1/22:2)	26.3305	26.0976	26.2935	26.1747	27.8073	27.8862	26.5291	26.9564	26.7235
PE(18:1/22:5)	27.086	27.8794	26.9098	28.504	27.5127	27.5334	29.0713	29.2538	29.2697
PE(18:1/22:6)	27.0036	26.658	26.1948	28.9692	30.0276	29.136	30.2874	29.9126	29.5906
PE(18:1/23:0)	21.0913	22.6676	21.0847	21.2928	21.7006	21.475	23.6201	22.8276	23.5604
PE(18:1/24:0)	27.415	26.7305	26.3071	26.7811	26.0555	25.8968	26.1025	NA	26.3403
PE(18:1/24:1)	26.3996	26.5377	26.394	27.4806	27.1363	27.1528	26.5922	25.8253	26.5878
PE(18:1/24:2)	26.0683	26.509	25.8953	27.0376	27.0354	27.213	26.9487	26.43	26.9184
PE(18:1p/14:0)	25.1062	25.1095	25.1265	23.8379	24.1472	23.9332	20.6068	NA	20.2517
PE(18:1p/17:1)	24.6361	24.7044	24.8255	24.8781	24.2845	24.4079	25.4511	25.1871	25.2993
PE(18:1p/18:1)	27.8649	26.1327	27.7676	24.7993	23.552	23.3872	25.7847	25.3578	25.8124
PE(18:1p/18:2)	28.8557	28.2502	28.7345	29.3959	29.4624	29.657	30.1423	29.6678	29.9998
PE(18:1p/19:1)	23.7191	24.3958	23.8625	24.1568	24.19	24.1348	24.4629	24.18	24.7089
PE(18:1p/20:1)	27.0501	28.2576	27.9297	28.4415	28.4926	28.3035	28.0599	27.1596	27.7296
PE(18:1p/20:3)	24.0311	26.7779	23.8595	26.7841	26.7558	26.6455	25.2554	25.2427	25.6424
PE(18:1p/20:4)	29.3205	29.0436	29.2467	29.0469	29.038	26.5935	30.4408	30.6333	30.455
PE(18:1p/20:5)	26.4595	23.9251	25.3629	25.9498	25.9632	26.1294	26.9975	26.8633	26.8567
PE(18:1p/21:1)	23.9638	24.2468	23.7693	23.5943	24.4676	23.6633	24.3439	23.626	24.2283
PE(18:1p/21:2)	22.4815	20.6698	20.9951	22.9421	22.9067	23.0096	21.9422	21.9137	22.2491
PE(18:1p/22:0)	24.9769	25.0527	24.7363	24.6092	24.7191	24.5116	22.4933	21.5702	22.5782
PE(18:1p/22:1)	26.0521	26.09	25.6608	25.7237	25.9359	25.7153	22.3084	20.9832	22.3687
PE(18:1p/22:2)	24.9633	25.264	25.2636	25.8108	25.9964	25.8595	27.4411	27.5787	27.9482
PE(18:1p/22:3)	27.6653	27.473	26.9659	28.2412	28.2028	28.8054	29.5615	28.7305	28.765
PE(18:1p/22:4)	29.3875	28.9634	30.5783	30.3889	30.5146	30.4246	29.7303	29.0856	29.8405
PE(18:1p/22:5)	29.4933	29.3867	30.0512	30.4868	30.2991	30.2097	30.8001	30.7982	30.9095
PE(18:1p/22:6)	29.4409	30.2407	29.2799	29.7148	29.8746	30.106	29.2171	29.28	29.282
PE(18:1p/24:1)	23.2284	23.6064	23.0633	17.3514	23.027	23.0657	21.7079	17.505	19.2464
PE(18:1p/24:2)	22.3253	24.6639	22.1834	24.8627	24.5996	23.8418	23.0942	22.4787	24.6478
PE(18:1p/24:6)	23.0361	20.656	23.7024	20.2765	24.0789	24.0472	26.5624	25.9337	27.7284
PE(18:2/18:2)	29.3642	29.8549	28.1465	32.3121	31.8056	31.6451	31.0743	30.7208	31.9461
PE(18:2/20:4)	21.9796	28.4221	27.5278	29.0194	29.4014	29.4381	29.2569	28.96	28.8583
PE(18:2/21:1)	24.6891	22.5182	22.751	25.0118	24.7065	25.864	25.0653	24.6039	24.865
PE(18:2/22:6)	25.3778	26.1445	25.4256	25.317	29.7049	29.899	28.9461	29.2677	29.2758
PE(18:2/23:1)	19.2867	19.8172	20.6222	23.9686	23.9061	24.2242	23.6865	20.8649	23.6596
PE(18:2p/16:0)	20.096	18.5788	NA	21.1559	20.4621	21.2464	21.6185	21.139	NA
PE(18:2p/16:1)	16.528	17.0354	19.1143	18.6742	18.5625	19.1361	23.4833	23.8039	23.5996
PE(18:2p/18:1)	25.5126	25.134	25.3318	26.8421	26.7062	26.8508	24.2866	26.5951	24.343
PE(18:2p/18:2)	30.856	31.1093	31.5243	27.1932	30.732	30.5752	31.9654	31.4389	32.1805
PE(18:2p/20:2)	29.2724	30.3834	29.7594	29.3658	29.6102	29.4944	25.4844	22.9178	23.635
PE(18:2p/20:4)	17.8794	23.5939	23.2156	21.0818	23.9457	24.6963	25.9026	25.6123	26.5429
PE(18:2p/20:5)	20.7904	23.9497	23.1106	22.5716	22.4779	22.5586	26.7264	26.8664	26.766
PE(18:2p/21:3)	27.1441	26.5956	26.7336	27.6021	27.7198	27.8297	26.5274	26.6525	26.5927
PE(18:2p/22:5)	25.5467	25.0091	25.9089	27.4288	29.5447	27.0276	30.546	30.2564	30.1544
PE(18:2p/22:6)	21.3971	24.5712	23.3303	29.4611	29.2644	29.3808	29.6783	29.4193	29.6405
PE(18:2p/24:6)	23.2767	23.1804	19.7736	22.3244	22.3957	22.2653	24.4294	24.5053	24.3589
PE(18:3/22:6)	19.236	20.7957	20.4676	24.7552	NA	NA	21.402	20.8515	21.4838
PE(19:0/18:1)	24.7305	25.6937	25.8475	25.3482	26.069	25.9204	25.9951	25.3482	25.9459
PE(19:1/18:0)	25.0511	24.0001	25.2968	25.432	25.3297	25.7722	25.7986	25.1461	25.7518
PE(19:1/20:1)	24.4535	24.6335	24.4886	24.9223	24.8422	24.4933	21.9183	20.5644	21.9846
PE(19:1/22:2)	21.8867	21.3226	19.3471	20.3	19.887	19.9666	23.9302	23.8875	24.1266
PE(20:0/16:0)	21.8766	20.9894	21.4051	17.0586	15.5754	22.4555	14.8884	16.1259	14.2565
PE(20:0/18:1)	25.899	26.6902	25.9401	26.9669	26.8672	27.0606	27.2248	26.5714	27.2295
PE(20:0/18:2)	27.609	27.3244	27.2335	26.9417	26.9434	27.0134	27.118	26.7053	27.2844
PE(20:0/20:4)	22.315	21.5242	22.4321	21.1154	21.1093	21.5437	21.1733	20.66	20.8981
PE(20:0/22:4)	21.6757	14.0499	21.5299	NA	22.9505	22.962	14.4055	NA	NA
PE(20:0e/22:4)	24.2226	25.3267	23.9145	24.7995	24.6777	24.2194	25.1291	24.2886	25.0307
PE(20:0e/22:6)	22.5456	26.9721	26.4465	25.1112	24.8904	26.5683	24.7392	24.0381	24.5897
PE(20:0p/16:0)	24.9108	25.7614	25.4167	24.6827	24.4127	24.4432	24.3504	23.9927	24.5887
PE(20:0p/18:1)	26.983	27.0096	26.8874	26.4651	26.7525	26.5562	26.3642	25.8678	26.389
PE(20:0p/18:2)	23.3914	22.8752	23.2302	26.8098	26.7441	26.093	27.9661	26.1724	27.3557
PE(20:0p/20:4)	30.6899	29.5427	30.4259	27.543	27.4589	27.5902	26.7683	26.1496	26.6637
PE(20:0p/22:2)	20.6459	22.1832	20.7047	16.7809	15.2363	21.5294	23.2223	22.1214	23.2907
PE(20:0p/22:3)	22.8465	23.2546	22.5538	22.2258	22.5156	22.5935	24.4009	22.1124	24.4179
PE(20:0p/22:4)	26.0991	26.5749	26.8981	25.9115	26.0094	26.182	25.2033	24.2471	25.2392
PE(20:0p/22:5)	27.1066	27.5709	27.5374	25.8378	25.8617	25.0762	25.2776	24.7769	25.285
PE(20:0p/22:6)	25.7234	26.2603	25.3962	24.6712	23.6332	25.2148	23.6686	22.7131	23.3788
PE(20:1/22:6)	24.2334	24.2222	24.2743	23.8426	23.9996	24.05	22.8893	23.3237	22.9837
PE(20:1p/22:4)	22.7342	21.4295	20.6817	22.1166	25.6265	25.7646	24.764	24.1625	24.5023
PE(20:1p/22:5)	26.5897	27.1756	26.8778	26.8507	26.681	26.6332	27.7332	28.1617	28.4611
PE(20:2/22:4)	26.6594	25.7648	27.036	26.6644	26.0285	25.2727	26.7636	27.0275	27.1235
PE(20:2/22:6)	25.2201	24.4975	23.9675	24.3481	23.7009	24.5974	25.0182	25.8045	25.2344
PE(20:2/24:2)	23.526	21.5642	22.4726	23.3758	23.6367	23.6654	24.7313	23.0856	22.3729
PE(22:0/18:2)	22.2214	22.9472	22.3422	19.6531	22.9096	22.9044	21.1724	19.8159	21.1177
PE(22:1/20:4)	25.3225	24.4502	24.6617	20.4468	20.5458	20.7519	17.3787	18.7056	17.1764
PE(22:2/18:2)	24.6564	24.9974	24.2557	24.7547	24.617	24.7511	26.3114	25.8197	26.2719
PE(22:5/18:2)	25.1961	25.6777	25.6195	28.3793	26.6311	28.0837	27.7406	27.8292	27.8866
PE(24:0/18:2)	23.8583	24.1869	23.8298	23.6729	23.6189	23.7832	22.0082	20.9419	16.0667
PE(24:0/20:2)	22.7411	23.156	22.334	21.2293	21.9777	22.0292	21.6586	20.7332	21.7829
PE(24:0/20:3)	25.1528	24.7146	24.301	23.6275	25.5259	23.864	22.6458	21.6454	22.869
PE(24:0/20:4)	25.5087	25.3855	24.9614	23.0297	23.2603	23.0104	25.8683	25.2871	26.4822
PE(24:0/22:4)	18.2194	21.5447	18.3735	17.4692	20.2016	18.3212	23.1374	21.931	23.2139
PE(24:0/22:5)	22.6952	22.8332	22.1148	23.0157	23.092	23.0112	21.8792	22.7368	21.7684
PE(24:1/20:4)	25.4511	25.5508	25.3179	23.8378	24.063	24.3484	23.3767	21.6701	23.2541
PE(24:2/18:2)	24.0048	23.9887	23.4221	21.3176	20.3386	22.9242	23.9935	23.4084	23.9242
PE(24:2/20:4)	22.1992	22.7005	22.7157	22.369	22.134	22.7618	22.8697	21.9482	22.8568
PE(24:4/18:0)	26.6069	25.4346	26.0675	27.4082	26.786	26.5784	27.6012	26.8837	27.5731
PE(24:4/18:1)	24.6401	24.4916	24.5141	24.2867	23.9857	23.042	22.8171	21.629	22.7556
PE(24:5/18:0)	27.1422	25.8645	26.8353	25.9218	25.6121	25.8202	24.9383	24.441	24.9094
PE(25:0/18:1)	24.072	24.2243	23.5285	24.0542	22.9448	24.3399	23.1545	23.552	23.2422
PE(25:0/20:4)	15.7039	19.7235	19.4995	16.1421	17.2011	18.0918	14.9338	16.5411	NA
PE(25:1/18:1)	23.8958	23.9431	23.5463	20.5197	23.6418	23.6465	21.0968	20.4226	21.1751
PE(25:1/18:2)	23.3462	23.4452	23.3672	21.1304	23.663	23.424	23.1212	22.1112	22.8834
PE(26:0/16:1)	22.744	27.3195	26.7363	26.2746	26.2779	26.3616	26.6179	25.8005	26.6477
PE(26:0/18:1)	25.7996	25.8291	25.1867	24.3107	24.4213	24.5308	24.0418	23.1346	24.2943
PE(26:0/18:2)	25.677	26.2046	25.4984	25.3706	25.4868	25.3846	21.7379	20.639	21.9453
PE(26:0/20:3)	20.8309	21.6132	21.0006	19.782	19.9349	20.1188	NA	17.5322	NA
PE(26:0/20:4)	24.2116	24.6003	24.0029	22.6118	23.1615	23.2707	21.43	20.0759	21.7589
PE(26:0/22:4)	22.4572	22.5418	22.2532	20.966	20.7162	20.5716	20.0935	17.9938	20.5276
PE(26:0/22:5)	17.4644	20.2327	16.0208	19.5453	19.6031	19.3676	19.2156	17.8507	19.7636
PE(26:0/22:6)	23.5063	23.5221	23.2526	15.4084	20.7757	18.4521	20.5242	17.3983	20.6685
PE(26:1/16:1)	26.2175	26.8951	26.0524	24.3081	24.2276	24.3386	24.6175	23.8018	24.7049
PE(26:1/17:1)	21.0737	20.3828	20.7173	23.4018	23.0078	15.7164	23.0846	22.1486	23.1545
PE(26:1/18:1)	25.619	25.8474	25.4636	25.0584	25.508	25.4469	23.5982	20.0547	23.8504
PE(26:1/18:2)	25.4609	24.6436	23.9554	23.2129	22.535	23.2827	22.0112	21.0052	22.1192
PE(26:1/20:4)	22.7102	22.7303	22.8912	21.3234	21.4757	21.3637	22.7136	22.2105	22.8881
PE(26:1/22:4)	21.4183	24.0516	21.9456	21.7074	21.3922	21.6167	20.9231	17.2455	20.9027
PE(26:2/16:1)	22.9656	22.8494	22.974	23.7128	20.1415	20.9458	23.2568	24.2752	22.9658
PE(26:2/17:1)	15.9566	22.6981	15.1151	18.4566	23.4889	22.5901	23.8368	22.784	23.5327
PE(26:2/18:2)	23.4557	24.5984	23.3393	23.0437	23.6255	23.9529	23.3209	21.9482	23.3242
PE(26:2/20:4)	21.8374	21.4796	19.6377	19.43	18.9913	21.1551	15.4479	14.4092	19.0328
PE(26:2/22:5)	21.7302	22.317	21.8175	19.4426	18.9913	16.5061	20.5383	18.7734	20.4456
PE(26:2/22:6)	20.8348	22.0786	19.8952	21.782	20.0058	20.842	20.796	19.8342	21.1376
PE(27:1/18:1)	21.8576	22.8461	21.5328	17.2119	20.8656	21.1714	15.7767	16.2964	15.9386
PE(28:1/18:1)	24.5865	22.6282	23.0901	22.5374	23.2847	22.5314	22.6077	21.0962	21.7576
PE(28:2/18:1)	19.3302	21.5118	20.5156	20.5654	21.7198	21.3047	22.1596	18.9147	22.4193
PE(28:4p)	NA	NA	NA	NA	NA	NA	18.3033	NA	18.486
PE(32:0e)	19.7432	20.576	19.602	22.6871	24.0091	22.4221	24.6833	23.8272	NA
PE(32:1)	24.3996	19.5884	24.6982	24.0844	NA	23.8528	19.8157	20.9628	NA
PE(32:1e)	24.9524	24.3885	25.1684	24.661	26.254	25.9237	19.6873	25.172	24.5741
PE(33:1p)	NA	NA	NA	NA	22.8456	NA	NA	NA	26.3757
PE(34:0)	27.0592	27.7121	27.9167	28.5557	27.4448	27.3334	28.6052	27.9401	28.482
PE(34:1)	30.424	31.6885	31.2601	30.8179	29.9269	30.8049	30.1917	29.3346	30.2013
PE(34:1e)	25.2897	25.0466	25.6984	26.4021	26.5752	26.5413	26.986	26.1885	25.1142
PE(34:2)	28.1449	28.2883	27.6355	27.5327	28.6165	27.7263	29.1674	24.8455	25.294
PE(34:2e)	28.4765	28.0746	27.2381	27.2859	28.0023	26.8799	27.3596	27.6091	27.8435
PE(34:3)	22.4832	23.342	23.4368	22.0082	23.8712	21.9739	21.9643	22.6434	22.6959
PE(35:1)	22.8505	25.015	25.8675	25.1328	25.6657	18.184	18.0832	20.4532	20.4296
PE(35:1p)	24.3877	24.6189	25.9555	NA	26.7169	26.6549	19.3163	17.1534	NA
PE(36:1)	32.5273	33.0988	32.4654	31.3757	31.3954	31.3586	31.565	30.6565	30.9569
PE(36:1e)	27.5408	28.5913	28.2463	28.6467	29.0047	28.9238	30.0313	29.3426	29.8308
PE(36:2)	31.1295	29.3465	28.8185	30.4401	28.4333	28.8096	30.0067	23.6834	26.8748
PE(36:3)	29.0546	30.4993	29.1097	30.7836	31.8387	31.8602	31.2172	30.8222	31.2215
PE(36:4e)	18.4419	20.0564	21.3457	26.7987	28.3862	26.9202	29.5407	27.8742	28.6476
PE(36:5p)	16.7733	20.5015	21.786	19.3621	21.636	19.9711	22.2658	22.8021	27.5344
PE(38:1)	26.3784	25.7635	27.4766	27.1204	27.2556	28.0031	28.0808	27.2404	28.2996
PE(38:1e)	26.1829	26.2974	26.1346	27.1312	26.8595	26.7337	28.6634	27.1331	27.9805
PE(38:2)	29.4499	29.8224	29.0804	28.7764	27.9502	28.0668	28.6797	28.0927	29.0917
PE(38:2e)	27.1217	27.3335	27.1551	25.6515	25.7699	26.6658	25.4483	24.9617	26.041
PE(38:2p)	26.5579	24.915	26.1428	24.0504	24.0313	24.2874	20.6526	18.5302	20.427
PE(38:3)	29.2935	26.7751	26.4405	23.0522	22.6037	20.7617	NA	21.1344	17.2488
PE(38:3e)	30.2511	30.646	31.1003	30.9198	31.6412	31.1715	31.2794	30.2551	31.5871
PE(38:4e)	25.9697	30.1631	29.6564	29.3896	26.6094	26.2837	27.8606	27.5218	28.2645
PE(38:4p)	24.8109	30.2562	29.8122	29.8494	29.7296	30.1724	25.235	22.6044	17.8914
PE(38:5)	20.648	24.062	18.6964	19.3076	17.8264	18.0792	17.4306	18.1991	17.888
PE(38:6e)	26.1658	24.1378	25.3201	24.7026	28.0009	27.5453	26.7927	28.4538	23.134
PE(39:4)	23.9645	24.4387	23.5368	21.9452	23.1705	23.1876	21.2397	20.6105	21.2647
PE(40:0)	21.0456	20.1941	21.3198	22.7484	22.4056	22.6066	22.4469	21.8459	22.9479
PE(40:1)	25.4344	25.9529	25.3146	24.9302	24.0885	25.6918	25.0792	24.404	25.152
PE(40:2)	27.1082	27.0838	26.7354	26.8884	27.5597	27.4264	26.2082	24.7769	25.4816
PE(40:2e)	25.4259	24.6457	25.0561	24.5699	25.2093	24.6764	24.6527	23.3373	24.8224
PE(40:2p)	24.277	22.0069	23.5057	21.8122	21.7838	22.3918	16.6544	16.4923	16.8909
PE(40:3)	25.6766	24.0423	24.2935	26.1852	26.7186	26.6142	26.349	26.7112	26.4987
PE(40:4)	30.0007	30.0851	29.746	25.798	25.9466	29.5158	27.3436	26.9848	27.8646
PE(40:5)	25.7221	24.5204	23.6749	26.7588	27.841	28.051	23.9108	27.478	24.3419
PE(40:5e)	28.6439	28.8976	29.4675	29.1258	28.4555	28.2249	28.3208	27.8808	28.0615
PE(40:6)	26.37	24.8306	24.1503	23.3439	26.3582	26.0314	24.6489	25.192	23.6189
PE(40:6e)	29.6385	29.0798	30.0916	29.9842	29.9761	29.7037	29.7314	29.4909	29.8749
PE(40:6p)	26.8416	27.3995	26.9111	24.7775	25.3297	29.4923	28.8961	26.1629	26.0559
PE(40:7)	29.5415	30.0033	29.7799	25.8221	20.8298	26.0669	24.5479	22.5456	25.8287
PE(41:1)	23.4265	23.3554	23.1015	23.0514	23.1741	23.7542	22.9457	22.3673	23.0978
PE(42:2)	24.8108	22.6659	22.6484	24.6833	25.0056	24.8464	21.4134	24.5787	21.4542
PE(42:3)	23.1732	23.33	24.8051	25.2835	25.486	25.0883	24.7769	24.6219	25.7664
PE(42:3p)	23.5041	23.7675	23.823	22.1028	22.3322	21.963	22.9142	22.1213	23.1711
PE(42:4)	22.4482	21.8491	21.8202	23.9763	24.4695	25.3232	24.8672	23.0742	24.8316
PE(42:4p)	22.8576	23.087	22.8463	23.3475	23.5713	21.8021	24.3235	23.8494	24.5685
PE(42:6e)	25.0392	24.6895	24.8764	25.1084	24.5964	24.6045	23.2787	23.0033	24.5041
PE(42:8)	NA	NA	21.8304	23.7568	23.5105	22.5091	23.2267	22.7499	21.1804
PE(44:1)	24.8565	25.2695	25.4782	23.5551	23.9123	23.7214	23.4882	22.5456	16.767
PE(44:2)	21.8817	22.107	21.6597	20.6631	20.3261	19.1384	21.8445	19.2125	20.4257
PE(48:8)	22.9218	22.4723	22.8912	21.3234	21.4757	21.3637	22.7136	22.2105	22.8881
PEt(15:0/16:0)	21.1675	21.1976	21.6213	16.463	21.4774	22.7386	NA	NA	21.2642
PEt(16:0/14:0)	24.6308	24.8776	24.4278	24.5725	24.5729	24.4964	23.9539	24.294	23.8089
PEt(16:0/16:1)	26.8004	26.2244	26.4703	25.5094	24.9712	25.6381	25.0258	25.0913	24.2953
PEt(16:0/18:1)	24.1209	27.6634	26.3959	24.0077	24.7124	24.7516	27.1264	27.0089	26.9341
PEt(16:1/14:0)	24.9894	24.6512	24.801	20.1782	21.3128	20.7591	21.4012	19.4058	22.454
PEt(16:1/16:1)	25.4128	24.9185	24.8004	26.0263	26.0932	26.2718	26.0012	26.6549	26.4021
PEt(16:1/18:1)	25.3023	26.755	24.9012	26.9789	26.8409	26.181	27.0564	27.2382	27.0621
PEt(16:1/22:0)	22.4533	18.4774	22.2869	22.3481	22.2989	22.3897	22.1562	21.2505	22.3509
PEt(16:2/18:2)	22.8621	22.2934	22.6073	26.8348	26.8568	26.9071	26.6845	27.0696	26.7361
PEt(17:1/16:0)	22.6127	20.8889	20.933	25.0529	24.7811	25.3589	24.7358	24.0308	25.3156
PEt(18:0/18:1)	22.9658	24.4998	23.0337	24.1392	24.1626	23.7074	24.4951	23.513	24.7539
PEt(18:0/22:4)	25.1613	24.503	24.858	22.4128	22.4609	22.2623	23.0859	23.8398	23.1931
PEt(18:2/18:2)	20.0359	24.2222	20.8493	24.9033	24.9052	25.3285	25.0884	25.4917	25.2187
PEt(19:1/16:0)	23.2715	23.4842	23.2048	18.2708	17.651	17.4167	20.2424	19.4998	20.1825
PEt(20:1/22:2)	22.803	18.3407	23.7087	24.7196	24.5793	24.6458	23.3266	23.5576	23.2784
PEt(20:2/22:2)	28.0274	28.9679	28.6375	27.3172	27.2694	27.3212	29.0514	28.8633	28.9782
PEt(22:1/22:3)	24.0623	25.6702	NA	25.124	25.098	25.2558	23.6991	23.9678	20.3631
PEt(26:2/18:1)	23.6294	23.6256	23.6029	24.0063	23.8372	23.8802	22.2191	21.8609	22.3272
PEt(36:2)	22.2693	23.0224	22.7808	22.7014	23.039	23.4061	21.4568	21.9533	21.2766
PEt(40:4)	29.7099	25.8436	29.5772	26.798	27.3431	27.5281	24.7733	25.7737	25.0566
PEt(41:6)	21.1412	21.5404	21.2849	20.7705	19.5404	19.2776	21.2048	21.6602	16.9287
PEt(41:7)	14.7418	16.5068	16.123	21.575	19.8778	19.1031	22.8016	21.9745	21.9654
PEt(41:8)	17.6729	24.7289	17.6183	23.8929	23.7684	23.8106	23.6368	23.5958	23.4162
PEt(42:4)	29.2874	28.4668	29.3727	27.8538	28.3484	27.9256	28.2286	28.7153	28.1862
PEt(42:5)	31.4936	31.0785	31.3287	30.7443	30.6946	30.7595	31.1022	30.9366	30.5248
PEt(43:7)	25.9653	26.0523	26.3196	26.404	26.7768	22.726	26.2428	27.1581	26.3503
PEt(44:4)	25.7113	25.3347	25.7474	21.4468	16.4792	21.8587	24.0438	24.0455	24.516
PEt(45:10)	24.3632	27.3602	24.2527	26.9672	26.502	26.6757	27.7791	27.937	27.7954
PEt(47:10)	22.5987	21.909	22.0258	23.5553	22.7025	22.8768	23.347	23.2395	23.3318
PEt(47:12)	24.8892	22.6798	21.6087	25.3666	25.7993	25.5773	25.8688	26.5735	26.0103
PEt(47:9)	21.2933	21.8826	22.4891	24.3439	24.9403	23.5906	23.0662	22.4393	24.0282
PEt(49:8)	22.6365	22.9194	22.086	22.1696	22.2609	22.089	20.8946	19.2363	20.2118
PEt(51:7)	14.127	23.0147	23.0816	23.5541	17.0291	22.8449	23.4127	21.1563	23.2907
PG(12:0/18:2)	NA	NA	NA	15.3965	NA	NA	18.6064	16.7472	18.2456
PG(14:0/18:2)	23.0669	23.183	23.0641	23.1789	23.0342	23.2354	22.9881	23.5483	23.2496
PG(14:0/22:6)	21.8433	19.7425	20.8077	21.5216	21.2808	21.6622	20.3505	20.6807	20.169
PG(15:0/16:0)	20.8854	23.9763	23.5422	22.4318	22.4442	21.9783	22.8914	23.0642	22.9209
PG(15:0/18:1)	26.1533	26.579	26.331	25.8791	26.7605	26.9052	26.549	26.3131	26.2282
PG(15:0/18:2)	20.6185	21.3472	20.1982	17.801	21.7751	21.8277	22.1825	22.4978	22.3871
PG(16:0/12:0)	NA	18.7636	21.9247	20.8817	20.6173	21.1565	21.2706	21.3714	21.4735
PG(16:0/14:0)	24.6478	20.3828	24.6401	23.6704	23.5877	23.4588	24.1281	24.0999	24.0161
PG(16:0/16:0)	28.3821	29.3642	29.3133	27.6893	27.4921	27.5656	28.6622	28.1463	28.606
PG(16:0/16:1)	26.791	26.9174	26.7581	NA	26.1968	26.223	26.0867	17.2354	26.2232
PG(16:0/17:0)	24.8182	24.685	24.9216	21.4809	23.2859	23.6857	23.8003	23.7454	23.8177
PG(16:0/18:1)	30.9804	30.7267	30.8504	30.4786	30.0575	31.0336	30.5093	30.7976	30.5428
[truncated: 853 more rows]
