# Supplementary material for: TRAF3 loss protects glioblastoma cells from lipid peroxidation and immune elimination via dysregulated lipid metabolism
Source: J Clin Invest. 2025 Feb 11;135(7):e178550. doi: 10.1172/JCI178550 (PMC11957706; doi:10.1172/JCI178550)
Supplement: Supplemental table 5 [file jci-135-178550-s015.xlsx]

## Sheet: Sheet 1
Table S5. Lipidomic analysis of GBM cells with reconstituted expression of wild-type or K214R mutant ECH1 following TRAF3 overexpression.
LipidMolec	Ctrl-1	Ctrl-2	Ctrl-3	oeTRAF3-1	oeTRAF3-2	oeTRAF3-3	oeTRAF3+ECH1-WT-1	oeTRAF3+ECH1-WT-2	oeTRAF3+ECH1-WT-3	oeTRAF3+ECH1-K214R-1	oeTRAF3+ECH1-K214R-2	oeTRAF3+ECH1-K214R-3
Cer(d16:1/24:1)	25.7429	25.8497	25.9506	25.1099	25.2733	25.0756	22.0155	21.9359	22.1349	25.4846	25.4595	25.6241
Cer(d16:1/24:2)	20.5988	19.6384	18.8759	25.9832	26.0493	25.9913	19.4451	19.6435	17.6873	21.3511	19.6728	21.175
Cer(d17:1/24:0)	27.3863	27.3484	27.3624	26.6369	26.6897	26.7041	24.0165	24.4291	24.0744	26.948	27.1383	27.3443
Cer(d17:1/24:1)	27.9072	28.1595	27.9703	27.0436	27.1214	27.2759	24.7114	25.6359	25.6403	27.5077	27.7453	27.8534
Cer(d18:0)	23.6311	23.8704	23.6905	23.3064	23.2879	23.447	25.747	25.3651	25.6425	24.1393	23.6966	23.5719
Cer(d18:0/17:0)	24.4945	24.6817	25.1015	24.4675	24.6728	24.6114	23.4654	22.8461	20.1582	23.6196	24.1993	24.6896
Cer(d18:0/22:0)	24.5033	24.8105	24.8487	24.7896	24.8005	26.0539	26.1977	27.3333	22.0435	24.5582	25.6819	24.9771
Cer(d18:0/24:1)	28.2342	28.325	28.4725	27.6876	27.8897	27.7486	23.8181	23.1563	23.1239	27.8809	28.0805	28.2433
Cer(d18:0/24:2)	27.539	27.6007	27.5146	27.1109	26.9933	27.2539	24.356	24.4564	24.4232	26.7216	26.6768	27.0053
Cer(d18:0/26:1)	23.1444	23.4186	25.2234	22.3048	22.3478	22.1784	21.7405	22.03	21.8146	23.5359	23.032	23.5447
Cer(d18:1/14:0)	26.2645	26.1847	26.4253	26.0438	26.1067	26.0122	24.1917	24.906	24.1278	25.8313	26.2465	26.3144
Cer(d18:1/16:0)	27.6512	27.784	27.8772	27.6095	27.7953	27.7041	27.8057	26.9968	27.7491	27.0678	27.1805	27.2595
Cer(d18:1/16:1)	25.2497	25.2784	25.5303	25.4177	25.3812	25.4829	20.0768	18.9378	17.3254	25.3677	25.7484	25.7619
Cer(d18:1/22:0)	26.2509	26.6366	26.6826	25.7106	25.8002	25.3651	26.1038	26.6834	26.5079	25.3584	25.9643	26.2464
Cer(d18:1/24:1)	29.8023	29.7282	29.9331	28.9072	29.0328	28.9741	28.2004	28.4264	28.3833	29.6346	29.5524	29.6824
Cer(d18:1/24:2)	26.9877	26.9715	26.8347	29.6731	29.8153	29.6999	27.1488	26.9458	27.1387	26.099	26.3649	26.6613
Cer(d18:1/26:2)	25.7308	23.5901	24.0017	24.7168	24.7091	24.5783	25.1685	25.0277	25.3593	23.37	25.3917	25.6241
Cer(d18:2/16:0)	22.6472	22.9687	22.513	23.5419	23.5673	23.5169	26.766	26.8375	26.3472	23.6807	23.4384	23.5613
Cer(d18:2/22:0)	26.0314	25.8393	26.1331	25.1481	25.3645	25.3167	24.6113	24.8377	24.7828	25.0714	25.2541	25.3354
Cer(d18:2/24:1)	28.5796	28.5764	28.955	28.2908	28.4355	28.3433	27.2289	27.3698	27.3198	28.0628	28.4834	28.3095
Cer(d18:2/24:2)	23.1744	25.6212	23.3935	28.92	28.9129	28.8564	24.5789	24.9777	25.021	21.7523	22.3939	21.8681
Cer(d20:0)	23.2343	22.6194	22.729	22.2204	22.5614	22.371	25.3009	24.9405	23.5338	22.9647	23.1677	22.4853
Cer(d20:1)	23.7336	23.6182	23.301	22.5385	22.5853	22.613	23.0304	22.5621	22.9248	23.7214	23.7519	23.3367
Cer(d32:0)	27.3471	27.2236	27.5299	27.7036	27.6671	27.6631	28.8416	27.7577	28.007	26.9755	27.1374	27.3855
Cer(d34:0)	25.7046	25.6841	25.9776	26.2313	26.1097	26.0718	29.335	28.98	28.4174	25.1241	25.6699	25.6162
Cer(d34:0+O)	22.3832	22.6738	22.3782	23.9053	23.8413	23.7682	23.0899	23.8306	24.6151	23.5918	23.4807	23.4874
Cer(d42:4)	27.2476	27.6948	27.902	26.7691	26.6118	26.334	27.5164	26.6338	26.6185	26.8529	26.8656	27.1241
Cer(d44:4)	28.874	29.052	29.4901	28.1725	27.9541	27.7815	29.6243	28.5343	29.429	29.3029	28.9969	29.4065
Cer(d44:5)	29.9364	30.1497	30.2393	28.2393	28.2726	28.2517	29.4449	29.3706	29.3862	28.9688	29.1631	29.2986
CerG1(d18:1/16:0)	28.638	28.5906	28.7267	27.991	27.9138	27.9716	27.8862	27.42	28.3127	28.4013	28.8304	28.9444
CerG1(d18:1/24:0)	27.2799	27.1398	27.4935	25.8957	25.9412	25.8112	28.1816	28.9618	28.2536	27.7189	27.3596	27.5608
CerG1(d18:1/24:2)	23.3606	23.6679	23.0089	28.3074	28.3845	28.4384	22.2268	22.1255	24.7704	21.7061	19.8043	22.7768
CerG1(d18:2/16:0)	25.2184	25.552	25.5991	25.7454	25.7828	25.7106	24.7925	24.7365	24.1253	25.7136	25.5951	25.9254
CerG1(d18:2/16:1)	24.9297	24.9308	25.1772	25.1004	24.9894	24.9263	19.5536	20.52	21.9618	25.1241	25.6245	25.3331
CerG2(d18:1/16:0)	28.5638	28.5356	28.6801	27.9933	28.0179	27.9833	26.8869	27.6201	27.2029	27.6533	27.8856	27.9869
CerG2(d18:1/22:0)	25.9642	26.6789	26.2188	27.4057	27.4062	27.4688	24.8563	24.9925	24.8977	26.466	26.253	26.3584
CerG2(d18:1/24:2)	24.8964	25.104	25.2183	27.8936	27.9416	27.9459	25.2903	21.7401	24.9566	23.1513	20.3044	19.217
CerG2(d18:1/26:0)	25.9658	25.8919	24.8296	24.6562	24.4902	24.6086	24.3495	24.4886	23.8144	25.3557	25.6094	25.2941
CerG2GNAc1(d34:1)	27.2345	27.3663	27.4547	26.8989	27.02	27.1244	24.5842	24.1984	24.7061	27.1826	27.7331	27.7992
CerG2GNAc1(d42:2)	27.5235	27.3044	27.3427	27.3073	27.3154	27.415	24.9631	24.8601	24.8221	27.7342	28.1763	28.029
CerG3(d18:1/16:0)	27.0148	27.0003	27.1501	26.6698	26.815	26.9396	25.6938	25.1767	25.2535	26.4133	26.8258	26.8353
CerG3GNAc1(d34:1)	26.0946	26.3855	26.7506	25.045	25.1814	25.9695	23.9092	24.9182	24.7966	25.8094	26.0019	26.1241
ChE(22:6)	24.7143	24.8346	24.7751	23.6181	23.6866	23.4389	26.993	26.7641	26.6884	23.4802	23.3029	23.2339
Co(Q10)	29.0523	29.0828	29.0238	28.105	28.3042	28.3344	28.2568	28.1521	27.9842	29.7894	29.4236	29.5913
Co(Q9)	25.808	25.5098	25.5058	24.8395	25.4431	25.3393	24.6321	24.5751	24.7905	25.8752	25.5843	25.6818
DG(16:0/16:0)	27.7863	28.2451	28.5136	27.3635	27.4722	27.341	23.1373	22.1041	27.5972	28.2999	28.1145	28.3134
DG(16:0/18:1)	29.5532	29.6239	29.6353	29.3142	29.3089	29.2909	27.7249	19.2644	27.7989	30.6378	31	31.0466
DG(16:0/18:2)	28.2859	28.2155	28.2755	29.6529	29.6814	29.6543	28.5357	28.4652	29.0481	28.788	28.9057	28.878
DG(16:0/22:1)	23.5087	23.3208	22.6601	22.7914	22.7416	22.6605	21.8322	19.5103	18.4513	24.6116	24.8913	24.6571
DG(16:0/22:4)	28.1046	27.9035	27.7869	25.813	25.7194	26.873	28.2817	28.2852	28.2281	27.9889	27.9956	28.1512
DG(16:0/22:6)	27.9744	27.9729	28.2391	27.7987	27.8313	27.7958	23.7311	26.5601	26.3733	28.4199	28.4856	28.3218
DG(16:0/24:1)	22.2877	22.361	22.6135	21.5213	21.4404	21.4424	22.5563	22.2264	20.8871	24.1873	23.8878	24.0921
DG(17:1/16:0)	25.3893	25.3814	25.3752	24.7321	24.791	24.7312	23.8089	17.2455	24.3516	25.9548	26.5248	26.5881
DG(17:1/18:1)	25.9439	26.1646	26.0748	25.4822	25.6628	25.566	25.3	24.4624	24.4281	27.3603	27.0816	27.2568
DG(18:0/20:3)	27.3803	27.693	27.2709	27.9854	27.9752	27.9616	24.0418	24.1851	24.0941	27.8487	28.1088	28.1198
DG(18:0/22:5)	28.4699	28.633	28.4713	27.666	27.7882	27.8024	25.7393	25.833	25.5513	27.9777	28.2018	28.2577
DG(18:0/22:6)	28.6709	28.684	28.6262	27.5852	27.6741	27.6327	28.6776	28.5478	28.5308	28.4501	28.631	28.747
DG(18:1/18:1)	31.1202	31.5211	31.3914	30.6119	30.6361	30.5856	29.5144	28.6183	28.7929	31.9654	31.8214	31.9069
DG(18:1/18:2)	28.6087	28.6368	28.5669	30.2796	30.3257	30.2677	30.7664	30.5996	29.7212	29.0936	29.1482	29.195
DG(18:1/22:2)	24.5379	24.4918	24.3687	24.2383	24.2117	24.1221	24.9014	24.8902	24.8989	25.5801	25.8412	25.8705
DG(18:1/22:4)	28.4904	28.57	28.4832	27.231	27.2865	27.274	27.022	28.3467	28.152	28.5375	28.595	28.6897
DG(18:1/24:2)	24.0516	24.0986	24.2087	25.5732	25.5568	25.4937	23.3535	23.5871	21.4472	24.9739	25.0504	25.3073
DG(18:2/18:2)	26.0124	26.0951	26.1386	29.6378	29.6696	29.6168	30.4703	30.3412	30.4995	26.0556	26.0293	26.2003
DG(20:1/18:1)	28.5028	28.6324	28.4803	27.8344	27.833	27.9133	25.212	25.6285	25.23	28.4976	28.6439	29.011
DG(22:4/18:2)	27.8942	28.2362	28.0815	27.4191	27.673	27.5617	24.151	25.0914	26.2997	23.275	26.3799	26.3814
DG(24:2/18:2)	23.2874	23.2962	23.5004	25.2684	25.1392	25.1111	17.6743	17.6045	23.1298	22.9419	23.1886	23.123
DG(26:1/16:0)	22.6557	22.2825	23.7459	21.0136	20.921	20.9313	21.1638	20.9731	22.5237	24.8174	24.2701	24.8778
DG(26:1p)	25.6539	25.6216	25.6893	24.521	24.4877	24.5973	22.4855	22.4005	22.4174	24.3286	24.8252	24.5881
DG(26:2/18:2)	20.7409	17.4355	17.3264	23.4404	23.3884	23.3503	24.6645	24.72	24.8652	18.3536	18.4292	18.6601
DG(28:2p)	26.7796	26.9598	26.8314	27.0344	26.9643	27.1417	24.3144	24.1809	24.2894	26.4029	26.5459	26.6006
DG(28:4)	22.9367	22.9653	22.8244	22.814	22.8751	23.0902	23.0062	23.1678	22.803	22.9733	22.8127	22.6338
DG(29:2p)	25.3675	25.2882	24.9522	24.7263	24.7522	24.7179	19.1577	20.9595	19.3414	24.5371	24.5615	24.6427
DG(30:0p)	30.2246	30.3291	30.3248	31.4008	31.3574	31.3105	22.1552	20.7811	21.3551	31.061	30.9162	31.0231
DG(30:1p)	29.1659	28.8107	28.9124	28.7654	28.6584	28.6965	27.7587	27.6453	27.7489	28.9884	29.4522	29.4407
DG(31:0e)	25.9939	26.0548	26.0152	25.4305	25.4791	25.4612	27.7093	27.3748	27.3118	26.7349	26.9787	27.126
DG(32:0p)	29.3336	29.4183	29.2425	31.2747	31.251	31.2661	31.4351	31.2434	31.3948	28.3312	28.7537	28.9162
DG(32:1p)	29.9674	29.7499	30.0963	31.8778	31.7751	31.8312	30.0902	29.931	28.9076	29.8166	29.6012	29.8183
DG(32:2e)	28.4255	28.4131	28.8359	31.2663	31.1154	31.2306	27.5059	27.5	27.0849	29.1376	28.5896	28.7115
DG(32:2p)	32.2203	32.2001	32.0105	31.6802	31.657	31.633	30.7067	30.492	30.606	32.6214	32.8687	32.7
DG(33:1p)	26.9686	27.0646	26.9985	29.0925	28.9762	28.9174	28.5849	27.7447	28.591	26.9598	27.6723	27.4742
DG(33:2p)	30.7588	30.6923	30.7683	29.8795	29.7792	29.7692	30.7855	30.9021	30.6898	30.252	30.4536	30.4789
DG(34:1p)	32.5736	32.4777	32.6674	34.0174	34.0143	33.9068	32.6922	32.343	32.965	32.6231	32.5431	32.5709
DG(34:2e)	31.572	31.636	31.6549	33.7826	33.7632	33.6886	29.5863	29.6699	29.6462	31.6113	31.5864	31.6349
DG(34:2p)	34.4086	34.3596	34.3056	34.6997	34.6151	34.6402	34.6277	34.4609	34.2204	34.7192	34.8419	34.8591
DG(34:3p)	32.9492	32.936	33.0536	34.1433	33.9953	33.8981	32.6559	32.277	32.4907	33.8884	33.6031	33.5671
DG(34:4p)	26.6433	26.2989	26.1122	27.241	27.4666	27.4435	27.0233	28.3682	27.0011	26.0843	26.2233	25.9726
DG(35:1p)	27.0402	26.6808	26.9655	28.3456	28.7233	28.4941	29.469	28.9334	29.2021	27.3668	26.9107	27.1494
DG(35:2p)	30.4002	30.6096	30.1926	29.675	29.6545	29.6336	31.185	30.3161	30.3108	30.0399	30.1619	30.2652
DG(35:3p)	30.6215	30.6838	30.6784	30.4056	30.3679	30.3026	31.7684	31.2719	31.2232	30.7235	30.7435	30.6693
DG(36:1p)	31.9706	31.7354	31.8237	32.2129	32.0866	32.2878	30.3483	30.4316	31.3514	32.2933	32.2099	32.3423
DG(36:2p)	34.4433	34.2888	34.422	34.4502	34.4339	34.3414	35.2052	34.796	34.8003	34.5535	34.5447	34.6022
DG(36:3p)	34.3119	34.4822	34.4994	34.5216	34.596	34.3046	34.3878	33.6209	34.1695	35.1879	35.0306	34.9738
DG(36:4p)	32.1355	32.1665	32.1875	33.423	33.4465	33.4054	33.2634	33.1836	33.3045	32.2084	32.3381	32.3515
DG(36:5p)	19.0977	19.5488	18.4138	28.5263	28.5366	28.4256	30.2131	30.2835	29.5432	21.8162	20.719	21.4812
DG(37:2p)	26.9925	26.6717	26.5968	26.9957	27.0558	26.8068	27.9304	28.1128	28.1495	27.1572	27.4823	26.8447
DG(37:3p)	29.3084	29.5303	29.4439	29.075	29.0276	28.9327	29.0192	28.8169	29.2656	29.8098	29.7152	29.7373
DG(38:1p)	27.3234	27.3283	27.2325	28.5224	28.6381	28.781	27.8782	27.8299	28.0295	27.0378	27.3084	26.8797
DG(38:2p)	30.8674	30.7547	30.7461	30.8048	30.904	30.9074	29.4525	29.577	29.2583	30.6885	30.4769	30.1713
DG(38:3p)	30.4125	30.7122	30.5637	30.8037	30.8248	30.7321	32.1471	32.2425	31.2834	31.2548	31.5681	31.3602
DG(38:4p)	31.8599	31.6744	31.8277	32.1578	32.1003	32.1241	32.8089	32.7105	31.7694	32.052	32.091	32.1458
DG(38:5)	31.0573	31.4682	31.3521	30.4985	30.5297	30.4779	21.2041	20.1359	20.9294	31.8906	31.7442	31.8319
DG(38:5e)	28.2464	28.3201	28.3141	27.8011	27.7355	27.6632	26.9293	27.0033	26.5398	29.47	29.5487	29.6299
DG(38:5p)	30.9674	31.235	30.936	31.0078	31.2028	31.0771	29.7034	29.1962	29.5228	31.4878	31.4766	31.5558
DG(40:2p)	25.1639	24.43	24.6283	26.726	26.7426	26.6897	27.5305	26.8677	26.9819	24.1052	23.9573	24.3376
DG(40:4p)	26.8663	27.416	27.4343	29.3678	29.5426	29.4305	29.5981	29.7827	29.9293	26.6391	27.4673	28.2539
DG(40:5p)	28.6722	28.5228	28.4963	28.6519	28.707	28.7302	27.7445	27.4902	26.8479	28.9784	29.3452	28.7302
DG(40:6p)	28.079	27.6839	27.7498	28.3	28.2914	28.1238	25.6354	25.762	27.6762	27.6076	27.4253	27.3965
DG(42:3p)	27.9113	27.4282	27.6665	28.4671	28.3867	28.3447	28.6502	28.485	28.2235	29.5463	29.176	29.1887
DG(42:4p)	25.2788	25.3608	26.06	28.546	28.6633	28.3566	26.5754	26.3184	26.1497	26.7207	26.5635	26.9636
DG(57:11)	26.6752	25.8835	26.9321	26.4813	26.5061	26.6163	25.8582	27.7032	25.3971	24.7774	24.5039	24.2931
GM2(d34:1)	26.8683	26.7709	26.8723	27.1244	27.0685	27.1125	28.4994	28.389	27.0098	27.199	27.7641	27.7865
GM2(d42:2)	25.5366	24.9848	25.4537	26.1001	26.2182	25.8563	29.3419	29.082	28.8377	27.4422	25.1575	27.7242
GM2(d44:2)	19.3534	19.994	19.9046	23.031	22.8828	22.8268	24.2681	24.0279	26.2983	24.3003	23.7373	23.3221
GM3(d34:1)	24.8424	24.7772	24.5443	24.8169	24.7469	24.7154	25.7348	25.6766	25.2855	25.0185	25.463	25.4256
GM3(d42:2)	21.7017	21.0754	21.4742	23.4282	23.2797	23.3721	26.8327	26.5787	26.5402	24.7452	24.6722	23.8316
LPC(14:0)	26.0917	26.4653	26.0668	25.5664	25.6708	25.6174	23.2749	24.0266	22.8668	26.6947	26.5417	26.2664
LPC(14:0p)	25.1979	25.1142	24.83	24.7214	24.6927	24.6014	23.3116	19.6875	17.9192	25.5588	25.3657	25.2264
LPC(15:0)	24.49	24.9284	24.6726	23.5074	23.8235	23.7679	23.4372	23.6096	23.3767	24.3748	24.3048	24.0882
LPC(15:1)	25.232	25.4686	25.0476	24.0577	24.2084	24.1514	15.776	17.0436	23.1802	24.9855	24.997	24.778
LPC(16:0)	30.3641	30.637	30.342	29.1952	29.348	29.3099	28.3472	27.4327	27.2967	30.2922	30.2501	30.0916
LPC(16:0p)	27.9615	28.2519	27.9631	25.4754	26.058	26.1714	26.6997	26.6896	21.2767	23.8412	27.8645	27.6613
LPC(16:2)	22.4135	22.774	22.5052	23.3071	23.531	23.5568	18.2631	17.8261	18.874	21.8427	22.1863	21.918
LPC(17:0)	26.0054	26.7263	25.9582	25.0674	25.3758	25.3588	23.7148	22.9524	23.1718	25.4202	25.4243	25.3134
LPC(17:1)	25.185	25.6312	25.2354	24.2398	24.4547	24.4598	22.361	22.4892	22.1009	25.1988	25.1346	24.9166
LPC(18:0)	29.8939	29.9984	29.7816	28.3447	28.6023	28.64	27.3865	27.375	27.2329	28.5849	28.756	28.6255
LPC(18:0p)	29.1719	29.2453	29.0406	28.2749	28.4183	28.4571	31.7567	31.425	31.5549	28.7734	28.8424	28.8294
LPC(18:1)	29.3294	30.0112	29.5804	28.7666	28.9062	28.8352	26.6734	26.5548	26.5614	29.9435	29.7927	29.5447
LPC(18:1p)	25.7251	25.8692	25.6598	25.9419	25.997	25.9221	19.7552	20.904	24.9363	25.8669	25.6555	25.784
LPC(18:2)	26.8915	27.4667	27.0409	26.0785	26.2861	26.2548	27.6954	27.3935	27.4619	26.7907	26.7502	26.3796
LPC(19:0)	23.5454	23.5912	23.5273	22.5366	22.9029	22.5187	20.3154	23.0334	21.1059	22.5556	22.8093	22.7158
LPC(19:1)	23.0999	23.4853	23.3036	22.2114	22.3903	22.3267	20.4021	20.4174	20.0657	23.0094	22.9444	22.8336
LPC(20:0)	23.5272	23.6505	23.4857	23.3557	23.697	23.8367	22.313	22.5796	22.5243	23.3116	23.4428	23.3668
LPC(20:0p)	27.097	27.1172	27.0331	26.4531	26.5448	26.5694	24.865	24.9844	24.8769	26.6406	26.8201	26.7334
LPC(20:1)	24.032	24.6428	24.3488	24.1634	24.221	24.1739	21.2914	21.3487	24.1686	25.0947	25.0539	24.7853
LPC(20:2)	24.4076	24.9163	24.5774	24.4277	24.6408	24.5933	25.1581	25.0086	25.0493	24.2892	24.1693	24.0083
LPC(20:3)	24.4756	25.0417	24.7638	24.8028	25.2084	24.8627	26.0116	25.4505	26.7584	25.26	24.6168	24.2536
LPC(20:4)	26.1796	27.0154	26.2885	25.5241	25.935	26.1319	24.0901	23.9269	23.8746	26.5151	26.4938	26.152
LPC(22:0)	25.29	25.4194	25.2738	24.3437	24.4367	24.4638	22.3737	22.7638	22.0513	25.0422	25.3167	25.1957
LPC(22:1)	24.2514	24.7462	24.5569	23.5744	23.4054	23.3504	22.4658	23.354	23.094	24.6202	24.8131	24.7494
LPC(22:2)	24.2026	24.4044	24.3867	25.4373	25.5605	25.5054	16.9841	21.8704	21.4967	23.8373	23.9868	23.8982
LPC(22:4)	25.2257	25.7977	25.4449	24.5114	25.0108	24.9499	24.0943	24.5921	18.7957	24.9568	24.7878	24.5087
LPC(22:5)	25.5451	26.1622	25.8394	24.8605	25.2581	25.1793	23.1615	22.3916	23.0322	25.5898	25.4932	25.2113
LPC(22:6)	25.5403	25.8062	25.3835	24.6997	25.0589	25.0305	22.8964	23.4304	23.1263	25.4521	25.36	25.0909
LPC(24:0)	28.9282	29.0562	28.9198	27.8691	27.8894	27.9215	26.652	26.8821	25.8173	28.1658	28.5348	28.4095
LPC(24:1)	27.7429	27.8632	27.6255	27.3127	27.3174	27.329	25.3968	25.4889	25.4259	28.1797	28.3107	28.1942
LPC(24:2)	18.7956	22.117	23.4084	25.3937	25.8235	25.9168	23.0998	22.9274	22.9578	23.5683	23.4842	23.7935
LPC(24:4)	23.295	23.8787	23.5986	22.1933	22.6209	22.6458	21.5371	21.5603	21.6487	22.4161	22.2323	22.0052
LPC(24:5)	23.3846	23.909	23.5273	21.7146	22.265	22.2187	21.6769	19.4541	20.6184	22.3386	22.0893	21.9681
LPC(26:0)	30.6944	30.4745	30.4455	29.073	28.9518	29.0022	27.5113	27.2755	27.1689	30.0764	30.342	30.3694
LPC(26:1)	30.2159	30.2887	30.1306	29.1507	29.1338	29.1219	27.0141	27.0023	27.117	30.3308	30.5255	30.4356
LPC(26:2)	28.1246	28.1005	27.8261	28.1892	28.2485	28.2478	23.0554	26.3305	23.0965	27.9521	28.1436	27.8069
LPC(26:4)	23.47	23.6907	23.5117	21.8685	22.2388	22.1566	22.8217	22.1724	22.7571	22.748	22.5771	22.2687
LPC(26:5)	22.1617	22.5524	22.3414	20.0366	20.5417	20.5139	20.9433	18.9287	18.1012	21.3238	20.6787	20.8811
LPC(28:0)	30.6973	30.5817	30.6834	29.1541	29.065	29.0828	27.9239	28.1042	27.8095	30.4191	30.7828	30.7487
LPC(28:1)	29.753	29.6032	29.6718	28.7303	28.637	28.7591	26.2036	26.304	26.5062	29.6021	29.7366	29.7201
LPC(28:2)	27.2761	27.0091	27.1278	26.4619	26.6818	26.7359	24.0969	24.5423	23.6751	26.8101	26.8747	26.901
LPC(32:1)	26.7773	27.2163	27.4356	26.9044	26.595	26.9231	28.9506	27.8293	28.3972	27.2303	27.1776	27.1563
LPC(34:1)	30.8456	30.9998	31.2305	30.9438	30.8915	30.8534	29.9622	30.0541	29.0606	31.7253	31.6266	31.6831
LPC(35:4)	31.3052	30.7664	30.7548	30.946	30.9585	30.933	28.7306	28.6797	28.9779	30.1631	30.7734	30.6455
LPC(35:5)	28.8585	29.2713	28.4219	28.018	28.1719	28.2603	28.0364	27.7321	28.5069	27.9167	28.2282	28.0493
LPC(36:0)	26.7254	26.7382	26.747	26.1536	26.0939	26.0921	27.4064	27.796	28.8532	27.0947	27.0533	27.0931
LPC(36:1)	30.1723	30.1979	30.2054	29.805	29.7219	29.6852	27.9493	28.2831	28.2584	30.7163	30.9916	30.8353
LPC(36:2)	28.4799	28.8121	28.8933	28.5321	28.4771	28.4437	27.0491	27.8223	28.3356	28.7934	29.0468	28.8979
LPC(37:4)	30.1024	30.4199	30.0547	30.1743	30.2297	30.1839	30.5901	30.3752	30.2057	29.9088	30.0337	29.7541
LPC(37:5)	30.8519	30.7823	30.8186	30.0728	30.2204	30.2671	30.4114	30.0803	30.4427	30.3211	30.3703	30.2665
LPC(37:6)	32.04	32.1419	32.1913	31.3969	31.4162	31.4086	28.0755	27.6807	27.5686	31.5951	31.6226	31.4852
LPC(38:0)	24.648	24.7118	24.8492	24.4258	24.3622	24.3926	24.9104	24.9576	25.1101	25.4601	25.4979	25.4002
LPC(38:4)	30.2722	30.2916	30.3059	29.9508	29.8647	29.8487	28.8762	29.8622	29.4707	30.792	31.0306	30.8779
LPC(38:6)	24.432	25.044	25.1119	23.1688	23.5878	23.4629	26.3501	26.2486	27.0142	25.4537	24.983	24.9656
LPE(16:0p)	21.9923	21.8342	21.8318	21.6839	21.6569	21.5874	23.2422	23.0722	23.2001	22.1629	22.2415	21.9547
LPE(18:0)	27.0081	27.213	27.0979	25.6232	25.7387	25.7858	18.0618	24.8617	24.851	26.0693	26.4963	26.5094
LPE(18:0p)	23.6852	23.4623	23.4638	22.9601	22.884	22.9046	24.0033	24.0173	23.9534	23.3863	23.5425	23.5697
LPE(20:0p)	23.346	23.4612	23.3482	23.2562	23.2452	23.3344	17.1552	23.5793	16.7286	23.2048	23.4924	23.4658
LPG(22:6)	21.6033	21.6865	20.9269	21.0565	21.1968	21.2541	22.5534	22.6754	22.2859	21.815	21.5477	21.3785
LPI(18:0)	25.1894	24.9955	25.097	24.2909	24.2764	24.3103	23.9144	23.4194	23.0368	24.3124	24.8745	24.9173
LPS(18:0)	26.2097	26.0151	26.1623	25.2891	25.2993	25.4285	23.5928	23.2758	23.0225	25.627	25.9886	26.0524
LPS(18:1)	21.7248	22.1176	22.0275	21.4854	21.564	21.6175	15.1884	17.6076	17.6159	23.0336	23.0524	23.0253
LSM(d18:1)	24.6574	24.7974	24.6671	24.425	24.5342	24.5871	21.6309	21.6625	21.4447	24.7869	24.7615	24.6494
LSM(d20:1)	25.6132	25.6746	25.465	24.9662	25.1305	25.095	23.5074	23.6451	23.4681	25.3849	25.3691	25.2203
LSM(d20:2)	24.4486	24.4083	24.3816	24.8496	24.9603	24.849	22.9733	22.988	22.8725	25.4933	25.3842	25.1235
PC(14:0/14:0)	34.0876	34.0197	33.9539	33.8691	33.8921	33.93	30.0067	30.1688	29.9842	34.0882	34.3245	34.3313
PC(14:0p/18:1)	25.7259	25.9308	25.6499	25.6139	25.5968	25.5712	27.4784	25.0903	27.163	25.7323	26.1198	25.9973
PC(14:0p/20:1)	26.1605	26.2849	26.2849	26.494	26.4611	26.4017	26.1459	25.9207	25.9782	27.2837	27.2979	27.0187
PC(14:0p/22:1)	24.6842	24.5662	24.3023	25.038	24.9991	24.9044	23.3483	23.3198	23.3905	26.0793	25.5813	26.2891
PC(14:0p/22:2)	25.6571	25.1506	25.6044	25.862	25.8169	25.8145	24.8984	25.4576	27.1093	26.2585	26.7294	26.2376
PC(14:0p/22:3)	27.4817	27.5483	27.4342	27.0804	27.0425	27.0496	27.8507	27.6697	28.4974	27.0634	27.1902	27.5749
PC(16:0/20:5)	33.8609	33.91	33.8003	33.7063	33.7262	33.7489	32.4418	32.6264	32.5197	33.6786	33.5879	33.5842
PC(16:0/22:6)	35.882	36.0449	35.9998	34.8961	34.2106	34.1224	33.9965	33.9812	33.8025	35.4189	35.4276	35.3886
PC(16:1/20:4)	33.9978	34.1181	33.9651	33.695	34.0153	33.9539	29.6355	29.7789	29.287	33.59	33.4789	33.4496
PC(17:4/16:0)	31.4714	31.4351	31.3545	33.0008	33.0471	33.0651	30.9409	30.8602	32.1259	31.0288	31.0764	31.0969
PC(17:4/16:1)	31.0829	31.1965	31.0952	30.4902	30.558	30.4695	21.959	25.1371	24.0745	31.119	30.8385	31.0368
PC(17:4/17:0)	30.3023	29.9974	30.3625	29.1162	29.2129	29.1115	28.3009	25.8857	27.8881	28.9783	29.1661	29.2058
PC(17:4/18:0)	34.4054	34.3977	34.3583	33.573	33.1022	33.6511	32.8677	32.9277	32.877	33.7317	33.7805	33.7928
PC(17:4/18:1)	33.6393	33.7715	33.7164	33.1065	33.1622	33.0496	31.9407	31.9193	32.0109	33.4063	33.2923	33.3443
PC(17:4/18:2)	32.4814	32.8064	32.6242	33.7176	33.7963	33.7869	30.7688	30.641	30.816	32.1617	32.5725	32.0051
PC(18:0/17:3)	27.963	28.1294	28.0282	28.0061	27.9525	28.0065	27.2922	27.0387	27.1068	28.0629	28.1781	28.146
PC(18:0/18:2)	32.2689	32.2825	32.2099	35.0291	34.9969	35.0687	33.7575	35.1836	35.9768	31.3114	31.4321	31.7819
PC(18:0/19:4)	31.7549	31.8166	31.7958	31.4738	31.5727	31.5953	30.8381	30.7449	30.7894	30.1202	30.2787	30.2633
PC(18:0/20:3)	34.9007	34.9181	34.8433	35.6117	35.6216	35.8108	35.4843	35.525	35.5738	33.7166	33.7006	33.8829
PC(18:0/20:4)	36.0417	36.0926	36.0859	35.4435	35.5067	35.4798	35.9441	36.9427	35.6506	35.6104	35.648	35.5554
PC(18:0/22:4)	35.3646	35.447	35.8346	35.4122	35.5584	35.5802	32.5528	32.8051	32.7763	33.9311	33.8934	33.8136
PC(18:0/22:5)	35.5151	35.6124	35.5313	34.9259	35.0549	35.0543	34.2395	33.2154	33.2562	34.8742	34.8024	34.7917
PC(18:0/22:6)	34.0194	34.1513	34.087	33.7502	33.8369	33.7343	35.5086	35.4132	35.4489	33.6056	33.3864	33.3405
PC(18:0/24:7)	31.9162	32.017	31.8327	31.5282	31.526	31.574	31.7675	31.8093	25.7947	31.7132	31.6061	31.7519
PC(18:1/18:1)	36.8678	36.9934	36.9432	37.1592	37.1679	37.1283	37.9199	37.8387	37.8042	37.4842	37.2394	37.1863
PC(18:1/19:5)	30.5769	31.7682	31.6614	29.7581	30.5589	30.542	26.4834	26.8953	26.5686	29.5724	29.4081	29.4329
PC(18:1/22:4)	26.153	25.8267	26.3926	23.8357	26.2389	26.3695	31.5902	31.9087	31.4925	24.6966	26.4871	24.9204
PC(18:1/24:6)	31.888	32.0892	31.9613	32.8203	32.9187	32.8757	27.9185	31.6721	31.9563	32.0684	31.8274	31.7784
PC(18:1/24:7)	31.5535	31.6217	31.4725	29.8838	30.0317	29.9588	25.3829	26.1424	28.1197	30.5737	30.5023	30.4199
PC(18:2/18:2)	36.2002	36.217	36.2049	36.7745	36.8552	36.7925	36.5855	36.6286	37.2638	36.1929	36.026	35.5534
PC(18:2/20:4)	32.9294	33.0842	32.8758	32.0181	32.186	32.201	33.3866	33.4948	32.8834	33.2025	33.0644	32.9893
PC(19:4/18:2)	29.8781	29.9326	29.6491	29.0921	29.418	29.2683	18.7821	19.5374	18.7564	29.2202	28.9313	29.0221
PC(20:0/22:5)	30.6962	30.8125	29.1519	30.2315	29.7512	30.5027	33.2382	33.3597	33.3213	30.2885	29.8045	29.4978
PC(22:6/22:6)	30.7339	30.9683	30.5551	29.3243	29.8709	29.9869	25.912	26.3573	26.1859	28.7507	28.6936	28.6126
PC(24:0/18:3)	32.3523	32.7633	32.4551	33.9129	33.8949	34.012	30.4601	30.6953	30.7186	32.1303	32.3042	32.179
PC(24:6/18:2)	26.2684	26.5509	25.2087	26.093	26.2872	26.9749	25.2676	25.495	20.426	24.7738	25.095	24.6533
PC(25:0p)	25.9705	26.1273	25.9065	24.9426	24.9641	24.9247	22.9234	23.0742	23.6244	26.2573	26.3293	26.3445
PC(26:0)	27.3592	27.5594	27.2857	27.0753	27.1189	27.0955	23.0537	23.0541	23.0698	27.6582	27.7202	27.5629
PC(26:0/18:3)	32.2166	32.2185	32.1813	32.0739	32.2081	32.3586	29.8445	30.0142	29.8967	32.4963	32.0334	31.8727
PC(26:1/20:4)	31.5671	31.546	31.4227	30.0186	30.0496	30.2091	27.6485	27.7838	27.7237	31.0798	31.3063	31.0133
PC(27:0)	27.6361	27.8441	27.4516	27.1225	27.1506	27.1538	22.8296	22.9164	22.9149	27.8746	28.0373	28.0068
PC(27:0e)	26.2809	26.2392	27.0065	26.085	26.2571	24.5755	23.0132	23.4943	23.5157	27.6293	25.8566	25.4552
PC(27:0p)	27.1063	27.0259	26.9818	27.3971	27.4202	27.4961	22.7233	22.8299	22.7289	26.6751	26.8505	26.7789
PC(27:1)	27.2307	27.5105	27.166	27.2691	27.3005	27.295	20.2731	19.8951	17.8731	27.4708	27.613	27.6396
PC(28:1)	28.6947	28.7651	28.9194	28.84	28.8313	28.7852	24.4203	24.3852	24.3536	30.1463	30.1281	29.9988
PC(28:2)	25.6281	25.6703	25.8239	28.1327	28.5447	28.7063	17.3381	18.5207	17.1868	26.1385	25.8627	25.9397
PC(29:0)	33.9037	33.822	33.8284	33.1316	33.099	33.1308	31.1326	31.3687	30.3131	33.6414	33.9085	33.9349
PC(29:0e)	28.2456	28.2212	28.3669	27.6963	27.6256	27.634	27.7381	27.6438	27.7856	27.8821	28.1736	28.1521
PC(29:1)	31.0418	31.0886	30.7146	30.5989	30.65	30.6994	29.1784	29.0128	28.6656	30.8156	30.9653	30.9685
PC(29:1e)	27.8615	28.3402	28.1849	27.2831	27.3609	27.2565	23.8083	25.5784	25.625	27.408	27.777	27.7579
PC(29:2)	29.0973	28.3102	28.2886	29.8255	29.8924	29.8547	26.3779	26.265	25.804	29.3617	30.0651	30.3615
PC(30:0)	36.1904	36.1033	36.1807	35.6278	35.5697	35.5992	35.7483	35.8634	35.929	35.963	36.1899	36.2278
PC(30:0e)	32.1113	32.1446	32.2089	31.8043	31.7168	31.6665	31.9712	30.9316	31.7988	32.5012	32.8236	32.8667
PC(30:1)	35.8255	35.1672	35.7887	35.0044	35.4068	35.252	32.6971	32.9767	32.3667	35.6612	35.6248	35.5597
PC(30:1e)	31.5458	31.6079	31.6229	31.0396	30.9624	30.9293	31.5336	31.1167	30.386	31.8962	32.0258	32.0581
PC(30:2)	30.7096	30.9984	30.7193	31.984	32.342	32.4303	27.093	28.6896	27.5869	31.1312	31.0724	30.9736
PC(30:2e)	28.9217	28.9384	28.7259	29.3131	29.3573	29.2509	27.2832	28.0595	28.0032	29.0036	29.1092	28.8576
PC(30:3)	29.2618	29.3263	29.0216	29.9047	30.1285	30.1739	24.9672	25.6682	25.457	28.6773	28.7474	28.6452
PC(30:4)	21.9067	26.6789	25.4358	25.724	26.3844	26.5159	18.5337	17.8536	16.9163	24.4235	20.4842	20.1317
PC(30:4e)	24.6058	25.1015	24.5865	22.8946	23.2946	23.2738	21.8164	22.5726	19.9199	23.2721	23.0664	22.9864
PC(31:0)	35.4359	35.3249	35.4501	34.2329	34.1429	34.2222	34.9016	34.6646	34.1133	34.5974	34.9942	35.0604
PC(31:0e)	30.7422	30.7028	30.8222	30.4167	30.3409	30.3496	29.9361	29.7369	29.6952	30.7707	31.089	31.0741
PC(31:0p)	30.6366	30.5144	30.6036	30.1231	30.071	30.1294	30.2443	29.8608	31.4108	29.7816	30.0652	30.1764
PC(31:1)	35.3369	35.3336	35.3121	34.4265	34.4708	34.4994	33.5965	33.1001	33.4823	35.1278	35.2463	35.221
PC(31:1p)	31.3826	31.3439	31.2758	31.1215	31.0814	31.0652	31.0956	30.9888	31.0857	31.5746	31.8403	31.8045
PC(31:2)	32.4252	32.5476	32.4071	32.8817	32.8549	32.9656	31.0512	30.8656	30.8451	32.8703	32.7877	32.8135
PC(31:3)	29.3441	29.4545	29.7774	28.6373	28.8666	28.8008	28.5991	28.6369	28.7543	29.394	29.3714	29.3202
PC(31:4)	24.3331	26.4109	26.2876	24.567	24.7105	24.4246	22.1943	21.1822	19.1018	24.7841	26.3663	26.1279
PC(32:0)	36.768	36.8022	36.838	36.6536	36.6065	36.6575	30.931	30.7821	31.475	36.2055	36.4292	36.5087
PC(32:0e)	34.2651	34.2555	34.3448	34.0826	34.032	34.014	29.8687	30.6045	31.2308	34.6014	34.8227	34.8605
PC(32:1)	37.0679	37.085	37.0461	36.8321	36.8381	36.8507	37.7827	37.6978	37.7089	37.5067	37.5154	37.4886
PC(32:1e)	34.2271	34.1247	34.2267	34.5269	34.4539	34.4015	33.4211	34.0044	33.629	35.427	35.1116	35.5451
PC(32:1p)	31.2948	31.4181	31.2622	30.8342	30.8262	30.833	32.436	31.9595	32.4912	32.0012	32.4708	32.6046
PC(32:2)	33.1028	33.6357	33.3968	34.3479	34.4137	34.4245	34.528	34.7641	35.4002	32.738	32.8735	32.8229
PC(32:2p)	28.406	28.3268	28.7514	28.5759	28.6359	28.5922	29.0302	28.5091	27.9691	28.4723	28.5435	28.2228
PC(32:3)	31.8619	32.0894	32.029	33.0688	33.0908	33.1079	31.2642	31.2416	30.9954	31.7523	31.7742	31.7233
PC(32:4)	28.3292	28.5763	28.1431	29.8506	30.2387	30.2997	29.3382	29.4006	27.0801	27.2376	27.3457	27.0947
PC(32:4e)	28.8372	29.0036	28.6263	27.6963	28.1364	28.1995	27.1643	27.3051	26.1722	27.2797	27.3541	27.2801
PC(32:4p)	26.1673	26.4994	26.1069	24.8337	25.2959	25.4211	22.4174	23.3852	22.3866	24.7476	24.6843	24.4906
PC(32:5)	23.5183	23.4573	23.5812	24.3509	24.6523	24.6505	24.6895	24.0959	23.0226	23.445	23.2739	23.4973
PC(33:0)	35.1895	35.1752	35.28	34.6717	34.6627	34.7468	33.9152	34.2332	34.4324	34.4606	34.7063	34.7382
PC(33:0e)	31.2249	31.2401	31.1759	30.5459	30.4821	30.4693	29.0838	29.3958	29.8429	31.1341	31.4745	31.4081
PC(33:0p)	32.1642	32.1155	32.1592	31.9647	31.906	31.8966	30.5926	30.8922	31.29	32.3528	32.5338	32.513
PC(33:1)	36.7198	36.7033	36.6432	35.7962	35.6829	35.6979	35.4935	35.5829	35.4518	36.5477	36.6948	36.6049
PC(33:1p)	31.1686	31.0473	31.1048	31.1829	31.1391	31.1287	30.9556	30.8838	31.1572	31.6619	31.6774	31.6551
PC(33:2)	34.0397	34.0106	33.9374	34.3829	34.3889	34.3985	33.9033	34.518	34.9383	34.2959	34.2827	34.2711
PC(33:2p)	28.7677	28.7579	28.8071	28.358	28.3035	28.283	29.1588	29.0672	28.4164	28.7599	28.8218	28.8635
PC(33:3)	32.835	33.3319	33.0118	33.8373	33.9452	33.9439	32.1939	32.884	32.125	32.685	32.2963	32.2879
PC(33:4)	30.2626	30.5105	29.9755	28.7687	28.3195	28.8291	28.2998	28.1453	25.6454	29.8484	30.232	30.4911
PC(33:5)	25.5368	25.7291	25.5471	25.3465	25.5186	25.5445	24.5721	25.7501	25.7723	25.9385	25.6528	25.6708
PC(33:6)	27.5498	27.8053	27.617	27.1438	27.2148	27.202	23.145	23.4916	18.2719	27.5661	27.5439	27.2646
PC(34:0)	31.8369	32.0496	31.9625	30.6646	30.8458	30.9615	36.3863	35.7024	35.7101	31.199	31.3921	31.5275
PC(34:0e)	33.2478	33.2831	33.3141	32.3355	32.2751	32.2499	31.2296	30.9327	31.4247	33.1705	33.5194	33.4272
PC(34:1)	38.5519	38.499	38.5318	38.4176	38.4031	38.3956	39.0555	39.0697	38.9791	38.711	38.7422	38.7585
PC(34:1e)	36.1096	36.1451	36.1397	35.9537	35.8987	35.871	34.062	34.0654	33.8795	36.8183	36.9668	36.9462
PC(34:2)	36.9393	36.8439	37.0232	38.155	38.1277	38.0356	38.9984	38.9679	38.9644	37.6758	37.5271	37.5654
PC(34:2e)	34.9821	34.9722	34.9692	34.6589	34.58	34.5554	34.5117	34.9255	35.0285	35.6419	35.7421	35.7083
PC(34:2p)	32.233	32.3985	32.5758	33.0656	33.0409	33.0184	33.6747	33.2498	32.2034	32.3052	32.3993	32.3051
PC(34:3)	36.6892	36.2772	36.12	36.9975	37.09	37.0294	33.605	33.4231	35.637	36.2297	36.515	37.072
PC(34:3p)	29.6934	29.5811	29.4049	29.6548	29.8255	29.5669	28.85	28.9412	28.9838	28.7588	29.0707	28.8013
PC(34:4)	33.0551	33.2337	32.7111	33.0377	33.1102	33.152	33.1639	32.4905	33.0494	31.7657	31.653	31.6201
PC(34:4p)	29.6854	29.7976	29.6419	29.2065	29.5887	29.5168	27.7544	27.7552	27.0507	28.5639	28.4439	28.2038
PC(34:5)	31.3461	31.6208	31.5896	30.7937	30.7748	30.6504	31.7911	31.7908	31.6739	29.303	29.6853	29.1976
PC(34:6)	25.9395	26.089	26.4814	27.6336	27.8914	27.8307	24.8376	24.9093	24.4976	25.5264	26.8367	26.4052
PC(34:6e)	28.09	28.3209	28.1696	26.6766	26.9847	27.091	19.333	24.3662	20.4209	27.0321	26.9041	26.7995
PC(35:0)	32.7626	32.7323	32.7306	31.4072	31.4654	31.5894	30.0648	31.2897	31.5797	31.9573	32.0252	32.0001
PC(35:0p)	32.2563	32.2583	32.1842	31.9733	31.906	31.8577	23.2668	23.2699	17.6563	32.8309	33.0959	33.106
PC(35:1)	35.1622	35.1966	35.1852	35.7692	35.7209	35.7102	34.9435	34.9046	34.6515	34.886	34.9783	34.9915
PC(35:1p)	31.4534	31.3689	31.389	30.7656	30.7883	30.7032	30.5612	30.8391	30.0482	31.4095	31.7091	31.6337
PC(35:2)	36.2417	35.9556	36.265	35.5452	35.7328	35.9611	33.7089	34.8148	34.9301	36.2557	36.1584	36.1752
PC(35:2p)	29.6969	29.7729	29.7442	29.5664	29.5429	29.5454	30.1121	29.715	30.0884	30.652	30.6886	30.2988
PC(35:3)	34.2953	34.3643	34.265	33.368	33.4423	33.4577	34.9112	34.9424	34.8462	33.867	33.7876	33.7823
PC(35:4)	32.612	32.5196	32.59	31.9747	31.9779	31.9387	33.3025	33.2903	33.6721	32.0575	32.0595	32.0816
PC(35:5)	31.5394	31.4616	31.6925	30.5068	30.4962	30.5065	30.4689	30.165	28.3247	31.1869	31.2987	31.2259
PC(35:6)	25.8133	24.3869	25.3804	23.8569	24.4329	24.471	20.8063	23.4128	17.8203	25.0579	23.3173	25.1621
PC(35:6p)	28.9374	28.9979	29.0723	29.156	29.1403	29.057	29.6419	28.8367	28.5368	29.1678	29.4031	29.4594
PC(35:7)	29.4391	29.6023	29.3998	30.4317	30.6027	30.6411	27.1837	27.4767	27.0193	29.3575	29.2388	29.267
PC(36:0e)	30.3482	30.2856	30.3792	29.913	29.8591	29.842	28.0488	28.082	28.2104	30.6719	30.9586	30.8322
PC(36:1)	37.4699	37.4907	37.4642	36.9113	36.8828	36.9261	36.2133	36.5891	36.4047	37.7485	37.2596	37.2262
PC(36:1e)	34.3713	34.2502	34.1789	34.0584	33.9763	33.9344	30.5638	30.7731	30.7716	34.9151	35.2913	35.1555
PC(36:2)	36.4199	36.4884	36.5303	35.0362	35.0931	35.1576	31.4226	31.6806	31.8311	36.0593	36.0551	36.006
PC(36:2e)	34.837	34.8933	34.8027	34.7068	34.6671	34.6031	33.0854	32.5814	33.188	35.6175	35.6717	35.6007
PC(36:2p)	33.5727	33.598	33.4282	33.7055	33.6668	33.6284	32.8427	33.5852	33.4877	34.334	34.2683	34.2237
PC(36:3)	37.2739	37.3661	37.3351	38.1071	38.115	38.0485	39.0408	38.9488	38.8885	37.3463	37.2151	37.2308
PC(36:4)	30.7734	30.9391	30.9496	31.3019	31.1497	30.9346	36.0486	35.9535	35.3575	31.1501	30.9201	31.0433
PC(36:4e)	34.2901	34.3371	34.2921	34.0208	34.03	33.9737	33.3895	33.5561	33.1725	34.6224	34.5878	34.5284
PC(36:4p)	33.6427	33.7029	33.6076	33.0171	33.092	33.0691	33.5113	32.6866	33.5538	33.6003	33.5186	33.4609
PC(36:5)	31.3567	31.5618	31.1919	30.1201	30.506	30.2614	32.9487	33.2678	33.4868	30.9783	30.5375	30.6681
PC(36:5p)	30.7545	31.0016	30.6693	30.5151	30.6207	30.6101	29.4964	29.1601	27.1041	30.5658	30.5733	30.348
PC(36:6)	33.108	33.2042	33.3891	32.8734	32.9053	33.1758	31.827	31.6964	31.522	32.4741	32.3805	32.2474
PC(36:6p)	26.1807	26.3965	26.2499	25.9664	26.447	26.6329	23.1843	23.6524	21.1723	25.8527	26.5334	25.7966
PC(36:7)	29.2158	29.3949	29.4236	29.0896	29.2008	29.146	27.724	27.8129	28.1785	28.3272	27.9943	28.1773
PC(37:0)	28.2691	28.1965	28.1675	27.3278	27.3751	27.4911	24.6825	24.2719	23.4998	27.6394	27.9785	27.6457
PC(37:1)	34.1049	34.0954	34.0422	32.4955	32.5443	32.6919	30.1817	30.4488	30.4846	32.7	33.0061	32.9384
PC(37:1p)	28.2265	28.1518	28.0217	28.1078	28.0516	28.047	25.8321	25.0323	25.3666	28.6233	28.8828	28.6553
PC(37:2)	34.8913	34.949	34.8864	34.204	34.0069	33.993	33.3944	33.4512	32.9126	35.1625	35.0713	35.0126
PC(37:2p)	29.1089	30.6896	29.0697	29.532	29.509	29.4565	26.9047	26.6906	27.4246	29.6027	29.6591	29.5585
PC(37:3)	34.132	34.166	34.047	33.7243	33.8041	33.8085	34.1828	33.9866	33.9248	33.8528	33.2606	33.5308
PC(37:4)	32.5693	32.8164	32.7067	32.4041	32.496	32.5164	31.6479	31.89	31.8403	32.1147	32.0275	31.7354
PC(37:5)	33.0652	33.1544	33.0326	31.3955	31.5899	31.5712	32.0448	31.6333	31.5253	32.5842	31.9686	31.9329
PC(37:6)	32.8125	32.6898	32.7257	32.1609	32.2452	32.2409	32.422	32.242	31.9391	32.1338	31.9804	32.0892
PC(37:6p)	29.5278	28.6972	29.2705	28.923	29.1036	28.8379	25.4726	26.7259	26.2991	30.9332	28.8963	29.7221
PC(37:7)	32.2813	32.4161	32.3615	32.5214	32.6561	32.6336	31.9836	32.6174	32.7243	31.9858	31.7629	31.7536
PC(37:7p)	25.094	24.56	24.016	29.7159	29.8149	29.7659	30.9701	30.2423	30.7566	25.7952	23.7461	25.3998
PC(37:8)	28.0085	28.4777	28.2482	32.89	32.8825	32.8225	30.0148	29.9104	28.9092	27.6468	27.4837	26.9791
PC(38:0)	22.5526	25.3372	21.9356	22.5891	22.4474	22.5118	27.2475	27.4184	27.3758	25.8164	25.9197	22.8417
PC(38:0e)	28.8145	28.7859	28.9872	28.3994	28.3789	28.3561	27.118	27.2196	17.0189	29.2166	29.1318	29.0987
PC(38:1)	34.3336	34.3126	34.259	33.7544	33.7138	33.7909	31.7679	32.0124	31.9838	34.012	34.3201	34.2531
PC(38:1e)	31.9352	31.9083	31.8642	31.7655	31.6876	31.6469	29.0056	29.3018	29.3678	32.6064	33.1031	32.9274
PC(38:2)	35.7312	35.8407	35.7226	36.0187	35.7564	35.8077	34.9604	34.5582	35.4026	36.1886	36.2095	36.1715
PC(38:2e)	31.8391	32.9848	31.7721	33.2928	33.2121	33.1621	30.9103	31.3395	31.3214	33.5441	33.8509	33.7266
PC(38:3)	35.1603	35.2246	35.296	34.5127	34.5856	34.5723	34.9763	33.169	35.7083	35.0389	34.8649	34.8007
PC(38:3e)	32.0859	32.1739	32.0612	32.7541	32.6927	32.6413	30.5692	31.4597	31.148	32.4868	32.672	32.5695
PC(38:4)	31.8751	32.1124	32.2042	32.1711	32.041	31.9341	34.0627	34.7831	35.1494	31.866	31.8979	31.9186
PC(38:4e)	34.14	34.1817	34.1215	33.925	33.9302	33.9026	32.9417	33.0839	33.0151	34.1049	34.1236	34.0589
PC(38:4p)	34.8895	34.8958	34.8356	34.3885	34.4507	34.4169	35.2307	34.7461	34.7843	35.0402	34.9811	34.9162
PC(38:5)	34.9509	35.1575	35.0471	34.0636	34.0718	34.0393	35.6614	35.2884	35.7007	33.8788	33.7404	34.8224
PC(38:6)	29.921	29.6803	29.4388	30.1525	29.4988	29.6353	33.467	34.1818	34.557	29.1348	28.9635	29.034
PC(38:6e)	34.0081	34.0885	34.0004	33.1776	33.2307	33.1768	33.4936	33.7921	33.045	34.1734	34.1286	34.0964
PC(38:6p)	31.7499	31.9243	31.8193	32.363	32.4752	32.4559	31.4509	31.4746	30.9485	31.232	31.2592	31.2598
PC(38:7)	33.6744	34.1558	33.709	34.1874	34.4417	34.4739	33.2862	33.0877	31.9377	33.0653	32.8966	32.9278
PC(38:7p)	26.6296	26.7651	26.4557	28.0169	28.1382	28.2118	23.8806	24.2843	24.759	25.9898	25.647	25.0992
PC(38:8)	29.9407	30.1914	30.162	30.087	30.2927	30.2218	28.2693	28.6653	27.8592	29.248	28.987	29.5049
PC(38:9)	27.881	28.3217	28.9461	27.4588	27.6227	27.6687	25.1237	25.3002	23.8169	27.2086	27.2887	27.0634
PC(39:0e)	24.5538	24.2055	24.2715	23.4124	24.1301	24.276	23.4932	23.3912	23.468	24.5114	24.6875	24.5064
PC(39:1)	29.3302	29.2308	29.238	29.3945	29.3877	29.373	28.4581	28.0629	27.8189	29.8963	29.8254	29.7275
PC(39:2)	32.7328	32.7619	32.6437	32.1751	32.2223	32.2066	29.6393	29.6856	29.503	32.7019	32.8808	32.7461
PC(39:2p)	28.5249	28.801	28.4571	31.9211	31.8628	31.9856	23.1229	23.0086	23.114	28.4028	28.5536	28.5049
PC(39:3)	32.4389	32.103	31.9771	32.7314	32.2881	32.9758	31.0116	31.6014	31.511	31.7795	32.683	32.6247
PC(39:4)	32.2074	32.3492	32.3167	31.8803	32.0295	32.0441	31.5466	31.5896	31.2894	31.4648	31.3775	31.2651
PC(39:4e)	28.8003	28.8935	28.921	28.2737	28.3712	28.4562	25.6082	25.3977	25.0286	28.5568	27.5021	28.2866
PC(39:5)	32.7111	32.8504	32.75	32.1039	32.1998	32.2149	32.0937	32.5563	32.1411	31.8981	31.8106	31.7296
PC(39:5e)	29.8518	30.0266	30.1985	28.9513	29.121	29.1747	28.0814	30.0858	29.2666	29.1762	28.8265	28.703
PC(39:6)	32.5463	32.6963	32.5663	31.5273	31.7094	31.787	31.3229	31.1981	30.9207	31.8055	31.7882	31.7568
PC(39:6e)	30.8215	30.8234	30.9701	30.1151	30.2049	30.176	30.2517	30.4463	29.6405	30.1356	30.3411	30.2962
PC(39:6p)	28.7127	28.7977	28.959	28.2961	28.3938	28.3582	28.1758	28.1153	27.8801	28.2909	28.3735	28.2698
PC(39:7)	29.5375	29.5674	29.3696	29.0574	29.1932	29.211	28.826	28.909	29.3854	28.8708	28.7799	28.8284
PC(39:7p)	27.5694	27.6466	27.5595	27.2332	27.3385	27.2335	30.3957	30.1129	29.9248	27.3605	27.2698	27.2602
PC(39:8)	27.6976	27.9244	27.9442	26.842	26.7512	26.7094	28.2277	28.1139	27.847	27.1719	26.5828	26.8472
PC(39:9)	26.0384	26.3657	26.5451	24.1348	24.3217	24.5011	27.4788	25.385	24.7573	25.3816	24.9908	24.9444
PC(40:0)	30.4714	30.4179	30.5635	29.4134	29.3922	29.4116	30.3761	30.6021	30.5526	30.1503	30.1615	29.9938
PC(40:0e)	26.2592	26.2153	26.4984	25.692	25.6238	25.5651	24.7725	24.8968	25.0728	26.692	26.4035	26.4412
PC(40:1)	33.2473	33.1646	33.1525	32.3478	32.3136	32.4109	29.8126	29.9081	29.9125	32.9851	33.3125	33.155
PC(40:10)	29.1856	29.3391	29.9448	28.9704	29.4354	29.4657	26.7423	26.8159	25.6411	28.9064	28.5456	28.4454
PC(40:1e)	30.0695	30.0348	30.0486	29.7481	29.6781	29.6555	23.7808	26.9132	24.0713	30.8311	31.0902	30.8841
PC(40:2)	33.6489	33.6546	33.5696	33.1771	33.157	33.2073	26.7027	26.8123	27.2288	33.8474	33.9743	33.8832
PC(40:2e)	30.2711	30.2422	30.1901	30.4608	30.3753	30.3449	27.0396	27.1866	27.042	31.3803	31.7672	31.5421
PC(40:2p)	30.5071	30.7323	30.4241	32.0353	31.9143	31.8916	28.5385	28.866	28.7942	32.7668	33.0476	31.3343
PC(40:3)	34.179	32.9923	32.8183	34.4132	34.2868	34.2392	31.8096	32.8714	31.4584	32.9171	33.0897	33.2731
PC(40:3p)	33.2146	33.2463	33.1205	32.5354	32.5479	32.5559	30.4703	31.0484	30.6878	32.7253	32.7417	32.6012
PC(40:4)	30.5215	30.6443	30.4967	30.0948	30.1658	30.1559	32.5032	33.1137	32.9028	30.116	30.1563	30.1042
PC(40:5)	32.61	32.7657	32.7671	33.1433	33.0986	33.0129	33.3899	33.5637	34.5021	32.4227	32.0579	32.0305
PC(40:5e)	34.0584	34.0769	34.0186	33.4825	33.5321	33.4811	32.3171	32.8451	32.669	33.7338	34.0348	33.6137
PC(40:6)	35.0359	35.0834	35.0192	34.9538	34.6739	34.9147	28.6581	30.8715	31.09	34.3659	34.3238	34.2965
PC(40:6e)	33.8181	34.1048	34.0575	33.3688	33.4077	33.3849	32.7747	32.5156	32.8444	34.0121	33.9302	33.8748
PC(40:6p)	32.8342	32.9312	32.8281	32.9794	32.9547	32.9404	32.2422	32.8262	32.5834	33.1726	33.0485	33.0305
PC(40:7)	36.0751	36.1568	36.0579	35.9143	36.0204	36.0004	33.3352	33.0608	33.3908	35.7563	35.6614	35.6661
PC(40:7p)	30.7408	30.8024	30.7617	31.8985	31.9401	31.9107	31.829	31.3799	31.4461	30.5215	30.432	30.3788
PC(40:8)	31.1991	31.403	31.1549	34.5396	34.7366	34.7457	25.3478	31.9466	25.0168	29.8226	29.8561	29.9482
PC(40:8p)	26.7976	27.0304	27.1005	29.3904	29.5781	29.5905	29.2507	28.7965	28.5382	26.1326	25.6096	25.8473
PC(40:9)	30.3908	30.6518	30.528	29.2347	29.3933	29.3489	29.9593	29.9678	29.1232	28.9416	29.0013	29
PC(41:0)	25.5699	25.6696	25.8343	25.5739	25.4563	25.4377	25.7028	25.5332	25.6356	26.8638	26.6652	26.681
PC(41:1)	27.8279	27.7732	27.8492	26.7693	26.7588	26.9114	26.6723	27.5753	26.8093	27.6215	27.9525	27.6507
PC(41:10)	27.2732	27.5058	27.5719	26.2066	26.323	26.1239	21.2535	20.4048	19.7917	25.5909	25.9986	25.7049
PC(41:11)	25.8082	25.9165	25.6751	23.6503	24.1677	24.0918	25.0396	20.7096	20.9168	23.6747	22.9287	22.4955
PC(41:2)	30.7059	30.6625	30.5661	30.0234	30.0172	30.0923	27.9247	28.0035	27.9003	30.6767	30.8677	30.6907
PC(41:3)	30.5424	30.5633	30.9702	30.9384	30.9696	31.1976	29.555	29.7727	29.5273	29.9447	30.077	29.8613
PC(41:4)	31.3611	31.4169	31.2937	30.4772	30.5782	30.7179	29.3246	29.6504	29.348	30.3879	30.3533	30.2197
PC(41:5)	31.8281	31.03	31.498	30.6915	30.7484	30.7432	31.3401	31.3295	31.476	30.532	30.2449	30.4528
PC(41:6p)	24.9129	24.7588	24.378	24.3253	24.4588	24.5706	24.1296	23.9158	23.9405	23.6614	23.5975	23.9128
PC(41:7)	30.3351	30.19	30.5222	29.815	29.9663	29.9699	28.4814	28.0398	28.1701	29.6728	29.5816	29.3003
PC(41:7p)	23.4196	23.6232	24.3113	23.8098	24.0033	24.0919	24.0113	23.5339	23.2053	23.3004	23.2932	23.2892
PC(41:8)	28.0066	28.3693	28.2059	27.1415	26.8219	27.0803	20.9647	20.5056	21.5827	27.4724	27.382	27.2323
PC(41:8p)	24.0539	23.9058	23.9398	23.0156	22.9352	21.971	21.1961	21.001	17.523	23.2931	22.6317	22.8558
PC(42:0)	30.2938	30.2023	30.4899	29.1805	29.1494	29.1489	28.6172	28.7793	28.8187	30.3588	30.0575	29.9498
PC(42:1)	24.0886	19.4239	20.0924	18.9607	17.3437	17.2645	29.7178	29.8158	24.6948	18.1055	17.6702	17.5879
PC(42:10)	30.3	30.6339	30.5746	29.0148	28.4798	28.569	30.4325	30.2316	30.3207	30.2982	30.1103	30.0671
PC(42:11)	28.9616	29.2181	29.2892	29.8702	29.8162	29.7236	28.3623	28.2995	28.1937	27.3297	26.7434	26.959
PC(42:1e)	27.3294	27.3677	27.3777	26.8375	26.7556	26.7579	22.3683	22.8417	22.8743	28.0443	28.0709	27.9056
PC(42:2)	33.5584	33.2228	33.5142	32.4329	32.3872	32.4536	28.0326	27.6992	28.0529	33.4524	33.7448	33.563
PC(42:2e)	28.7169	28.6151	28.2844	28.3237	28.2459	28.1969	25.0239	25.1207	25.0176	29.6198	29.7964	29.673
PC(42:2p)	29.7193	29.5799	29.8317	29.7477	29.671	29.6735	25.7907	26.0946	25.9766	29.4889	29.8245	29.64
PC(42:3p)	30.545	30.6217	30.1527	30.3629	30.3154	30.3924	27.5509	27.6947	27.3163	29.9882	30.3756	30.0034
PC(42:4)	30.6823	30.7101	30.7171	32.9822	33.0484	33.1696	30.1888	30.3903	30.4313	29.9646	30.2273	30.0633
PC(42:4p)	30.8091	30.8498	30.6599	29.875	29.8694	30.0724	28.8685	29.205	29.4199	30.5251	30.7074	30.497
PC(42:5)	29.3345	29.4792	29.4424	30.0979	30.0522	30.0634	29.313	29.6107	29.9878	29.4269	29.6862	29.5152
PC(42:6)	34.232	34.322	34.2479	33.4293	33.6317	33.6935	29.8077	30.8868	30.9852	33.1019	32.8541	32.9377
PC(42:6e)	32.0855	32.3458	32.2382	31.2298	31.3293	31.4007	30.6623	30.8454	30.7188	31.7521	31.8	31.7686
PC(42:7)	30.8267	31.0544	31.3127	31.424	31.4413	31.4171	30.3151	31.0546	30.1621	30.0653	29.8676	29.9856
PC(42:7e)	31.2088	31.1947	31.2518	30.9553	31.0058	31.1227	30.626	30.5095	30.3831	31.417	31.3451	31.2353
PC(42:7p)	29.0309	29.2167	29.197	29.6735	29.7289	29.7329	29.6267	29.0674	29.5552	28.9878	28.918	28.9038
PC(42:8)	31.5849	31.7097	31.5193	32.6199	32.7708	32.8394	31.9146	32.0316	31.5127	30.8695	30.7252	30.59
PC(42:8p)	26.139	26.3149	26.1816	26.1475	26.4507	26.0774	20.9074	21.0816	20.8228	26.0706	25.8477	25.7833
PC(42:9)	32.1442	32.0764	32.06	31.3915	31.6066	31.548	23.3683	22.7282	23.246	30.6402	30.4796	30.4988
PC(42:9p)	26.8641	26.9569	26.8982	25.8102	26.1725	26.2125	26.9683	25.9899	25.7554	24.4215	24.483	24.7579
PC(43:0)	25.0591	24.9339	25.4551	24.5713	24.318	24.8056	24.008	24.1432	24.6029	25.109	24.6778	25.221
PC(43:1)	29.5128	29.4175	29.5118	28.5317	28.4856	28.5156	27.0296	26.9054	26.9491	26.6644	26.4966	26.4542
PC(43:2)	30.3775	30.296	30.2916	28.9219	28.8754	28.9695	26.5412	26.465	26.4723	30.2069	30.4093	30.2114
PC(43:3)	29.3188	29.331	29.5094	29.1604	29.1559	29.3368	27.1796	27.312	27.2716	28.5794	28.8529	28.6133
PC(43:4)	29.1163	29.1091	29.096	27.9446	27.9947	28.2241	27.6354	27.6362	27.7115	28.3732	28.4155	28.3061
PC(43:5)	29.7121	29.7781	29.6454	28.9891	29.1317	29.1713	28.5133	27.9881	28.441	29.2484	29.0495	28.9013
PC(43:6)	29.4855	28.9449	29.8399	28.7693	28.9133	28.7644	29.5899	29.4768	29.5258	29.0038	28.7802	28.8203
PC(43:7)	28.6647	29.2336	28.6837	28.2456	28.4205	28.6497	21.1352	25.4358	25.6864	28.7949	28.1746	28.1786
PC(44:0)	26.3548	26.1379	26.69	26.1366	26.1144	26.0113	27.724	27.1673	27.4102	27.1562	26.722	26.7596
PC(44:1)	31.3819	31.2774	31.3531	30.1407	30.075	30.0961	28.2828	28.6641	28.6642	31.4702	31.3834	31.1761
PC(44:10)	32.3623	32.509	32.297	31.3889	31.6717	31.6632	30.6167	30.7962	30.1364	30.7648	30.4573	30.4428
PC(44:11)	32.0487	32.2864	31.9889	30.626	31.0811	31.146	27.1582	25.5137	28.2551	30.3544	30.3437	30.2698
PC(44:12)	26.7464	26.9618	27.8608	26.6798	26.672	26.6288	26.4634	21.8763	27.0345	24.2772	26.0694	23.3577
PC(44:2)	32.5042	32.3857	32.3915	31.1978	31.132	31.1565	30.4434	30.5663	30.5069	32.6643	33.0232	32.82
PC(44:3)	23.1012	22.2565	22.4541	21.4414	21.3866	21.7108	25.4771	25.4627	25.7773	21.0508	21.1745	21.2089
PC(44:4)	29.7286	29.6547	29.5756	28.781	28.7827	29.0361	30.4005	28.1838	30.414	28.7179	28.8859	28.7268
PC(44:5)	32.2461	32.3877	32.2502	31.4778	32.1219	31.8985	31.1569	31.2503	31.161	31.4055	31.3764	31.2975
PC(44:6)	29.2601	29.4697	29.6554	31.8608	32.0014	32.0999	31.2164	31.4025	31.535	29.1061	29.2046	29.0545
PC(44:6e)	29.2885	29.3855	29.2247	28.9875	28.9119	29.0238	27.6034	26.9315	27.1873	29.1131	29.4582	29.1842
PC(44:7)	31.4508	31.2478	30.9648	31.6605	32.0371	32.0965	29.031	29.3819	29.4091	30.3983	30.4097	30.3021
PC(44:7e)	28.685	28.8733	28.7806	27.9524	27.9555	27.9454	23.3153	24.6018	24.6757	28.6541	28.6215	28.4924
PC(44:8)	31.2497	30.2523	31.7834	30.1425	30.3344	30.2546	28.9913	28.9213	29.1198	29.4542	29.2339	29.0574
PC(44:9)	30.9131	31.009	30.8388	29.9652	29.9784	30.0888	29.9605	29.4683	30.1203	29.1849	29.3422	29.2022
PC(45:1)	26.674	26.6561	26.7869	25.8468	25.6632	25.605	23.4792	24.1746	24.1047	27.1323	26.835	26.6849
PC(45:3)	27.9842	27.9131	27.8364	26.8212	27.0839	26.9192	25.334	25.4013	25.3979	27.5383	27.7313	27.4881
PC(45:4)	27.0776	27.2158	26.8213	26.1679	25.9876	26.2554	24.9295	24.921	25.5515	26.3115	26.6556	26.4298
PC(45:5)	28.8428	28.6493	28.722	27.7389	27.8429	27.9791	24.2843	24.3782	24.1235	28.1698	28.4469	28.1603
PC(45:8)	24.6914	24.9025	25.0507	22.8235	23.1003	23.1651	25.3852	25.1063	25.0441	20.781	19.463	21.4692
PC(46:1)	28.1785	28.0341	28.2959	27.5576	27.422	27.4016	24.9303	24.4155	24.1231	29.169	28.723	28.5643
PC(46:10)	29.4856	29.6642	29.4885	27.7657	28.0913	28.1197	27.0487	27.2144	27.7208	27.3534	27.2677	27.1591
PC(46:11)	30.3367	30.3837	30.2788	28.3904	28.6831	28.6905	28.7962	28.3782	27.9885	28.2733	28.1206	27.9838
PC(46:12)	28.8915	28.8959	28.8093	28.4567	28.6101	28.5741	22.8151	19.5295	23.6099	28.5666	28.1106	28.5867
PC(46:13)	27.1689	26.9747	27.2325	26.607	26.6693	26.5685	24.2914	23.505	25.5851	27.6682	27.6157	27.6627
PC(46:2)	30.7691	30.7033	30.6936	29.5564	29.4759	29.5181	27.9218	27.7311	27.6277	31.0233	31.0913	30.8533
PC(46:4)	27.25	27.2662	27.1813	27.445	27.4369	27.5301	28.0253	28.2823	28.4047	26.3336	26.5667	26.3595
PC(46:5)	30.092	30.0961	29.9715	29.3181	29.3625	29.5594	28.6137	28.9097	28.8218	29.0835	30.1669	29.7444
PC(46:6)	31.1997	31.2738	31.1609	30.7595	30.8671	31.0396	30.1967	29.9718	30.1176	30.5778	30.5535	30.3987
PC(46:7)	31.0583	31.193	31.0066	31.7077	31.8653	31.5925	29.2014	29.4059	29.3331	30.2282	30.557	30.3167
PC(46:8)	30.3174	30.3557	30.2914	30.6181	30.8207	30.883	29.8897	29.7212	29.676	29.0037	28.151	28.8029
PC(46:9)	30.186	29.9954	30.0463	28.4704	28.5693	28.3425	29.9391	29.2553	29.0402	27.857	27.4425	27.4764
PC(47:2)	25.1239	25.5366	25.635	25.0759	24.9278	24.8975	19.9868	21.6227	19.1484	26.8382	26.7171	26.5304
PC(47:5)	28.0883	28.0821	28.0633	26.6064	26.5293	26.7485	22.0887	22.6416	23.2171	27.428	27.4833	27.3327
PC(47:6)	27.6389	27.5088	27.4806	26.189	26.2501	26.3684	22.1447	22.5211	22.7499	26.988	27.2399	26.9015
PC(48:10)	28.4781	28.4429	28.6908	27.6175	27.8347	27.8467	27.5354	27.7534	27.5492	26.3671	26.2977	26.2587
PC(48:11)	27.0968	27.0879	26.4744	25.2759	26.0077	25.9307	22.1266	25.0497	24.2106	23.2101	22.6673	23.6676
PC(48:2)	26.4294	26.2671	26.3801	26.6801	26.5603	26.4855	21.4459	25.0507	21.9162	28.276	28.1187	27.9277
PC(48:3)	26.6789	26.56	26.3627	26.8681	26.8442	26.8578	25.269	26.3376	26.3326	27.5541	27.6195	27.3309
PC(48:4)	28.8388	28.9014	28.7587	27.5726	27.4516	27.5766	25.8368	27.0623	26.9231	28.3143	28.4238	28.128
PC(48:5)	30.4583	30.4486	30.3884	28.9962	28.9489	28.9642	25.1114	24.5264	24.8263	30.1248	30.0303	29.9981
PC(48:6)	30.1886	29.721	29.7658	29.0045	28.996	29.1552	26.8078	25.9477	26.5705	29.7111	29.9115	29.5611
PC(48:7)	30.9176	30.9038	30.8247	30.3058	30.348	30.5005	26.8872	26.9534	27.1805	30.141	30.3614	30.1335
PC(48:8)	29.9171	30.0135	30.037	28.4006	28.7074	28.7338	27.1621	27.6936	27.5996	28.7619	28.7509	28.4926
PC(48:9)	29.4467	29.5149	29.3901	27.931	28.3263	28.2701	27.9231	27.5065	27.4598	27.4775	27.3649	27.2323
PC(50:5)	26.6924	26.698	26.6478	25.4263	25.3846	25.4301	25.2395	25.129	25.1203	26.527	27.0447	26.2895
PC(50:7)	28.5024	28.4473	28.0664	27.1328	27.0179	27.1494	25.0313	26.2336	26.5508	28.2109	28.2793	28.0433
PE(12:0p/20:4)	24.4011	24.6202	24.3575	22.9802	23.2179	23.3359	23.5798	23.5386	23.545	23.0437	22.647	22.7694
PE(14:0p/20:4)	26.328	26.4305	26.4247	25.4077	25.1721	25.4959	25.4907	25.9193	25.5668	25.183	25.3088	25.3594
PE(16:0/16:0)	27.6849	27.7158	27.8793	28.1743	28.2538	28.235	27.5506	27.6584	27.4505	27.8705	27.8911	27.8843
PE(16:0/22:6)	31.9198	31.8264	31.8843	33.609	33.6707	33.6905	29.7048	29.3164	29.5628	31.2263	31.218	31.3687
PE(16:0p/16:0)	26.8936	26.7864	26.9394	27.1364	27.1769	27.1345	28.9485	28.7609	27.7197	27.4009	27.4097	27.5198
PE(16:0p/16:1)	27.0583	26.9647	27.1492	27.1366	26.9866	26.9815	25.0494	25.8894	25.8922	27.8759	28.0811	28.0773
PE(16:0p/18:1)	31.388	31.3432	31.2763	31.125	31.0847	31.0399	31.6671	31.0882	30.1764	31.5756	31.8434	31.806
PE(16:0p/18:2)	28.3473	28.2239	28.3559	29.7093	29.6734	29.6553	29.4506	26.6723	25.8542	28.4315	28.2761	28.3749
PE(16:0p/20:2)	27.401	27.3618	24.7783	28.3624	28.3069	28.2759	28.6785	28.3425	28.4418	26.8566	27.068	27.4366
PE(16:0p/20:3)	29.4344	29.2497	29.2832	30.595	30.6021	30.5213	26.0395	26.0668	25.9861	29.6421	29.7944	29.7862
PE(16:0p/20:4)	21.7066	20.8332	21.0468	21.0211	20.9538	20.9173	32.4354	32.3599	32.3382	20.8285	18.5419	17.2945
PE(16:0p/20:5)	29.9837	30.051	29.9933	29.424	29.4162	29.3004	20.3929	25.14	23.7772	29.9091	29.807	29.6575
PE(16:0p/21:1)	26.3735	26.0001	26.2812	26.4942	26.4619	26.4019	24.8701	24.7122	24.7629	27.0497	27.2979	27.0187
PE(16:0p/21:3)	27.3758	26.5729	26.6813	26.9812	27.0055	27.0674	28.6505	28.701	28.9115	27.1172	26.8667	27.1722
PE(16:0p/22:4)	32.1785	32.2088	32.2569	31.2809	31.3121	31.3911	31.4451	29.3219	29.6434	31.784	31.8478	31.8249
PE(16:0p/22:5)	33.3203	33.4058	33.3609	33.0221	33.0162	32.9578	34.4629	34.292	34.1097	33.56	33.5328	33.5241
PE(16:0p/22:6)	32.923	32.911	32.8499	32.4557	32.4459	32.3944	31.7226	31.609	28.9262	32.9997	33.0521	33.0416
PE(16:1/22:6)	29.1764	29.3522	29.1422	30.3661	30.5432	30.5793	26.824	26.9082	24.1221	29.2783	29.156	29.1924
PE(18:0/20:4)	34.4385	34.4348	34.3974	33.7128	33.2959	33.7848	34.0367	34.0913	34.2889	33.7659	33.8139	33.8244
PE(18:0/22:4)	31.7549	31.8166	31.7958	31.4719	31.5711	31.5937	29.5008	29.3132	29.4789	30.1202	30.2787	30.2633
PE(18:0/22:6)	32.1526	32.0915	32.0987	31.5163	31.5762	31.602	28.9596	28.7	28.7067	31.2822	31.2553	31.3136
PE(18:0p/16:0)	25.6296	25.5507	25.884	25.6317	25.6607	25.6112	27.9314	26.8953	26.8537	25.8653	25.7307	25.8184
PE(18:0p/18:1)	30.0438	30.0951	29.9565	30.1235	30.0638	29.9983	29.2835	29.0684	28.903	30.8976	31.1234	31.0735
PE(18:0p/18:2)	28.5157	28.5111	28.3634	27.5718	27.7062	27.4895	20.9386	25.4558	26.5085	28.8178	28.8881	28.8418
PE(18:0p/20:1)	28.1015	27.9686	28.0414	28.3956	28.336	28.277	26.8278	26.6226	26.8756	29.4232	29.3586	29.3419
PE(18:0p/21:3)	26.2297	26.1604	26.3091	25.6357	25.6496	25.7088	25.2428	24.9146	24.98	25.8451	26.0847	26.0117
PE(18:0p/22:1)	25.2066	25.1622	25.2738	25.5982	25.5641	25.46	24.9596	24.6981	25.1415	27.0304	26.5598	26.6292
PE(18:0p/22:3)	27.25	27.0079	27.0045	27.6234	27.5818	27.51	28.0829	27.2543	27.2519	26.9091	26.9494	26.9184
PE(18:0p/22:5)	32.1448	32.1855	32.1736	31.2827	31.2853	31.2984	31.6695	31.5902	30.7996	31.5832	31.8811	31.8587
PE(18:1/18:1)	34.5838	34.6245	34.6588	34.2471	34.2709	34.2518	32.7093	31.739	31.845	34.7539	34.6659	34.6486
PE(18:1/20:4)	33.6393	33.7715	33.7164	33.0354	33.0983	32.9842	31.7576	31.8522	31.8514	33.4063	33.2923	33.3443
PE(18:1/22:6)	32.0747	32.1987	32.1722	31.7619	31.8923	31.8405	30.3404	30.5592	29.9745	31.8783	31.6339	31.6516
PE(18:1p/17:1)	25.9723	25.8748	26.0013	25.7792	25.6399	25.6384	25.1827	25.37	25.5186	26.1519	26.2583	26.8236
PE(18:1p/18:1)	29.9751	29.9756	29.9107	29.9842	29.9517	29.9127	29.8785	29.7943	29.8707	30.5737	30.7277	30.5735
PE(18:1p/18:2)	28.6901	28.4574	28.4039	28.0895	28.0289	27.8179	29.3878	30.0446	30.3923	28.1003	28.0454	28.3334
PE(18:1p/20:1)	28.875	28.8111	28.7161	28.8607	28.8181	28.9561	29.124	28.9857	29.041	30.1378	30.2392	30.2011
PE(18:1p/22:1)	27.0695	26.9637	27.0496	27.3469	27.3131	27.2576	26.7233	26.6245	26.62	28.5337	28.4702	28.458
PE(18:1p/22:3)	29.5021	28.984	29.4448	28.5601	28.6914	28.7096	28.7604	28.9376	28.2606	28.7189	28.9541	29.2268
PE(18:1p/22:4)	31.8206	31.9018	31.9785	31.1492	31.1245	31.136	31.5383	31.4302	31.3783	31.4145	31.425	31.279
PE(18:1p/22:5)	28.078	27.0027	26.6965	26.8464	27.2731	26.7198	29.3249	29.3333	31.0279	30.3521	26.7547	28.83
PE(18:2/18:2)	31.5071	31.503	31.4787	33.2286	33.2806	33.3003	31.0812	30.9816	31.7349	31.0838	31.1371	31.1679
PE(18:2/22:6)	29.6495	29.9491	29.6803	32.9157	32.916	32.8592	28.8811	28.8369	28.7407	28.6096	28.4569	28.4308
PE(18:2p/18:2)	33.241	33.2268	33.2153	32.9507	32.9489	32.8984	33.4512	33.3094	32.7416	33.2291	33.2551	33.289
PE(18:2p/22:5)	25.1024	24.5303	24.0215	29.7171	29.8171	29.7659	28.7707	28.2726	28.6009	23.2657	23.7096	25.4558
PE(18:2p/22:6)	20.7409	22.5466	24.7867	31.1991	31.357	31.343	29.5159	29.1012	29.222	24.4502	19.17	23.2452
PE(20:0p/20:4)	28.6017	28.6154	28.5122	28.0002	28.1168	28.1936	30.5213	30.372	30.4221	27.8425	28.2194	27.9316
PE(20:0p/22:5)	27.6771	27.6615	27.5471	26.9913	27.0686	27.1182	27.9167	27.3026	28.0914	27.1343	27.5424	27.4374
PE(26:1/20:4)	26.7313	26.578	26.7327	26.6718	26.6675	26.6044	24.5499	24.294	23.8393	27.8614	27.7171	27.681
PE(32:1)	29.93	29.779	29.8442	30.1148	30.0828	30.1464	26.4708	25.9934	25.1184	30.1527	30.4416	30.4431
PE(34:0)	27.3448	27.4041	27.4949	27.712	27.8232	27.7964	29.4252	28.7717	28.839	27.1172	26.8723	27.3967
PE(34:1)	33.0933	33.0701	33.1224	32.8635	32.8482	32.8905	32.0179	31.2668	31.7801	33.0715	33.3359	33.3798
PE(34:1e)	28.6731	28.7268	28.6922	28.0729	28.0127	28.0319	27.9811	27.0066	27.0324	28.3088	28.2377	27.7441
PE(34:2)	31.1583	31.2886	31.1378	32.1958	32.1624	32.1815	30.3742	30.1352	28.952	31.9889	31.8943	31.8961
PE(34:2e)	27.7359	27.6627	27.8464	27.7496	27.6239	27.5743	30.4685	28.9874	29.2983	28.5246	28.5483	28.5143
PE(34:3)	29.7324	29.8371	30.0133	30.9869	30.8184	31.0361	25.6764	25.487	25.4013	30.0039	29.5034	29.9834
PE(35:1)	28.9269	28.601	28.666	28.1239	28.178	28.2415	27.491	26.9207	27.1135	28.2568	28.1889	28.9406
PE(35:1p)	25.6893	26.0541	25.9697	25.6256	25.6085	25.6396	23.5858	25.8307	27.619	25.7219	26.12	26.2686
PE(36:1e)	28.1947	28.3525	28.3676	27.007	27.148	27.2182	30.2369	30.1317	29.6483	27.1602	27.0365	26.5081
PE(36:2)	28.9863	29.1197	28.9247	30.413	30.4708	30.5923	31.9732	31.4211	31.4502	28.2414	28.2272	28.5696
PE(36:3)	32.4836	32.6795	32.3299	33.5777	33.6059	33.5986	31.8979	32.3288	33.2432	32.2128	31.9078	31.8759
PE(38:1)	28.5572	28.2983	28.5041	28.6617	28.7121	28.7107	28.5686	28.2599	28.4161	28.6817	28.7313	28.5625
PE(38:2)	30.5711	29.8875	30.519	30.4757	30.3525	30.3395	30.7091	29.5196	29.4444	30.6761	30.8385	30.6433
PE(38:2e)	28.2422	27.6709	28.3512	27.5094	27.4712	27.4869	27.1939	26.6306	27.4021	28.179	28.4143	28.3621
PE(38:3)	30.7848	30.7873	30.7133	31.291	31.2652	31.4311	27.4332	28.2076	28.3948	30.0674	30.0051	30.3146
PE(38:3e)	27.146	27.3885	26.6812	27.6077	27.5344	27.4953	32.6436	32.2457	32.0678	28.1699	28.1193	27.522
PE(38:4e)	25.9361	26.0688	25.9646	27.1463	27.0798	26.9783	28.0267	30.8515	30.8991	26.4077	26.5994	26.1937
PE(40:2)	28.4596	28.2014	28.2343	29.0936	29.1023	29.0885	28.0103	27.9032	28.4846	29.3101	29.4122	29.3257
PE(40:2e)	23.4666	23.1489	23.373	24.3464	24.1406	24.0053	26.5943	25.5028	26.1411	25.3853	24.871	24.9401
PE(40:3)	25.0248	24.3402	24.6811	27.3515	27.3064	27.299	28.0219	26.4688	26.5646	22.9587	20.7826	21.3754
PE(40:5)	30.9621	30.9604	30.952	30.7104	30.8218	30.7868	28.3267	27.9941	27.3705	30.0435	29.7956	29.8806
PE(42:2)	27.4831	27.3846	27.5027	28.6763	28.6683	28.6263	27.2104	27.0195	26.9015	29.1103	29.0612	28.9064
PE(42:4)	25.567	25.5977	25.6766	24.6934	24.5767	24.6811	26.5851	26.2362	26.3343	23.7624	23.18	22.7927
PE(44:2)	26.2303	26.0924	26.2024	27.245	27.2621	27.1286	25.0438	24.4437	24.4915	28.4952	28.0139	28.1067
PG(16:1/22:6)	22.7265	22.9888	22.5698	22.3453	22.4164	22.5224	24.0688	26.2661	23.8343	24.0529	23.8763	23.8193
PG(18:1/18:2)	25.6055	25.9449	26.0482	28.1027	28.0113	27.9281	28.9093	29.0854	28.3182	26.2367	25.8057	26.0899
PG(18:1/22:6)	27.5707	27.3751	27.6857	26.8426	26.8108	26.7894	27.4342	26.9609	27.425	28.5797	28.4127	28.407
PG(18:2/18:2)	16.894	21.9484	22.0658	26.4105	26.3047	26.2594	29.1423	29.1349	29.1367	18.866	19.3464	19.7034
PG(18:2/22:6)	25.3117	25.4414	25.1709	23.9569	24.1309	24.002	29.2191	29.2363	29.0955	25.5608	25.4839	25.4346
PG(20:2/22:6)	22.999	24.3723	24.2059	21.8957	22.1754	22.1821	25.0075	24.9946	25.8447	23.7697	23.3726	23.2011
PG(20:3/22:6)	24.4582	23.5646	23.437	23.034	23.2007	23.2396	27.4369	27.375	26.9697	23.2737	23.0957	23.0339
PG(22:4/22:6)	23.5218	23.7633	22.96	22.545	22.6488	22.7182	23.5829	25.1928	23.3233	22.8305	22.9222	22.9774
PG(22:5/22:6)	24.848	25.2538	24.9592	23.8953	24.0606	23.9169	27.8246	27.5062	27.3245	24.7415	24.3631	24.3466
PG(22:6/22:6)	27.1293	27.3251	26.9744	25.8041	26.2058	26.2499	28.7015	29.6348	28.5298	26.578	26.5473	26.4321
PG(48:2)	28.0947	28.4445	28.4821	28.5727	28.634	28.7176	25.2196	25.8313	25.8119	25.5863	25.4237	24.1913
PG(50:3)	27.6321	25.7941	27.4467	27.6206	27.3732	28.0265	17.8779	25.1627	24.8198	22.564	17.7001	22.3062
PG(50:4)	27.2895	25.88	27.3715	27.648	27.7328	27.8015	26.3529	26.5017	26.4328	21.5168	21.8681	22.474
PI(16:0/20:4)	26.5174	26.4791	26.8448	27.2548	27.1747	27.1358	25.5246	25.0817	24.9149	27.0239	27.2575	27.255
PI(17:0/20:4)	25.567	25.3652	25.7065	25.0205	25.0121	25.0816	27.2737	27.1261	28.1078	24.8785	24.6541	24.9471
PI(18:0/20:4)	30.0032	29.8768	30.0486	30.3684	30.3399	30.286	31.0472	31.3392	30.5922	29.8801	29.872	29.9566
PI(18:0/20:5)	25.6382	25.6474	25.5747	24.9736	25.0331	25.0096	24.0752	24.9197	25.628	25.2348	25.1176	25.1519
PI(18:0/22:4)	22.7038	24.9569	25.4414	25.7673	25.9137	25.6679	28.7886	28.4309	27.8402	23.8549	23.0101	23.5652
PI(18:0/22:6)	26.1726	26.3528	26.0302	26.0689	26.1137	26.2199	27.0167	26.4861	26.5255	25.4748	26.0711	25.5366
PI(18:1/20:4)	26.058	25.8579	26.2901	26.9667	26.9184	26.8329	29.1017	28.5682	28.5353	25.5904	26.6678	26.8259
PI(18:1/22:6)	26.8241	26.7382	26.1915	26.3899	26.4052	26.4817	25.8115	24.3385	25.4359	26.489	26.6221	26.778
PI(18:2/20:4)	25.7268	26.2889	25.5883	28.4445	28.55	28.5896	25.3439	24.0502	24.7234	26.0885	26.2168	26.085
PI(22:5/18:2)	23.217	23.2863	23.0233	25.5702	25.6231	25.7873	23.6397	24.7243	23.1128	21.6399	21.9713	21.3671
PS(17:0/22:4)	25.9138	25.8427	26.1899	25.8979	25.7447	25.6865	26.4477	26.9313	26.5062	24.7139	24.6706	25.0652
PS(18:0/22:4)	31.2161	30.9816	31.2948	30.8778	30.989	30.9817	32.4637	32.2204	31.0636	30.4512	30.4722	30.5343
PS(18:2/18:2)	20.3261	19.0336	18.6382	25.8036	26.0438	26.0622	24.6177	24.3487	24.8563	19.4392	18.7578	19.5772
PS(18:2/20:4)	24.5459	25.2458	22.4232	31.1718	31.3956	31.4157	26.4852	26.3905	26.7277	23.8607	20.1935	24.2037
PS(18:2/22:6)	18.9414	19.0262	20.1841	29.209	29.3372	29.3564	23.3131	19.8861	21.3661	18.5042	17.6336	20.3202
PS(42:2)	26.2969	25.9936	26.4455	27.6054	27.6245	27.4496	24.1135	21.4784	26.8599	29.2038	28.5539	28.7316
SM(d18:1/21:1)	22.9948	22.6484	23.1465	24.0637	24.1801	24.2042	20.6576	21.3168	21.6747	19.6568	19.1957	20.1219
SM(d30:0)	23.8758	23.9763	23.5741	25.4601	25.4764	25.4892	20.2858	20.5787	19.8996	24.5671	24.75	24.5998
SM(d30:1)	27.0225	27.1013	26.8448	27.4232	27.4682	27.538	24.4229	24.6224	24.4505	27.4256	27.6228	27.5066
SM(d31:0)	19.0939	23.8919	23.8646	24.6759	24.6954	24.8698	22.4327	22.8891	21.1012	23.4457	24.0361	23.8475
SM(d31:1)	27.5093	27.4974	27.3442	27.7755	27.8357	27.8849	25.5185	26.6501	25.4332	27.5808	27.9059	27.83
SM(d32:0)	29.9172	29.8897	29.9422	31.1888	31.1715	31.2009	29.1835	29.3365	29.2189	30.0973	30.45	30.4895
SM(d32:2)	27.4592	27.5822	27.2826	27.3708	27.5097	27.5324	25.6674	25.8366	25.7348	27.5879	27.5967	27.439
SM(d32:4)	23.0603	23.391	22.6039	23.882	23.8668	23.9047	22.2138	22.7237	21.5444	23.7362	23.933	23.7544
SM(d33:0)	28.8167	28.7906	28.8434	29.4856	29.4421	29.508	29.3184	29.5989	29.5138	28.5204	29.0648	29.0867
SM(d33:1)	34.4459	34.4301	34.472	34.2488	34.1217	34.1374	31.1352	31.3289	25.4762	34.5793	34.7929	34.8934
SM(d33:2)	25.9717	26.2178	25.9933	25.8226	26.0062	25.9956	24.5154	24.2511	24.4176	25.8689	26.0175	25.8122
SM(d33:4)	23.5612	23.7597	23.4545	24.2749	24.2709	24.2697	23.2637	22.799	23.2292	23.8847	24.2219	24.149
SM(d34:0)	33.1572	33.1256	33.2524	33.9428	33.8517	33.8575	33.882	35.0512	34.7322	33.2507	33.5228	33.5952
SM(d34:1)	36.1773	36.1991	36.2402	35.9825	35.9029	35.9416	36.1381	35.865	35.7982	35.8753	36.0433	36.2013
SM(d34:2)	33.3608	33.3656	33.3526	33.4416	33.509	33.5663	31.1472	31.3827	31.1965	33.2294	33.4028	33.3567
SM(d34:3)	24.8553	25.0436	23.9487	26.1449	26.2464	26.5015	26.2178	25.4346	25.1813	23.6608	24.7444	24.4969
SM(d34:4)	29.7103	29.8027	30.0065	29.2402	29.1225	29.122	29.0131	29.0814	28.9781	29.9101	29.8532	29.9979
SM(d34:5)	23.1996	23.4322	22.9647	23.9051	23.8761	23.846	24.6938	17.3879	23.4507	24.5371	24.2626	23.8502
SM(d35:1)	32.1289	32.0664	32.2142	31.5615	31.4541	31.4945	31.424	31.1554	31.3044	31.2177	31.647	31.7071
SM(d35:2)	28.7773	29.0385	28.8456	27.8495	27.857	28.0797	28.419	28.5612	28.4616	27.9766	28.2381	28.0699
SM(d35:4)	27.0906	27.8469	27.5681	26.3513	25.9712	26.0892	28.8976	28.766	28.6172	26.7055	25.4386	26.4076
SM(d36:1)	29.3292	29.223	29.5078	29.5356	29.5012	29.5514	30.8133	30.8911	30.9623	27.7269	27.9146	28.0295
SM(d36:2)	29.2711	29.1066	29.2663	29.1965	29.0604	29.3563	30.8966	31.8297	30.7252	27.7715	27.9869	27.8972
SM(d36:3)	25.1316	24.9728	25.5413	28.3717	28.1994	28.404	30.9863	30.7968	29.8046	25.1444	25.3147	25.3369
SM(d36:4)	27.6495	27.9141	28.1201	26.8193	27.8153	26.3847	32.3302	31.9025	32.6003	27.3168	27.7251	27.7547
SM(d36:5)	28.9677	29.1727	29.3472	28.899	28.8377	28.7943	29.9727	29.115	29.0132	28.7811	28.7402	28.8865
SM(d38:1)	29.5237	29.4538	29.6393	29.614	29.567	29.6959	29.4344	29.7874	29.5797	28.7556	29.0592	29.0277
SM(d39:1)	29.526	29.384	29.478	29.1094	29.2099	29.4688	27.8806	27.9486	27.7981	28.5234	28.9486	28.6981
SM(d40:1)	33.0043	32.8325	32.95	32.6544	32.7019	32.8302	31.6221	31.8508	31.8711	32.3748	32.6239	32.5217
SM(d40:2)	32.7473	32.7032	32.7322	32.3664	32.3261	32.513	30.2298	28.8599	29.4823	32.1648	32.4369	32.4395
SM(d40:3)	22.0701	22.1318	22.8212	31.7859	31.716	31.7324	29.2464	29.2922	29.6353	22.1947	21.1039	21.415
SM(d41:1)	31.0561	30.8864	31.1307	30.797	30.8321	30.9426	30.5398	30.29	30.2722	30.6933	30.8845	30.6994
SM(d41:2)	33.054	32.945	32.9853	32.3668	32.346	32.6189	30.9176	31.2315	31.1988	32.2436	32.7156	32.565
SM(d41:4)	26.6728	26.6476	26.6987	25.8111	25.7768	26.0651	25.8679	25.9262	24.4152	25.4958	25.7866	24.934
SM(d42:1)	33.3195	33.2751	33.5275	33.3323	33.3023	33.3324	33.7033	33.9096	33.6128	33.5957	33.3757	33.2266
SM(d42:2)	35.7164	35.391	35.405	35.6416	35.5872	35.7763	34.8454	34.9603	34.9894	35.479	35.7187	35.6232
SM(d42:3)	33.7893	33.6524	33.5046	35.5403	35.5	35.6084	34.6445	35.2016	34.9602	32.9914	33.2988	33.1628
SM(d42:4)	30.4801	30.3176	30.7052	31.1297	31.1724	31.3267	31.3799	31.0289	31.0178	30.2147	30.1728	30.1207
SM(d42:5)	28.1508	28.3304	28.5037	28.4668	28.2684	28.4493	29.1018	29.2534	29.4135	27.8345	27.9184	27.9189
SM(d43:1)	29.9364	29.721	29.7871	29.1114	29.0541	29.0766	28.7453	28.7703	28.978	29.8464	29.9092	29.6131
SM(d43:2)	31.3813	31.1977	31.1802	30.7634	30.7048	30.7998	29.8084	29.8997	29.0925	31.1472	31.6548	31.3531
SM(d43:4)	28.8315	28.8213	28.9009	28.5517	28.5549	28.6074	28.6281	28.762	29.2777	28.5231	28.7692	28.416
SM(d43:5)	29.5836	29.6827	29.7286	29.219	29.1295	29.3047	28.8965	28.9336	28.7989	29.2274	29.5076	29.3889
SM(d44:2)	30.6992	30.5561	30.7292	30.2925	30.281	30.4684	29.6583	29.7668	29.8594	30.9562	31.1158	31.2601
SM(d44:3)	30.9305	30.5241	30.8627	30.1207	30.1392	28.967	30.7406	31.0545	31.0299	30.4792	30.7737	30.6577
SM(d44:4)	30.7994	30.7155	31.0277	30.9509	30.5529	31.1426	32.2083	32.2106	32.3006	30.6701	30.7715	30.6127
SM(d44:5)	32.5471	32.7113	32.8006	32.1072	32.0101	32.2912	33.2661	33.2165	33.2564	32.2509	32.2446	31.4212
SM(d44:6)	29.2789	29.4432	29.5348	31.2188	31.1405	31.1916	32.3665	32.2629	32.1695	29.2154	29.2538	29.2367
SM(d44:7)	21.6735	20.7008	20.7353	27.0783	26.8382	26.7756	26.7774	26.958	27.0108	20.296	20.3492	20.0384
SM(d45:2)	26.6358	26.2939	26.4032	26.1646	26.1565	26.2255	24.2811	24.7979	24.2913	26.6796	27.1531	27.0084
SM(d45:4)	27.299	27.4859	27.1848	26.1224	26.0203	26.0545	26.5901	28.2548	28.3365	27.1222	27.2668	26.9651
SM(d45:5)	28.2994	28.1518	28.147	27.6124	27.517	27.6155	27.3454	28.2529	27.4599	27.9733	28.4509	27.9501
SM(d45:6)	25.8785	25.8425	25.9199	27.4079	27.2327	27.5521	24.5177	20.6567	20.6177	25.6046	25.6356	25.2004
SM(d46:5)	27.8131	27.5326	28.2987	27.5631	27.585	27.665	28.1348	28.246	28.1881	28.448	28.3755	28.4292
SM(d46:6)	27.4485	27.6395	27.3489	27.526	27.4546	27.5275	28.8503	29.1163	29.1595	26.9135	27.2955	26.8353
SM(d46:7)	23.4912	25.6693	23.5827	22.5379	23.1597	24.6803	22.9033	18.0619	17.5981	24.1289	22.9217	24.2081
So(d14:0)	26.6495	26.6045	26.619	28.1126	28.1158	28.0737	28.2013	28.1342	28.0634	26.6336	26.4932	26.3833
So(d16:0)	31.2019	31.3375	31.0833	33.1442	33.1864	33.076	32.8383	31.9844	32.2634	31.3921	31.0007	30.9581
So(d17:0)	31.063	30.9811	31.5871	31.1929	31.0907	31.2657	24.3551	24.7656	23.2127	31.4939	30.635	31.1079
So(d18:0)	29.3338	29.1731	29.3407	31.5068	31.4584	31.3871	29.7203	29.023	29.5564	29.3569	29.3104	29.2295
So(d18:1)	27.1392	27.2289	27.062	26.6525	26.618	26.5543	26.3225	27.0091	26.1809	27.8915	28.0669	27.9893
So(d18:2)	23.9516	24.028	24.1144	24.0163	23.9915	23.8394	23.7658	23.2018	23.4594	24.8761	25.1825	24.9509
So(d20:0)	28.4647	28.065	28.6239	31.0226	30.9667	30.9433	24.2348	28.228	28.2743	28.5595	28.6489	28.5535
So(d20:1)	26.4636	26.4644	26.1012	26.8142	26.855	26.7842	22.3492	21.1414	19.4702	26.5998	26.2099	26.1378
So(d20:2)	26.0497	26.1798	25.9987	26.4471	26.5636	26.5425	25.71	25.7376	25.4915	26.7309	26.5459	26.4541
So(d22:0)	26.8186	26.5741	27.0164	29.5816	29.5452	29.4822	32.9231	32.5168	32.2019	27.6272	26.5981	27.3839
So(d22:2)	24.6515	24.3378	24.6636	25.5365	25.7977	25.5687	22.9893	22.8449	22.9239	24.7062	25.0353	24.3781
TG(10:0/18:1/22:6)	26.1747	26.4695	26.2092	25.5541	25.448	25.7534	25.2395	25.2648	25.3415	24.576	23.6126	24.6687
TG(10:0/18:2/18:2)	24.5422	24.406	24.7092	27.831	27.864	27.9225	17.3487	25.4194	25.9075	22.5939	23.3739	22.7528
TG(10:0/18:2/22:6)	24.7336	24.8187	25.0546	26.8927	26.7809	26.8267	26.7591	25.4531	26.57	22.9416	23.8521	23.1187
TG(10:0/18:2/24:7)	26.1114	26.1644	26.3007	26.9173	27.5072	26.9562	26.2226	26.0631	26.0708	25.1188	23.8975	25.2835
TG(11:0/18:2/18:2)	25.115	25.2429	25.1225	26.1118	26.6141	26.3106	18.1679	19.8719	19.4326	22.015	22.1883	22.9457
TG(11:0/18:2/22:5)	25.5033	25.7238	25.6683	26.2244	26.1618	26.2172	25.1529	25.0547	24.8234	24.454	24.2085	24.5116
TG(12:0/18:2/18:2)	27.4163	27.5094	27.4518	29.4011	29.3582	29.5157	29.3849	28.5786	27.738	26.8134	26.6806	26.476
TG(12:0/18:2/20:5)	26.2321	26.4305	26.5097	28.4659	28.6683	28.8041	27.0819	26.9202	26.8628	25.9222	25.9776	25.6091
TG(12:0p/21:4/22:4)	26.8274	26.8395	26.9611	26.5931	26.2057	26.4359	25.5011	27.324	27.4661	26.7689	26.8235	26.2095
TG(14:0/18:2/18:2)	30.5373	30.5991	30.5711	31.871	31.8344	31.8686	26.1436	31.6741	26.0247	29.9541	29.9159	29.9832
TG(14:0/22:6/22:6)	25.6791	25.6781	25.6942	24.936	24.5112	25.2571	24.1375	24.9533	17.4347	22.9587	23.0149	23.0219
TG(15:0/16:0/18:2)	30.4906	30.5399	30.5828	29.6944	29.6203	29.6188	28.9746	22.9004	28.6066	30.3086	30.5596	30.5629
TG(16:0/14:0/14:0)	25.5038	25.7155	25.8434	24.4889	24.3608	24.4644	23.2432	24.4325	23.858	25.2999	25.2936	25.5725
TG(16:0/14:0/16:1)	29.959	29.9864	30.0328	29.3526	29.2939	29.2991	27.8964	27.7524	27.793	30.1366	30.4054	30.4209
TG(16:0/14:0/18:1)	31.2213	31.1919	31.3029	30.2924	30.2132	30.1937	29.2002	28.9464	28.8058	31.5911	31.666	31.6829
TG(16:0/16:0/18:1)	31.7457	31.8343	31.8863	30.9873	30.9632	30.8968	29.8954	29.5762	29.3702	32.1029	31.9623	32.1512
TG(16:0/16:1/18:1)	33.1482	33.1055	33.1788	32.7499	32.686	32.6412	31.6271	31.3263	31.2039	33.5702	33.6731	33.6151
TG(16:0/16:1/18:3)	25.8698	26.0541	26.0298	27.5336	27.681	27.5553	24.0945	22.5885	23.7832	25.0396	25.0785	25.9466
TG(16:0/17:0/18:1)	29.4749	29.5687	29.6151	28.2365	28.227	28.0581	27.5349	27.0825	26.9117	29.4395	29.2785	29.3775
TG(16:0/17:1/18:1)	31.7234	31.7663	31.7327	30.7784	30.742	30.6925	29.7171	29.3367	29.207	31.5861	31.6575	31.5918
TG(16:0/18:1/18:1)	33.6273	33.6881	33.7204	33.0723	33.0396	32.9344	25.4803	24.8914	24.0901	34.0199	34.0198	34.0631
TG(16:0/18:1/18:2)	33.3285	33.2773	33.3206	33.867	33.8345	33.7854	33.2543	32.977	32.8256	33.5076	33.5069	33.4549
TG(16:0/18:1/18:3)	32.3565	32.3849	32.4129	33.5152	33.385	33.3588	28.5681	28.5909	28.5494	31.8797	31.9565	31.9215
TG(16:0/18:1/20:3)	29.1862	27.6104	27.462	27.7858	27.7921	27.7864	26.4227	26.3557	25.9944	26.2361	26.5396	26.0497
TG(16:0/18:1/22:5)	32.4361	32.8232	32.4043	32.2824	32.3194	32.2448	26.5246	26.4969	26.501	31.7823	31.8548	31.7997
TG(16:0/18:2/22:5)	28.3294	26.8546	27.35	28.2805	28.1149	28.4796	29.8945	31.827	29.7891	25.3385	25.3176	24.267
TG(16:0/18:2/22:6)	28.2057	28.2737	28.1465	28.2221	28.4133	28.3138	25.7856	25.8466	25.7879	22.4972	26.6562	23.4597
TG(16:0/18:2/24:2)	28.8358	28.4142	28.8406	29.0042	29.0554	28.8156	29.61	29.2172	28.9304	28.9769	28.8114	28.7697
TG(16:0/9:0/18:1)	25.645	26.0273	25.6781	24.554	24.6888	24.6872	21.9638	18.1025	22.8489	24.4617	24.3529	24.7959
TG(16:0e/18:1/18:2)	21.8732	21.1237	21.941	23.7036	23.6372	23.5521	26.4286	26.1165	25.8622	22.9401	20.6615	23.3643
TG(16:1/10:0/14:0)	24.4773	24.4208	24.0503	23.0786	23.2929	23.4489	19.2296	16.0511	19.7467	19.7222	19.3865	20.4983
TG(16:1/14:0/17:1)	28.7089	28.7493	28.8093	28.2139	28.1602	28.2572	22.8691	27.0443	26.9863	28.1957	28.6068	28.3079
TG(16:1/14:0/22:6)	28.222	28.4163	28.1555	28.0257	28.1605	28.2109	28.0475	27.9043	23.5133	27.1503	27.2342	27.1786
TG(16:1/14:1/17:1)	26.4956	26.4913	26.9121	27.8554	27.5175	27.64	26.026	25.5633	26.0184	25.7853	25.7935	25.7638
TG(16:1/16:1/17:1)	29.1736	28.9939	29.2563	29.5172	29.4917	29.4813	23.949	28.5963	23.7065	28.8687	28.898	28.8423
TG(16:1/16:1/22:6)	28.9427	28.9975	28.9417	28.7178	28.7121	28.811	29.1151	28.5911	29.1417	27.8961	27.935	28.0382
TG(16:1/16:2/18:2)	26.9974	28.1355	26.9025	30.0747	30.0155	30.1266	29.3352	29.0329	29.0368	27.4764	27.5879	27.5909
TG(16:1/17:1/18:1)	30.8051	30.7866	30.7642	30.9654	30.9147	30.9946	30.4989	30.3586	30.2107	30.5709	30.7262	30.697
TG(16:1/17:1/18:2)	29.0746	29.1836	29.2764	30.2033	30.1388	30.1357	30.018	29.9783	29.7904	28.3247	28.3045	28.2901
TG(16:1/17:1/22:6)	25.649	25.9771	26.292	26.2456	26.1358	26.3001	27.096	27.4971	27.0539	24.4489	24.6248	24.5332
TG(16:1/18:1/18:2)	26.3553	26.5716	26.3846	27.3731	27.3676	27.3771	33.6398	33.4965	33.3854	25.2493	25.052	25.1625
TG(16:1/18:2/18:2)	31.4134	30.3635	31.5063	32.7113	32.6677	32.6566	32.4769	32.3605	32.2649	29.7173	29.8524	29.7659
TG(16:1/18:2/22:5)	28.8949	29.0262	29.0411	29.6217	29.5426	29.5941	31.0849	31.1053	30.9754	27.8153	28.5223	28.3617
TG(16:1/18:2/22:6)	29.1432	29.1657	29.1653	29.9731	29.9888	30.0376	30.7749	30.5642	30.3716	27.2508	27.3636	27.2542
TG(16:1/22:5/22:6)	28.3002	28.4048	28.375	26.5643	26.6215	26.7629	28.1986	28.0683	28.1729	26.0465	26.2196	26.1692
TG(16:1/22:6/22:6)	26.6958	26.6366	26.7387	25.9561	26.2331	26.3472	26.966	23.5043	23.2555	24.7998	24.8552	24.7279
TG(16:2/18:2/18:2)	30.0057	29.5815	29.0711	29.8243	29.8162	30.0783	27.6038	28.0926	28.7832	28.4248	28.5933	28.0594
TG(16:2/18:2/20:5)	27.9759	28.3626	28.2696	28.4717	28.2086	28.4464	27.2985	27.2044	26.7935	26.7323	27.0064	26.9641
TG(16:2/18:2/22:6)	28.8341	28.878	28.9291	29.3799	29.3448	29.391	26.1685	25.9828	25.8575	27.9729	28.1766	28.0158
TG(17:0/22:5/22:6)	26.3768	26.6007	27.0194	25.2884	25.7543	25.7797	26.5224	27.1235	26.402	24.7952	25.0935	25.0296
TG(18:0/16:0/18:0)	25.3669	25.4769	25.0888	24.5413	24.4235	24.5002	27.3896	26.6808	26.777	25.2934	25.0904	25.1792
TG(18:0/16:0/18:1)	30.1656	30.3477	30.4603	28.9148	28.8978	28.7535	28.8707	28.4714	28.2127	30.2612	30.121	30.2612
TG(18:0p/16:0/18:2)	23.7044	24.0213	23.8699	25.8138	25.7132	25.6449	26.4286	26.0272	25.7036	25.2445	25.6652	25.7063
TG(18:1/12:0/14:0)	28.6804	28.7558	28.7852	27.7029	27.6324	27.7301	25.9779	25.7186	25.6864	28.0218	28.3408	28.3413
TG(18:1/17:1/18:1)	31.0391	31.0653	31.0444	30.8653	30.8472	30.7658	30.3153	30.02	29.854	30.9682	30.9507	30.8855
TG(18:1/17:1/18:2)	30.0093	30.0126	30.2467	30.7542	30.7369	30.7876	30.9699	30.7274	30.649	29.2851	29.4395	29.4174
TG(18:1/17:1/22:4)	29.462	29.3985	29.4551	28.4562	28.5144	28.4299	26.2857	28.4331	25.8379	28.3883	28.3485	28.3117
TG(18:1/17:1/22:5)	30.2799	29.1697	29.224	29.3776	29.4383	29.2652	29.126	29.0193	28.6985	28.9883	28.1767	27.9747
TG(18:1/17:1/22:6)	29.094	29.0274	29.0652	29.1646	29.1035	28.6193	27.6157	27.3158	27.5892	27.4133	28.0626	27.989
TG(18:1/18:1/18:2)	32.4763	32.4725	32.5289	33.0062	32.9853	32.8861	33.2982	32.9918	32.8569	32.0036	32.0124	31.9495
TG(18:1/18:1/18:3)	27.8064	26.3714	25.7024	28.7532	28.5784	28.6136	27.2797	27.5336	27.6705	23.6401	23.4124	23.9217
TG(18:1/18:1/19:3)	27.5895	27.8143	27.828	26.1473	26.2053	26.2403	25.8979	25.5084	25.5482	27.2322	27.3596	27.3318
TG(18:1/18:1/20:4)	26.8131	27.1731	26.9905	27.2259	27.3046	27.4473	25.3427	26.8806	26.8119	25.6153	25.4286	25.2879
TG(18:1/18:1/22:6)	27.6055	27.6354	27.4088	27.212	27.1235	27.214	25.1034	25.1636	25.1807	21.5874	24.5532	25.22
TG(18:1/18:2/18:2)	32.4786	32.3909	32.4261	33.538	33.5024	33.4384	33.8487	33.6484	33.5758	31.6903	31.6421	31.5991
TG(18:1/18:2/22:5)	31.1823	31.1815	31.2217	32.0368	32.3233	31.968	32.1073	32.3707	32.2939	30.3262	30.315	30.2034
TG(18:1/18:2/22:6)	30.9088	30.7701	30.7453	31.8911	31.2283	31.9607	30.7688	29.735	28.584	29.261	29.31	29.3547
TG(18:1/18:2/24:2)	27.4243	27.5054	27.4764	27.8213	27.9165	27.6942	28.1523	29.2767	28.9527	27.4605	27.8299	27.2845
TG(18:1/22:5/22:5)	27.6233	27.1722	27.5961	26.9573	27.1501	27.0899	27.0018	26.8165	29.4566	25.945	25.9162	25.9137
TG(18:1/22:6/24:1)	26.5093	26.569	26.4512	24.9929	25.2049	24.4255	28.2506	27.8029	27.576	24.7181	24.2275	24.096
TG(18:2/13:1/18:2)	25.6293	25.5846	25.543	26.4029	26.2639	26.5132	24.9151	24.2716	24.7023	23.8675	23.6834	23.9948
TG(18:2/14:1/22:6)	25.8118	25.612	25.351	26.6753	26.6551	27.6869	25.842	19.1347	20.214	23.6378	25.6142	24.1054
TG(18:2/17:1/18:2)	29.1255	29.9864	29.2875	30.2257	30.2054	30.1735	30.743	30.5745	30.5904	28.055	28.0661	28.0392
TG(18:2/17:1/22:6)	26.6296	26.569	26.6047	27.6945	27.7438	27.3024	29.0022	28.1232	28.9338	24.3984	25.6691	24.4033
TG(18:2/17:2/18:2)	27.8404	26.9371	26.2033	28.2168	28.2026	28.1004	24.6656	27.6624	24.4524	27.3773	27.5811	26.2543
TG(18:2/18:2/18:2)	31.7916	31.7992	31.7985	33.6044	33.5656	33.5356	33.5771	33.4713	33.3435	31.0748	31.1757	31.0777
TG(18:2/18:2/22:6)	28.7254	28.7933	28.727	30.2729	30.281	30.2539	31.3495	31.2997	31.2846	26.2167	26.9377	26.7913
TG(18:2/22:6/22:6)	26.2012	26.2594	26.3422	26.977	27.0605	27.1171	27.5525	26.6743	26.5674	23.1773	23.2268	23.2296
TG(18:2p/16:0/18:1)	22.0573	22.3361	22.6208	25.6565	25.5378	25.5038	24.3685	24.1563	24.0368	22.8821	23.2802	22.7365
TG(18:3/17:1/18:2)	28.0974	28.1381	28.0592	28.6539	28.6574	28.6502	26.829	26.9939	26.5519	27.4708	27.5529	26.8034
TG(18:3/18:2/18:2)	25.4466	27.5853	27.5194	28.0999	28.2962	28.3428	30.6518	30.2868	30.7077	24.9696	25.0595	24.7179
TG(18:4/16:0/16:1)	25.8605	25.6261	25.7876	25.3291	25.3601	25.4081	27.0853	26.8527	26.7689	23.6491	23.7949	23.555
TG(18:4/16:1/18:2)	27.9333	28.3666	28.4253	29.4262	29.3167	29.3819	24.1452	24.9026	24.5422	27.99	27.8939	28.0559
TG(18:4/16:1/22:6)	27.3147	27.3729	27.5552	26.9286	26.8014	26.7356	25.9343	26.1631	25.975	27.0697	27.0395	27.0136
TG(18:4/17:1/22:6)	25.902	26.5287	26.5848	24.2476	24.7987	23.9894	23.8711	24.6032	24.9194	24.5582	24.6364	24.608
TG(19:1/18:2/18:2)	29.4854	29.456	29.5406	29.3049	29.3617	29.2502	29.993	26.6544	29.3856	28.8578	28.9219	28.8528
TG(19:1/18:2/22:6)	27.4401	27.585	27.4907	27.4714	27.4416	27.4666	27.7459	27.4524	27.7635	26.1756	26.2136	25.9796
TG(19:1/22:5/22:6)	25.5312	25.8913	25.9195	24.1444	23.693	24.155	24.8024	24.7135	24.8439	23.3397	24.4032	23.5887
TG(20:1/18:1/18:1)	28.8415	28.7562	28.6281	29.2545	29.1104	28.9653	29.619	29.0206	28.9135	28.6993	28.4422	28.4746
TG(20:4/17:1/22:6)	25.9689	26.0353	26.0176	24.7935	24.7259	25.197	26.3968	26.0456	25.8665	23.3714	24.1756	23.6528
TG(20:5/18:2/22:5)	28.8205	28.883	28.8305	27.0707	27.1361	27.1627	26.5842	28.0645	26.7764	26.681	26.7767	26.6653
TG(20:5/20:4/22:6)	27.0129	27.1372	26.7303	25.1781	25.6247	25.1258	22.1028	21.8986	21.8645	25.0332	24.8598	25.0483
TG(22:4/22:4/22:5)	26.0331	26.5457	26.4099	23.9377	24.1841	23.9587	27.1756	27.4306	26.5508	24.0254	24.1713	24.0007
TG(22:4/22:5/22:6)	25.3226	25.7321	25.7544	23.5855	23.4428	23.7419	23.2864	23.6414	23.3918	22.4413	22.5209	22.4912
TG(22:5/17:1/20:4)	26.1884	27.2399	26.2355	26.4491	26.4425	26.3022	24.9257	24.1468	24.8605	25.4146	24.4506	24.9048
TG(22:5/17:1/22:6)	25.7818	26.5906	25.914	24.5564	24.6501	24.8031	25.4189	23.8294	25.3577	23.4366	23.3497	23.7274
TG(22:5/18:2/18:2)	29.1706	29.3077	29.3082	27.7516	27.6288	27.7421	29.0999	31.2471	29.0702	28.064	28.687	28.5586
TG(22:5/18:2/22:5)	27.6513	29.3414	29.3446	28.3929	28.6869	28.6077	25.9653	26.9971	25.9923	27.4939	27.4486	27.3758
TG(22:5/18:2/22:6)	27.1652	27.0969	28.3072	27.5539	27.3257	27.3286	29.1811	29.2158	29.2378	26.2417	24.9875	24.6053
TG(22:5/18:2/24:2)	26.3752	26.5392	26.5027	25.6248	25.9331	25.7012	26.6026	27.8617	27.6016	25.47	25.2892	25.0991
TG(22:5/20:4/22:6)	25.8692	25.9898	25.9869	24.087	24.4099	24.4507	24.7236	23.0924	26.0311	23.1216	23.1632	23.0937
TG(22:5/22:5/22:6)	25.1239	25.2228	25.1623	23.2554	23.4808	23.3669	24.124	22.8374	23.8376	22.2626	22.0657	22.2489
TG(22:5/22:6/22:6)	25.2785	25.2891	25.3206	23.5197	23.6486	23.7822	24.4348	25.0502	24.6078	21.7952	21.9823	21.9119
TG(22:6/17:1/22:6)	24.7604	24.6755	24.8142	23.4812	23.6557	23.6707	20.8092	22.7624	20.4422	22.113	22.2113	21.9571
TG(22:6/22:6/22:6)	23.8656	23.823	23.7732	22.4423	22.613	22.6264	18.8999	20.7302	23.4008	19.9433	18.854	17.5126
TG(24:2/18:2/18:2)	28.8142	28.758	28.7264	28.3945	28.4527	28.2306	30.1008	29.7978	29.631	28.2914	28.295	28.1736
TG(24:2/18:2/22:6)	27.9773	27.4994	27.2906	25.95	26.0861	25.7179	26.5372	28.2324	26.1906	26.2977	25.9892	25.9102
TG(24:5/18:1/18:1)	29.4672	30.0418	29.734	28.8724	29.4176	28.7956	28.8895	30.0526	28.5149	28.9041	28.8939	28.7765
TG(24:5/18:1/19:1)	26.0589	25.7694	26.6268	24.9341	24.7588	24.7095	26.4029	25.9517	25.9788	25.4346	24.8692	25.1785
TG(26:2/17:1/18:2)	24.0864	24.1107	24.1659	23.806	24.034	23.6704	26.427	26.0385	25.7591	24.2088	23.8843	23.7974
TG(9:0/18:1/18:2)	24.8575	25.5263	24.8673	26.0704	25.6938	25.8116	22.8315	23.3325	17.3419	23.7373	23.4889	23.4014
Cer(d16:1/24:1)	24.7831	25.0513	25.0147	24.0907	24.2344	24.2441	21.694	21.6894	21.9477	24.8065	24.7742	24.6234
Cer(d17:0/26:1)	23.6671	23.7979	23.9812	22.0708	22.0205	21.912	21.7919	25.4973	21.5476	22.9345	22.9445	23.0557
Cer(d17:0/26:2)	23.8727	24.1911	24.1736	22.9618	23.0421	23.0806	21.2868	27.7647	22.2456	23.8491	23.6597	23.6644
Cer(d17:0/26:3)	22.2031	22.5652	20.4165	24.301	24.3214	24.2305	16.9587	17.2894	17.6434	19.5647	21.6555	21.8771
Cer(d17:1/16:0)	24.2206	24.4179	24.4195	23.5657	23.9525	23.8224	19.1686	17.8765	18.382	23.8688	23.8299	23.8415
Cer(d17:1/24:0)	22.9969	22.9874	22.941	22.6277	22.6707	22.4875	22.1556	23.5183	21.7383	22.3613	22.2826	22.4559
Cer(d17:1/24:1)	24.2146	24.1752	24.2686	23.4437	23.6258	23.518	21.6696	26.454	22.3493	23.7715	23.7869	23.7128
Cer(d17:1/24:2)	21.463	21.5738	21.8388	23.4347	23.6925	23.5755	17.9105	18.4478	18.8916	20.5518	20.4768	19.6061
Cer(d18:0/16:0)	24.5464	24.5719	24.5911	24.783	24.9939	24.8367	23.2565	25.6701	23.234	24.6811	24.6306	24.6701
Cer(d18:0/24:1)	23.5706	23.8324	23.8861	23.2149	23.2796	23.1467	23.0855	21.8073	16.0186	23.2508	23.3752	23.2026
Cer(d18:1/14:0)	24.8833	25.1765	25.043	25.0241	25.2851	25.2392	23.9295	23.6883	24.1012	24.842	24.8077	24.6365
Cer(d18:1/16:0)	27.4369	27.5598	27.461	27.5101	27.7434	27.6402	26.6612	27.0129	27.8267	27.2209	27.1743	27.2499
Cer(d18:1/18:0)	18.2753	20.9133	20.5425	21.2782	21.0953	20.9702	22.3932	23.9094	22.1732	17.7268	17.7082	17.5901
Cer(d18:1/22:0)	24.2379	24.5083	24.3921	23.5588	23.4212	23.3787	22.6221	26.1788	22.7288	23.8044	23.5863	23.6583
Cer(d18:1/24:1)	27.374	27.5561	27.5482	26.8523	26.9664	26.9229	25.4371	26.1063	25.2888	27.1634	27.1639	27.2207
Cer(d18:1/24:2)	23.8633	23.9027	23.8699	27.2555	27.4023	27.2779	25.611	27.7552	25.7037	23.1918	22.1275	23.0649
Cer(d18:1/26:2)	17.3386	18.624	18.8976	22.1324	22.0807	22.1227	21.3636	26.5829	25.5347	17.4609	17.8729	18.8676
Cer(d18:2/16:0)	24.7853	24.9756	24.9288	24.7972	25.0072	25.038	22.784	24.1696	22.7108	24.5448	24.4269	24.4824
Cer(d18:2/24:2)	22.4001	22.7035	22.9313	26.5176	26.679	26.6436	20.9033	22.6202	21.6698	21.2181	19.5367	20.2492
Cer(d18:2/26:1)	23.4841	23.6642	23.6757	22.0974	22.3987	22.3568	16.9503	21.3527	22.245	23.3479	23.4016	23.3512
CerG1(d42:1)	26.632	26.63	26.5712	25.4049	25.328	25.2739	26.4058	26.1897	26.1822	26.3391	26.3795	26.4203
CL(16:1/16:1/16:1/18:2)	23.5388	23.3208	23.289	23.5141	23.3627	24.1402	23.4103	23.4568	23.6514	24.9769	21.4978	25.0238
CL(17:0/18:1/18:1/18:1)	23.903	22.663	22.2218	25.4107	24.4467	24.9488	26.3115	26.2335	26.3403	23.133	24.1765	24.437
CL(17:1/14:0/16:1/18:1)	22.2957	21.7023	21.8554	23.4968	22.8259	23.1783	22.9299	22.9589	23.1418	21.288	23.3033	23.4207
CL(17:1/16:1/18:2/18:1)	25.6064	25.0904	25.4847	26.5779	26.478	26.3964	25.994	25.0074	23.5378	26.1285	25.6651	26.1439
CL(17:1/16:1/18:2/20:4)	21.2006	22.4092	22.1242	22.7271	23.2725	22.7871	24.6438	24.5457	24.637	21.6936	17.8205	20.213
CL(17:1/16:1/20:4/18:2)	23.7087	23.3696	23.5459	24.292	24.1014	24.2197	21.8751	21.9022	22.0839	24.0084	24.026	24.0674
CL(17:1/18:2/18:2/16:1)	23.4399	22.8208	23.3251	23.542	23.4505	22.0667	25.0907	24.7984	24.7185	23.1627	20.8608	22.9016
CL(17:1/18:2/18:2/18:1)	25.7703	25.1948	25.4266	26.482	26.2891	26.4201	25.7261	24.9607	24.172	25.4489	25.3001	25.4675
CL(17:1/18:2/18:2/18:2)	23.2744	23.0387	23.289	24.4926	24.6119	23.4826	25.8754	25.7185	25.7625	23.2495	22.9609	23.1661
CL(17:1/20:4/18:1/18:1)	23.58	22.7482	23.1901	23.7684	23.6158	23.5722	24.7053	24.4741	24.453	23.4246	23.3298	23.5844
CL(18:1/18:0/20:1/20:1)	24.7799	24.8177	24.8319	22.7483	22.7102	22.5535	23.7693	23.3657	23.1653	24.9096	24.7996	24.948
CL(18:1/18:1/18:1/20:0)	26.7764	26.7994	26.8287	26.7001	26.6137	26.537	23.0706	23.0507	23.2001	27.1309	27.0541	27.0844
CL(18:1/18:1/22:4/18:0)	22.1823	22.1536	21.6597	24.0493	23.9601	23.7571	23.2157	23.9443	24.4566	21.4587	21.6044	21.6642
CL(18:2/16:1/16:1/18:2)	24.1416	23.8034	25.07	25.5984	25.3375	25.7627	24.7859	24.9727	25.2522	23.2054	24.3826	23.9836
CL(18:2/16:1/18:2/18:1)	27.367	26.8297	27.0985	28.5967	28.4846	28.4059	27.0395	26.7798	26.7319	27.6781	27.5549	27.7874
CL(18:2/18:1/18:1/22:5)	24.3157	24.3208	23.0489	26.374	25.409	25.688	27.1199	26.9173	26.922	23.6586	22.5357	22.6748
CL(18:2/18:2/18:2/16:1)	25.145	24.6931	25.055	25.8583	25.7743	25.6471	24.1084	24.9248	25.4647	25.3403	25.3078	25.1877
CL(18:2/18:2/18:2/18:1)	27.2174	26.7697	27.011	28.8628	28.9306	28.9057	29.8994	29.4427	29.1772	27.134	27.1962	27.0504
CL(18:2/18:2/18:2/18:2)	25.1861	24.8461	25.2073	27.5505	27.4562	27.5042	24.8513	25.3987	25.8464	24.6867	26.3479	27.208
CL(18:2/18:2/18:2/22:6)	21.61	21.1227	21.2995	21.7842	22.0928	19.8418	22.8285	23.2007	23.5743	18.4809	17.2899	19.9575
CL(18:2/20:4/18:2/16:1)	21.1481	22.6857	25.0661	25.6526	24.8273	24.9035	22.0015	23.3194	23.9818	23.1865	17.9022	24.9639
CL(18:2/22:5/18:2/18:1)	24.405	23.898	24.2877	26.4154	26.2043	26.2409	25.3303	25.9715	26.4539	23.1944	22.9906	23.2901
CL(19:1/18:2/18:2/18:1)	24.73	24.0471	24.5156	25.4252	25.56	25.3321	25.8866	25.742	25.7963	23.6298	24.0722	24.3857
CL(19:4/18:2/18:2/18:2)	21.9226	21.4442	21.3819	22.3337	21.788	22.26	22.7014	21.7752	20.5373	21.1844	21.1447	21.0964
CL(20:5/16:1/14:0/18:2)	22.1243	22.1929	21.9762	23.1504	23.3422	23.3894	20.4134	21.5465	22.1697	23.262	23.3558	23.5659
CL(20:5/16:1/16:1/18:2)	23.0647	22.6306	22.8364	24.0195	23.8725	23.9209	20.9306	22.5977	23.3196	23.5767	23.7933	23.826
CL(20:5/18:1/16:1/18:2)	25.4647	25.1059	25.1	26.3766	26.3124	26.2796	22.8503	23.2286	23.6051	24.6524	25.4057	25.5588
CL(20:5/18:1/18:2/18:2)	25.525	24.9015	25.1362	26.411	26.3206	26.2609	26.6722	26.5889	26.6916	25.0918	24.9072	24.809
CL(20:5/18:2/16:1/18:2)	19.0627	18.3955	19.6004	21.4101	21.2194	21.7943	21.436	21.2027	21.1796	19.5803	18.8952	18.5997
CL(21:0/20:4/16:0/18:0)	25.8239	25.9754	23.972	25.4875	25.6082	25.3351	25.2311	25.0923	25.1514	26.3278	26.3238	22.6716
CL(21:0/22:5/22:6/22:6)	22.3839	22.6952	22.2178	21.1012	20.971	20.9912	18.0912	19.204	19.8226	23.3111	23.5874	23.3839
CL(21:5/16:1/16:1/18:2)	19.9615	21.1453	21.6038	21.7983	20.8822	21.5729	21.6003	21.273	21.1573	19.0562	21.8525	21.5429
CL(23:0/16:0/18:1/18:1)	25.5656	25.6121	25.7026	25.6332	25.6411	24.811	23.9605	23.8135	23.8657	25.6173	25.6596	25.6573
CL(23:0/16:0/18:1/20:4)	24.0955	23.8918	20.7571	26.2158	26.2191	26.2773	23.4272	23.5273	23.7558	22.9346	21.2177	24.0487
CL(23:0/18:0/18:1/22:4)	24.745	23.9955	25.0208	24.636	24.6662	24.5421	17.3932	18.4175	19.0147	23.9709	23.8273	24.0536
CL(23:0/18:1/20:1/22:2)	25.2978	25.2685	25.2349	23.8782	22.9352	23.8841	21.5992	20.9179	20.3036	24.7958	24.3992	23.2914
CL(23:2/18:2/18:0/18:1)	24.3866	24.6209	24.4379	25.049	24.9887	25.2064	24.1948	25.0867	25.6486	24.9822	24.8832	24.9195
CL(24:2/18:2/20:4/18:2)	17.8058	18.5243	15.2408	25.2434	25.6263	25.5278	17.8795	17.8797	18.0432	18.0539	17.9627	17.4142
CL(75:1)	23.8001	23.8323	23.799	23.459	23.5552	23.2706	24.3763	23.6075	22.8111	24.318	24.1193	23.8086
CL(75:6)	23.7876	23.8934	23.8663	22.4978	22.6539	22.3017	18.7934	21.9428	22.7953	23.8466	24.0152	24.0674
CL(77:2)	24.8236	25.1752	24.2934	27.046	26.265	27.1145	19.7567	23.7435	24.6264	24.7776	23.9392	24.7373
CL(77:3)	24.1709	24.4054	24.6438	24.664	24.6277	24.4752	23.5086	22.5735	21.3044	23.6642	23.6019	23.4847
CL(77:7)	22.0928	21.8278	20.4056	19.7171	19.6078	19.8413	22.597	23.1685	23.6255	22.1311	22.0785	20.4745
CL(79:4)	24.3765	24.3713	24.4585	25.5715	25.0138	25.2036	26.4826	26.3321	26.3816	22.4136	22.7592	22.5768
CL(79:8)	21.9133	21.9641	22.3395	21.1496	20.8082	21.095	18.1478	18.9493	19.4847	22.0062	22.4118	22.2765
CL(81:5)	22.5744	22.5572	22.6724	20.8	20.8245	20.8668	25.5697	25.1283	24.8821	20.1776	20.8385	20.6838
CL(82:7)	23.3201	20.3036	23.0294	23.4548	23.2712	23.3899	22.0947	21.7951	21.708	21.6098	21.6595	24.4225
CL(83:10)	20.7961	22.3638	21.9277	23.4078	23.63	23.4858	24.694	24.1229	23.6972	21.2722	21.7357	20.3435
CL(83:7)	21.9612	23.1069	21.2104	23.3137	23.3547	23.589	24.1027	23.5292	23.0997	20.9706	23.629	23.703
CL(83:8)	23.8974	21.9879	21.9527	24.446	24.3341	24.2668	24.2146	23.1679	21.4114	22.438	21.8483	22.1048
dMePE(10:0p/20:4)	23.611	23.7161	23.596	21.4998	21.9011	22.0317	17.3356	24.6759	23.7929	21.4734	21.6603	18.4336
dMePE(12:0p/20:4)	24.8769	24.9538	24.8375	24.1523	24.2053	24.2588	24.2389	24.0785	24.1197	23.868	23.8317	23.7814
dMePE(14:0/14:0)	27.272	27.4443	27.3202	26.9093	26.8932	26.9112	25.5854	25.5554	25.694	27.5325	27.4361	27.3801
dMePE(14:0/18:2)	25.351	24.5032	25.4216	27.1836	27.1444	27.1382	28.6161	28.5266	28.6246	25.3879	25.2403	25.4168
dMePE(14:0/20:5)	22.6525	22.9241	22.4249	21.967	22.2599	22.4291	18.1078	28.1607	21.3318	22.4693	22.329	22.3816
dMePE(14:0/24:0)	21.7711	21.5907	21.3356	24.0091	24.0933	23.8912	23.8066	23.7133	23.8085	21.4829	21.3692	21.4007
dMePE(14:0e/20:4)	26.5196	26.4224	26.3601	27.2663	27.3456	27.1183	28.1234	27.9595	27.9976	25.8853	27.235	25.9713
dMePE(14:0e/22:4)	26.2822	26.2334	26.1926	25.5617	25.6218	25.5338	26.9794	26.8875	26.9837	24.8108	24.8488	25.0797
dMePE(14:0p/18:3)	23.6385	23.4946	24.1608	24.6289	24.4987	24.504	21.7899	21.6539	21.7152	23.8317	23.9283	23.918
dMePE(14:0p/20:3)	27.5733	27.4597	27.5093	28.9074	28.8596	28.798	28.8639	29.3783	28.4729	28.0777	27.9308	27.8951
dMePE(14:0p/20:4)	31.6132	31.5553	31.6944	31.4081	31.3597	31.3744	31.4194	30.9116	31.1685	31.619	31.6126	31.7243
dMePE(14:0p/21:3)	25.993	26.4208	25.5003	26.0314	25.9954	25.9444	25.9203	27.0168	25.5602	25.9284	25.3402	25.6518
dMePE(14:0p/22:4)	30.3011	30.3423	30.3401	29.7345	29.7169	29.7315	26.345	26.0978	26.0618	29.7297	29.8445	29.7372
dMePE(15:0/14:0)	25.7227	25.6452	25.2569	25.0919	25.182	25.0644	23.1663	28.2563	23.0059	25.4137	25.1315	25.3333
dMePE(15:0/16:0)	28.1107	28.208	28.2252	27.5372	27.6612	27.6049	27.7918	26.8673	26.9779	27.763	27.6641	27.6335
dMePE(15:0/16:1)	28.5978	28.3876	28.6312	28.0018	27.8853	27.924	27.1213	29.2872	27.6713	28.5057	28.5498	28.4871
dMePE(15:1/16:1)	26.0513	26.6076	25.7968	25.4123	25.5272	25.1942	24.2994	24.5477	24.8605	26.2724	26.35	26.3368
dMePE(16:0/14:0)	29.911	29.9438	30.0195	29.6811	29.7054	29.6179	29.1203	31.3215	29.0788	29.7127	29.6288	29.668
dMePE(16:0/16:0)	30.316	30.3315	30.3783	30.445	30.3686	30.297	30.8522	31.8897	31.3869	30.1148	30.0104	30.0103
dMePE(16:0/16:1)	31.3037	31.3378	31.2842	31.2932	31.2254	31.191	32.1142	31.5069	32.131	31.5412	31.4954	31.4918
dMePE(16:0/16:2)	27.6529	27.2898	27.2446	29.8167	29.7598	29.7181	18.7478	23.9578	24.8623	27.1238	26.7974	26.8715
dMePE(16:0/17:0)	27.6061	27.6219	27.5722	27.4664	27.509	27.4201	26.368	30.5232	26.0766	26.6921	26.9316	26.7691
dMePE(16:0/18:1)	32.8097	32.8098	32.8542	32.48	32.4423	32.4409	32.7548	32.0792	32.6445	32.898	32.8918	32.8801
dMePE(16:0/18:2)	30.1101	30.1954	30.0701	31.1801	31.1888	31.161	31.9895	31.2744	31.7912	30.5781	30.6982	30.6718
dMePE(16:0/20:1)	27.7497	27.6718	27.8007	27.8089	27.7703	27.7599	27.5069	27.5065	28.1219	27.7872	27.7535	27.8159
dMePE(16:0/20:2)	26.3192	26.2477	26.2749	27.9329	27.5652	27.5366	30.3138	29.7216	30.2332	26.2578	26.157	26.115
dMePE(16:0/20:3)	27.9539	27.9543	28.2309	30.9106	30.91	30.9358	30.5121	29.8717	30.3256	27.6797	27.7441	27.7713
dMePE(16:0/20:4)	28.8696	29.3148	27.7226	29.7844	29.7995	29.8169	25.9649	26.0147	25.5578	27.6384	27.9094	27.8164
dMePE(16:0/21:1)	26.508	26.4063	26.2183	25.5223	25.561	25.5815	24.6343	24.216	23.9982	25.9162	25.7831	25.8251
dMePE(16:0/22:0)	23.6602	23.6886	23.7325	23.1593	23.1283	23.142	23.837	22.5561	16.4608	23.1891	23.1605	23.1912
dMePE(16:0/22:1)	26.8138	26.898	27.0444	26.3601	26.4356	26.4567	25.3072	24.9422	24.7859	26.762	26.7529	26.6782
dMePE(16:0/22:3)	27.6754	27.647	27.7167	28.9736	28.958	28.9253	28.7583	28.3487	28.1412	26.3849	26.6298	26.7738
dMePE(16:0/22:4)	27.5342	27.5777	27.5901	25.8614	26.3351	26.4235	30.2807	30.0755	30.0779	26.6233	26.6789	26.6626
dMePE(16:0/24:0)	24.859	24.7495	24.8226	23.831	23.726	23.7618	22.0202	21.9732	22.1031	24.0703	24.1185	23.9796
dMePE(16:0/24:1)	28.3613	28.1553	28.342	28.6531	28.6039	28.5793	24.509	24.3703	24.4293	28.8439	28.8227	28.8782
dMePE(16:0e/20:4)	26.2501	26.3898	26.2893	25.7074	25.7207	25.7564	27.9603	27.8283	27.8928	26.5332	26.6329	26.4716
dMePE(16:0e/22:4)	26.4571	26.4558	26.5731	25.6092	25.6005	25.9855	27.1145	26.7043	26.496	25.4508	25.5247	25.5433
dMePE(16:0e/22:5)	27.2754	27.2275	27.1909	26.6493	26.5981	26.6463	26.3446	26.2344	26.3163	27.2021	27.173	27.1983
dMePE(16:0p/20:3)	25.4491	25.4991	25.56	25.2733	25.1365	25.1791	28.5785	30.8011	28.7766	25.5616	25.4849	25.2788
dMePE(16:0p/20:4)	31.3061	31.2864	31.2969	30.5189	30.4798	30.4596	32.4553	31.7129	32.3102	30.7968	30.7436	30.7451
dMePE(16:0p/22:3)	26.3929	26.362	26.4921	25.7968	25.7865	25.7473	27.1218	26.8971	26.8819	26.0225	25.9782	25.8979
dMePE(16:0p/22:4)	30.2609	30.1761	30.3154	29.6502	29.6362	29.6852	30.0143	29.7417	29.8898	29.4321	29.3878	29.328
dMePE(16:0p/22:5)	30.266	30.2824	30.1612	29.5223	29.4906	29.482	31.4022	30.9367	31.7241	30.0186	29.9972	29.9861
dMePE(16:1/14:0)	29.1985	29.5767	29.0396	29.3888	29.3732	29.3996	28.0586	29.0795	28.2288	29.6755	29.8847	29.8304
dMePE(16:1/14:1)	26.0562	26.1513	26.2573	27.3808	27.2657	27.4248	25.9457	25.7673	25.7931	27.253	27.1826	27.2215
dMePE(16:1/16:1)	30.4697	30.5393	30.701	30.4663	30.4367	30.4348	30.0896	29.9313	29.936	31.0291	30.979	31.0669
dMePE(16:1/16:2)	27.901	27.8928	28.1938	29.2103	29.1679	29.0453	27.0474	27.8056	27.2695	28.1265	27.8862	27.83
dMePE(16:1/18:1)	32.1346	32.0733	32.2032	32.0138	31.9648	31.9637	31.9803	31.383	32.0581	32.2749	32.3231	32.2771
dMePE(16:1/18:2)	31.1912	31.1656	31.1118	32.3595	32.3158	32.355	31.9663	31.296	31.8455	30.5997	30.6343	30.5701
dMePE(16:1/20:3)	28.0706	28.0906	28.2795	27.334	27.2993	27.3456	28.8072	28.4922	28.3893	27.671	28.1439	28.1118
dMePE(16:1/20:4)	28.0784	28.207	28.5888	27.5675	27.759	27.7302	25.4151	25.659	25.6184	28.0844	28.0924	27.5755
dMePE(16:1/20:5)	26.9845	27.2127	27.1481	26.3684	26.4899	26.5345	24.036	24.0235	24.178	26.6777	26.2517	26.4888
dMePE(16:1/22:0)	27.3902	27.2528	27.4273	27.8382	27.7192	27.7754	26.6315	26.7571	27.0011	27.814	27.7754	27.8263
dMePE(16:1/22:5)	27.5509	27.726	26.3872	26.5687	26.0534	26.7075	22.3503	22.8599	23.2926	27.1287	27.1746	27.0721
dMePE(16:1/22:6)	26.7813	26.8185	26.724	27.0444	27.2093	26.9497	25.9726	26.1555	26.4327	26.4979	25.8359	26.1448
dMePE(16:1p/24:1)	23.1323	22.9025	23.0575	23.3749	23.3305	23.2731	23.4195	23.135	23.0629	24.3314	24.2363	24.1905
dMePE(16:2/14:0)	25.8881	24.6176	24.3895	25.6697	25.8371	25.8516	21.8946	28.0556	21.3072	24.1454	24.919	25.3152
dMePE(16:2/16:2)	25.5885	25.6248	25.5862	25.8429	25.9311	26.1641	21.6987	23.375	21.0171	24.737	24.7935	24.8079
dMePE(16:2/18:2)	27.6226	27.6632	27.5588	29.265	29.2983	29.3765	24.2874	25.4709	24.2474	26.7487	26.56	27.002
dMePE(17:0/18:1)	28.8553	29.0729	28.9579	28.6045	28.6201	28.6956	27.23	28.8762	27.2636	28.9038	28.9334	28.8825
dMePE(17:1/16:0)	30.3602	30.31	30.3669	29.55	29.5422	29.5773	28.4945	28.309	28.6391	30.0522	30.0044	30.0549
dMePE(17:1/16:1)	29.2981	29.2733	29.3704	28.5686	28.7506	28.5609	28.946	29.0159	28.5141	29.4216	29.4821	29.3461
dMePE(17:1/16:2)	23.6713	24.093	22.6358	26.9687	27.0615	27.0926	25.7891	25.7547	25.8937	22.8302	20.8435	23.1735
dMePE(17:1/18:1)	29.752	29.5232	29.6759	29.0581	29.0099	29.2811	29.6248	28.8795	29.2775	29.5637	29.6595	29.6642
dMePE(17:1/18:2)	27.7538	27.6714	27.6399	28.0124	28.061	28.0573	28.7132	28.9705	28.557	27.2788	27.3223	27.2349
dMePE(17:1/20:1)	25.9136	25.8608	25.5706	25.7741	25.6493	25.9385	21.4461	20.745	20.0925	26.2307	26.0646	26.1441
dMePE(17:1/20:2)	24.0742	24.7086	24.9753	23.987	23.8055	24.3418	27.2972	26.8538	26.6051	23.219	24.1855	24.3053
dMePE(17:1/22:1)	24.9546	24.8731	24.6128	25.2818	25.0496	25.0288	26.0327	25.8161	25.8082	25.2744	25.5212	25.5538
dMePE(17:1/22:2)	22.9485	23.0288	23.1676	24.2044	24.6345	24.2457	25.3158	25.7858	26.2023	21.9654	21.8845	21.8249
dMePE(17:1/24:2)	24.2051	24.1383	23.931	24.2083	23.9977	24.4035	24.8823	24.7511	24.8162	24.5651	24.6035	24.6323
dMePE(18:0/16:0)	28.6458	28.6044	28.6403	28.3212	28.2981	28.2319	29.9235	29.6891	30.0886	28.1297	28.0179	28.0568
dMePE(18:0/17:0)	23.8529	23.9019	23.8203	23.3859	23.4728	23.3924	25.5459	25.0674	25.0499	22.541	22.782	22.3714
dMePE(18:0/18:1)	30.41	30.4488	30.4006	29.8151	29.8093	29.8273	28.8677	28.8815	29.2019	30.1655	30.1372	30.0948
dMePE(18:0/20:4)	28.5001	28.673	28.5264	28.0935	28.2758	28.2783	26.0652	25.9875	26.0946	27.9895	28.1443	28.1571
dMePE(18:0/22:4)	26.9165	26.9586	26.9525	27.2254	27.3415	27.5559	24.241	24.5164	24.8431	25.0813	25.0748	25.1243
dMePE(18:0p/20:4)	28.0022	27.9734	27.886	27.6505	27.5798	27.6291	26.5583	26.9502	27.3328	27.7212	27.69	27.7571
dMePE(18:0p/22:4)	25.6214	25.4097	25.5776	25.4235	25.4649	25.5396	27.3685	27.0119	26.8649	24.4905	24.0782	24.3708
dMePE(18:1/18:1)	30.895	30.8848	30.9956	30.943	30.8996	30.9249	30.3475	29.6602	30.2267	31.3604	31.4394	31.4908
dMePE(18:1/18:2)	30.0759	30.1051	29.9263	29.5621	29.5682	29.559	31.8463	31.1681	31.8147	29.8498	29.9556	29.9561
dMePE(18:1/20:2)	28.2345	28.3276	28.2022	28.044	28.0346	28.0758	29.246	29.1162	29.1825	28.287	28.4357	28.2063
dMePE(18:1/21:1)	24.963	24.8715	24.3788	24.4398	24.4407	24.4106	22.3516	22.6999	23.0623	25.1607	25.1751	24.9697
dMePE(18:1/22:1)	27.6835	27.5297	27.7788	28.0851	28.0175	28.0159	26.0064	25.6545	25.5124	28.6004	28.5351	28.5007
dMePE(18:1/22:2)	26.5651	26.4713	26.6364	28.2555	27.9821	27.959	27.7818	27.6406	27.6978	27.2874	23.8921	26.6769
dMePE(18:1/22:4)	28.2065	28.5187	28.3165	27.6479	27.7533	27.8216	27.8014	27.5728	27.5541	27.0883	27.2563	27.369
dMePE(18:1/22:6)	28.5818	28.6124	28.4002	27.8576	27.8972	27.8603	26.8436	25.9122	24.656	27.8931	28.0702	28.0485
dMePE(18:1/24:0)	26.2162	25.7544	26.0637	26.39	26.3279	26.2711	26.3877	26.4879	26.7164	27.0225	26.868	27.0238
dMePE(18:2/18:2)	28.8691	29.0012	29.0122	29.2747	29.3321	29.387	32.5511	32.3065	33.2304	28.4436	28.5881	28.5045
dMePE(18:2/20:4)	30.1973	30.2486	30.2023	29.4552	29.4702	29.5518	26.2347	25.647	25.1952	29.6041	29.6558	29.6597
dMePE(18:2/22:6)	26.5466	26.5502	26.1722	27.4937	27.6668	27.6529	27.1584	26.9223	26.8965	24.9224	24.9652	25.0042
dMePE(19:1/18:1)	27.5519	27.5838	27.4875	26.6893	26.6728	26.7148	27.296	27.2084	27.3079	27.5005	27.6028	27.5566
dMePE(19:1/18:2)	26.6029	26.256	26.5448	26.7727	26.6452	26.5756	25.9644	25.1799	24.3467	26.0433	26.0181	26.0321
dMePE(20:0/16:0)	24.9912	24.927	25.0319	24.6803	24.6336	24.6044	18.1918	24.8359	24.0599	24.227	24.3525	24.3201
dMePE(20:0p/20:4)	24.8654	24.8193	24.8388	24.8829	24.8523	24.8649	25.7359	25.7925	25.9935	24.1082	24.117	24.1399
dMePE(20:0p/22:4)	21.7209	21.8138	21.8037	22.1073	22.0086	21.9743	21.3821	21.0649	20.9599	21.0643	21.1789	20.887
dMePE(20:0p/22:5)	23.8641	23.6886	23.8127	23.7643	23.6477	23.5564	22.4773	22.9225	23.3285	23.6923	23.5695	23.7795
dMePE(20:0p/22:6)	23.9618	23.7473	24.0306	23.9126	23.9584	23.8281	25.828	24.9182	23.7355	23.2164	23.0027	23.1415
dMePE(20:1/18:1)	27.9216	27.8677	27.79	28.2143	28.1919	28.2338	28.8341	28.231	27.7544	28.7662	28.8308	28.7821
dMePE(20:1p/20:4)	26.421	26.4345	26.4409	26.0308	25.9194	25.9803	26.7376	26.586	26.6344	26.1025	26.007	25.6675
dMePE(20:2/18:2)	26.7824	26.7792	26.8324	26.321	26.5628	26.2479	29.5109	29.6284	29.8675	26.2764	26.293	26.1681
dMePE(20:3/18:2)	30.5747	30.6681	30.7132	29.7725	29.8765	29.9325	26.1304	26.0145	26.0919	30.0751	30.1595	30.0929
dMePE(22:1/18:2)	24.8594	24.9493	25.1233	27.3048	27.2414	27.2818	24.1563	23.5711	23.1232	26.0008	26.1097	24.0964
dMePE(22:2/18:2)	24.0578	24.0338	24.2005	26.0249	25.9457	25.9819	28.667	28.2324	27.9948	22.8238	22.9346	22.9989
dMePE(22:5/18:2)	25.6321	25.5075	25.499	27.1557	27.3293	27.4354	25.5147	25.3467	25.3814	24.1568	24.2112	24.1372
dMePE(24:0/18:2)	26.6668	26.3967	26.6509	27.0519	27.0197	27.0227	27.2236	26.9128	26.8143	27.9595	27.8277	27.9395
dMePE(24:1/18:2)	24.986	24.7352	25.4136	26.9231	26.8984	26.934	24.9815	25.1658	25.4438	24.3201	24.6019	24.5438
dMePE(24:2/18:2)	22.4325	22.4787	22.8557	25.6067	25.5785	25.6667	26.522	26.4652	26.5878	21.3137	20.3846	20.7601
dMePE(24:4/18:0)	24.8122	25.0111	24.8024	25.4466	25.2469	25.3536	23.9768	24.1549	24.4294	22.6642	24.4483	22.9168
dMePE(24:4/18:1)	25.7309	25.7099	26.3525	25.1458	25.2258	25.0111	26.5456	25.8962	25.3406	25.0002	25.0922	25.1142
dMePE(24:5/18:1)	25.919	25.8624	25.8737	24.5417	24.7509	24.9145	25.8335	25.6297	25.6333	24.6789	24.4661	24.5572
dMePE(25:1/16:0)	23.908	23.6769	23.7434	21.9588	22.2274	22.0335	23.1287	23.0905	23.2268	23.5777	23.3434	23.3448
dMePE(26:0/16:0)	25.0642	24.9934	25.1482	23.9672	23.8302	23.8604	24.3596	24.2522	24.3364	24.462	24.5531	24.4262
dMePE(26:0/18:1)	25.886	25.8435	25.8945	24.7413	24.5796	24.592	23.4931	23.481	23.6359	25.8341	25.8117	25.7459
dMePE(26:0/18:2)	23.8862	23.8509	23.7708	22.1293	21.6853	22.0293	24.531	24.3405	24.3558	23.1786	23.1506	22.9433
dMePE(26:1/16:0)	26.8661	26.1854	26.34	26.1707	25.9433	26.0931	25.2146	25.1202	25.2145	26.3556	26.9125	26.717
dMePE(26:1/18:1)	26.0798	26.058	26.0669	25.4918	25.3429	25.3684	25.0085	24.574	24.3364	26.5443	26.5803	26.5003
dMePE(26:1/18:2)	25.435	25.5683	25.4293	26.1561	26.0313	26.0934	25.5399	25.3938	25.4469	25.2552	25.5072	24.8865
dMePE(26:1/22:6)	23.9155	24.0061	24.033	23.3382	23.3661	23.3612	25.5288	25.5158	25.67	23.7819	23.8378	23.6868
dMePE(26:2/17:1)	24.0466	24.0075	24.1751	23.9294	23.6266	23.765	23.5933	23.1667	22.9387	23.8357	23.8734	23.8577
dMePE(26:2/18:2)	19.7151	19.4933	20.5766	24.3594	24.2183	24.2892	25.1274	24.5598	24.1394	17.2485	19.5532	19.0167
dMePE(28:1/18:1)	23.7529	23.6237	23.8127	22.8097	22.7696	22.8235	19.2784	19.6587	20.036	24.4652	24.4263	24.4754
dMePE(30:0e)	24.8373	24.9034	24.9631	24.7543	24.6575	24.5704	24.6052	28.4515	23.6502	25.8108	25.6774	25.6698
dMePE(30:0p)	25.7851	25.6263	25.6156	25.8806	25.8529	25.7825	24.3624	30.0367	27.4543	26.2284	26.1635	26.1357
dMePE(30:1e)	21.908	21.3783	22.0048	21.2783	21.0993	21.2745	22.8955	22.4484	22.1952	22.7825	22.9331	22.3831
dMePE(30:1p)	25.4857	25.491	25.5312	25.6875	25.6308	25.6097	26.6879	30.3348	26.1458	26.815	26.776	26.3816
dMePE(31:1p)	24.8373	24.966	25.031	24.7079	24.6719	24.6194	25.9682	27.8268	25.8311	25.0688	25.2253	24.8568
dMePE(32:0e)	26.9397	26.9623	26.9876	26.8576	26.7936	26.7334	26.5285	30.9434	26.6147	27.7522	27.6693	27.6605
dMePE(32:0p)	26.5996	26.6394	26.6918	26.6909	26.621	26.6158	28.6327	31.9825	28.2604	27.6559	27.584	27.577
dMePE(32:1e)	26.19	26.8996	26.3679	26.4298	26.3549	26.3524	28.0731	28.5241	27.9163	27.7152	27.5951	27.5722
dMePE(32:1p)	21.6339	21.5189	21.9343	20.8487	20.8311	20.8637	30.6929	30.343	30.5576	21.4961	21.5566	21.3903
dMePE(32:2)	22.5637	22.3263	22.6017	22.1303	21.9113	22.2645	23.0959	21.8202	16.2625	23.0457	23.1122	23.0155
dMePE(32:2p)	27.609	27.6765	27.6842	28.4472	28.3475	28.3382	28.5555	30.8362	28.7402	28.2076	28.0701	28.2213
dMePE(32:3)	19.7932	18.9233	21.6108	22.4363	22.2768	22.2491	22.8307	30.0671	22.9828	17.3852	20.9795	20.5014
dMePE(33:1p)	26.7125	26.7178	26.7383	26.3974	26.3129	26.2748	26.3579	27.8339	26.2577	27.1491	27.1949	27.117
dMePE(33:2)	23.3189	21.0791	21.9959	25.2975	25.1657	25.1584	20.6661	20.5274	20.5866	19.6936	23.046	21.302
dMePE(33:2p)	25.1413	25.4915	25.4777	25.3253	25.757	25.2655	25.6856	28.6605	25.9931	25.368	25.2638	25.3026
dMePE(33:3)	22.382	22.1562	22.4318	22.6858	23.2536	23.2191	21.4015	23.1503	19.5204	22.7562	22.7568	23.0965
dMePE(34:0e)	26.0005	26.031	25.9989	24.9058	24.7854	24.7719	22.0771	30.4164	20.1237	26.2209	26.1533	26.1989
dMePE(34:0p)	28.7042	28.844	28.7819	28.6808	28.5986	28.5943	28.4105	29.6426	28.2919	29.7946	29.769	29.7397
dMePE(34:1e)	28.8154	28.9561	28.8547	28.7457	28.6533	28.6446	25.3835	25.3124	25.4244	29.8967	29.8325	29.8612
dMePE(34:1p)	29.4007	29.3368	29.4655	29.2488	29.1359	29.1379	29.6406	30.064	29.4742	30.1561	30.1098	30.0982
dMePE(34:2e)	25.2571	25.4946	25.3391	26.0195	25.9454	26.1387	26.7558	28.6212	26.5998	25.6053	25.5971	25.5528
dMePE(34:2p)	29.3361	29.3483	29.2843	29.4076	29.3205	29.3108	29.5702	29.495	29.7469	29.7817	29.7572	29.7785
dMePE(34:3p)	26.5223	26.4318	26.3695	26.4243	26.7333	26.3879	28.1248	27.9874	27.8171	25.9032	27.2292	26.0061
dMePE(34:4)	29.5959	29.6221	29.6017	31.2384	31.2756	31.242	29.0383	28.652	28.8727	29.2706	29.2966	29.2835
dMePE(35:1p)	23.0217	23.2474	23.3078	22.8698	22.8997	22.7597	25.3755	29.0498	24.1892	24.1465	24.0527	23.9378
dMePE(35:2p)	25.2048	26.2412	26.2314	25.8355	25.4095	25.3831	25.2254	27.9274	25.3064	26.1328	26.0681	26.1902
dMePE(36:0e)	23.8761	23.9271	23.9056	23.3088	23.2293	23.1981	16.3487	16.0513	15.9664	24.1047	24.1307	24.0297
dMePE(36:0p)	16.8992	21.3568	21.3956	18.721	19.5631	18.0503	24.2198	25.7973	22.5561	20.977	20.9959	19.15
dMePE(36:1e)	26.9224	26.969	26.9415	26.4944	26.3859	26.3597	23.3209	23.4377	23.6763	27.9738	27.935	27.8566
dMePE(36:1p)	28.518	28.2066	28.5196	28.5324	28.4703	28.4149	28.5542	31.3531	28.1406	29.4783	29.5085	29.3414
dMePE(36:2e)	23.7693	23.0308	23.703	24.3807	24.5884	24.5088	25.6205	24.7616	23.6489	24.6298	24.5904	24.414
dMePE(36:2p)	28.4637	28.4336	28.5114	28.9055	28.8117	28.8108	29.0082	29.1085	28.6949	29.4782	29.4355	29.4295
dMePE(36:3)	26.627	26.6136	26.3927	26.4226	26.4105	26.389	21.717	22.1063	22.4877	26.7331	26.5735	26.6933
dMePE(36:3e)	20.0509	22.0813	21.247	24.8309	24.7404	24.8216	23.9736	26.7989	27.446	21.7671	20.7614	22.3023
dMePE(36:3p)	26.7712	26.7744	26.8912	26.7497	26.7424	26.7265	26.3228	29.1184	26.2617	26.5053	26.5263	26.4225
dMePE(36:4p)	26.7222	26.7441	26.8054	25.8025	25.8359	25.848	28.4999	28.052	28.5024	26.3764	26.355	26.5032
dMePE(36:5)	31.8431	31.8281	31.755	30.4115	31.2146	31.2439	23.0419	26.8589	23.4223	31.2931	31.3986	31.4146
dMePE(37:1p)	24.1436	24.0203	24.0744	24.0683	23.9031	23.8825	24.162	26.1027	24.2404	24.5453	24.4643	24.6302
dMePE(37:2p)	24.7149	24.7218	24.8744	25.2334	25.1483	25.0884	25.6334	25.8787	25.0782	25.4069	25.3594	25.3294
dMePE(37:3p)	25.5638	25.5998	25.6454	25.5882	25.2452	25.1746	24.89	28.3621	24.655	25.1282	24.9786	25.0467
dMePE(37:4)	26.4636	26.8919	26.7531	26.1308	26.1151	26.2602	27.0832	26.9067	26.9341	26.4622	26.2459	27.8306
dMePE(37:5)	17.6688	19.4933	20.1804	19.0523	20.695	19.1607	18.8506	17.7753	15.8542	19.2264	19.8244	19.9761
dMePE(38:1e)	24.1633	24.3924	25.0495	24.9033	24.7758	24.778	15.7865	16.5682	17.0974	26.2968	26.2115	25.9502
dMePE(38:1p)	26.1532	26.425	26.1259	26.2595	26.1719	26.1684	25.4241	25.2434	25.2673	27.2962	27.1688	27.232
dMePE(38:2e)	24.3341	24.8228	24.2933	25.0998	25.0012	25.0057	25.5611	25.2107	25.0703	26.2533	26.2321	25.8808
dMePE(38:2p)	26.7556	26.5851	26.7558	26.9725	26.856	26.83	22.9317	23.1261	23.4097	27.7412	27.7182	27.7205
dMePE(38:3e)	23.1646	23.2559	23.1391	24.4522	24.3299	24.3135	26.5534	26.3794	26.4089	23.6481	23.545	23.4847
dMePE(38:3p)	26.9448	26.9074	26.9675	26.5712	26.4966	26.8279	27.4826	27.2787	27.2822	27.0432	27.0316	26.9949
dMePE(38:4)	30.37	30.3025	30.392	30.2914	30.2777	30.2693	26.6301	26.9755	27.3365	28.9633	28.9327	28.9297
dMePE(38:5)	29.8738	29.767	29.9014	29.476	29.4983	29.4859	29.238	29.0456	29.0592	29.1714	29.2275	29.2472
dMePE(39:3p)	22.9617	23.2619	22.8556	22.3981	22.5707	22.5421	23.5468	23.1591	22.977	22.0511	22.4125	22.2258
dMePE(39:4)	27.6469	25.7207	27.6899	27.1528	27.1655	26.189	24.8776	24.8028	24.9121	25.8297	25.656	27.2034
dMePE(40:0)	20.1941	19.94	20.5095	22.1036	22.1899	21.9555	22.0092	21.9639	22.0951	20.4513	19.3419	19.8257
dMePE(40:1p)	24.1124	24.071	24.0924	23.347	23.265	23.286	17.2972	18.1402	18.688	24.4013	24.3343	24.0633
dMePE(40:2p)	21.4525	22.4092	21.3804	23.3532	23.2386	23.252	18.6213	22.1992	23.0695	21.7254	23.225	21.935
dMePE(40:3p)	23.6813	23.5639	23.2691	24.5698	24.4558	24.4406	24.9768	25.2984	25.6481	23.5838	23.9701	24.7528
dMePE(40:5)	26.1831	26.256	26.3971	25.6922	25.7861	25.7402	24.3434	24.6411	24.9789	24.7074	24.6974	24.7974
dMePE(41:2)	24.6641	24.5068	24.6177	25.2209	25.1196	25.1184	22.5856	22.4276	22.4707	25.5246	25.7088	25.4942
dMePE(42:3)	23.3473	23.213	23.3447	26.1787	26.2126	26.19	27.319	27.3442	27.5246	23.7333	23.7631	23.8361
dMePE(43:2)	22.2847	22.2883	22.4957	22.4964	22.5905	22.4009	22.964	22.7369	22.7195	23.4134	23.2115	23.187
dMePE(43:6)	25.7529	26.197	25.9157	25.9799	25.8445	25.7927	18.1974	16.9054	17.4108	25.9237	25.767	25.9843
dMePE(44:11)	25.0416	24.5649	24.8658	24.8867	24.9089	24.7316	25.7442	25.1118	24.5861	26.3605	26.495	26.4488
dMePE(44:4)	24.1778	24.1758	24.2998	24.4205	24.4786	24.3147	25.5093	25.2233	25.1497	23.9822	23.604	24.0194
dMePE(46:4)	22.6282	22.4863	22.6179	21.9117	22.1552	22.0976	22.8559	22.6114	22.5779	22.2518	22.3798	22.4938
dMePE(46:5)	23.9384	23.7422	23.8333	23.7237	23.7276	23.6582	23.5779	23.3045	23.2434	24.3747	24.1661	24.1574
dMePE(52:5)	19.1401	17.3456	19.1585	19.1765	19.3911	17.988	17.1749	17.3932	17.6899	17.4164	18.4893	17.9072
GM1(d40:1)	22.8813	22.6617	22.8599	23.8372	23.6794	23.5156	25.6709	24.831	23.8576	22.8494	23.18	23.4917
GM1(d42:1)	19.5286	23.7533	21.3855	23.3373	23.4106	23.4602	27.7123	27.3019	27.0935	19.7667	21.0779	20.882
GM1(d42:3)	23.6242	23.2179	22.7999	26.3798	26.2353	26.1847	24.0133	23.5295	23.2288	22.78	23.7696	23.7889
GM2(d34:1+O)	22.701	20.1603	22.8283	22.8294	22.6872	22.678	24.9897	23.8743	21.6777	24.483	24.5228	24.5752
GM2(d34:2)	22.5394	22.3242	22.5201	22.4353	22.4104	22.4519	23.1415	22.8704	22.8115	22.972	23.2223	23.2941
GM2(d40:2)	17.7023	18.5156	19.2719	18.891	18.3242	18.7666	25.3087	24.7634	24.3764	18.6994	20.6459	19.2825
GM2(d41:1)	22.5852	22.2286	20.1663	22.168	22.1008	22.3062	27.2194	26.8318	26.6499	22.1651	19.8868	23.211
GM2(d42:2)	24.9663	26.0756	25.9737	27.0241	26.8277	26.6463	29.761	29.586	29.6148	25.4756	25.9342	27.3692
GM2(d42:3)	22.7482	22.3143	20.0084	26.0997	25.7831	25.7598	27.4724	27.2625	27.2607	22.0054	24.0707	23.7946
GM2(d43:1)	22.4948	23.111	22.9797	22.2953	22.2127	22.1863	27.3896	27.0751	26.9728	22.4401	21.8681	24.013
GM2(d43:2)	23.9134	23.2674	23.3972	23.7908	23.677	23.4624	26.8907	26.5478	26.4157	24.3621	24.7441	24.4082
GM2(d44:1)	22.3948	22.0769	21.8255	23.08	22.998	22.8787	27.0349	26.5971	26.3553	23.2273	23.68	23.5763
GM2(d44:2)	23.2405	23.1942	22.679	23.6983	23.8527	23.78	25.0672	25.9895	26.5599	24.4749	24.5701	24.0958
GM3(d32:1)	21.126	21.0381	21.0402	21.5713	21.5829	21.4338	22.5158	22.3727	22.4282	22.3798	22.0865	22.1436
GM3(d34:1)	24.8329	24.7657	24.721	25.0869	24.988	24.8744	27.2707	26.9523	26.8459	25.6521	25.4342	25.5684
GM3(d34:1+O)	20.0461	20.0807	20.867	21.1778	21.0477	21.0203	22.7232	22.2632	21.9934	22.1476	21.9084	21.8792
GM3(d42:2)	24.2422	24.1631	24.0382	23.8171	23.4251	23.7772	28.0962	27.6616	27.4238	24.4219	24.0995	25.2619
GM3(d43:1)	19.9383	19.438	20.0988	20.2138	20.0837	20.0562	24.689	24.333	24.1866	21.2732	20.4169	20.7874
LdMePE(16:0)	25.3556	25.4187	25.2419	23.8868	24.0068	24.0629	22.9303	22.749	22.7723	24.8976	24.8505	24.7187
LdMePE(16:1)	21.2497	21.7823	21.5592	20.7289	21.3492	21.2158	20.5994	20.2293	20.0673	22.443	22.1534	22.0264
LdMePE(18:0)	24.7853	25.0096	24.8221	23.455	23.7354	23.8178	22.9357	22.9266	23.0836	23.3561	23.4426	23.3164
LdMePE(18:1)	24.4278	24.7187	24.6742	23.3404	23.4955	23.5325	22.7529	22.2465	21.9152	24.4522	24.4997	24.3525
LdMePE(18:2)	21.6407	22.4587	22.1105	22.7774	23.2216	23.0895	23.0058	22.8948	22.9429	21.2001	21.0647	20.4222
LdMePE(20:1)	21.3967	21.7269	21.8579	21.0096	20.9201	21.0455	18.0628	17.1858	18.1063	21.8189	21.7094	21.4462
LdMePE(24:1)	22.2891	22.5243	22.5355	21.0665	21.2546	21.2256	19.2991	19.8712	20.3284	22.8643	22.9731	22.7466
LdMePE(26:1)	24.3723	24.4227	24.4033	23.4147	23.3179	23.3278	22.2881	24.3423	22.8979	24.732	24.6607	24.6968
LdMePE(26:2)	21.8899	22.0676	22.015	22.2529	22.2166	22.2813	20.6006	19.3085	19.814	21.7105	21.6065	21.626
LPC(14:0)	21.4943	22.035	21.9795	20.4942	20.7261	20.8072	17.215	16.338	17.2585	21.8537	16.7058	21.5903
LPC(16:0)	26.0781	26.2628	26.1971	24.7385	24.9004	24.9207	23.8758	23.8813	24.0483	25.7421	25.7233	25.6469
LPC(16:1)	22.662	23.1598	23.0827	22.3878	22.77	22.7689	20.8296	20.1183	19.4453	23.3759	23.446	23.3384
LPC(18:0)	25.8058	25.9128	25.7983	24.3618	24.6119	24.6602	23.7261	23.6237	23.7118	24.4942	24.4304	24.3876
LPC(18:0p)	24.3729	24.5859	24.5635	23.6842	23.8106	23.7575	22.6856	22.4944	22.5092	24.0609	24.0145	24.0604
LPC(18:1)	25.6391	26.1161	25.9686	24.6703	24.8302	24.8084	23.3808	23.1091	23.0496	25.8273	25.7615	25.6848
LPC(18:2)	22.9733	23.4297	23.3447	23.601	23.785	23.852	23.1248	22.9436	22.967	21.7797	21.5255	21.3659
LPC(20:1)	22.67	22.8574	23.0018	21.9	22.1668	22.209	19.9004	19.8605	19.9955	22.5331	22.7657	22.7683
LPC(20:2)	20.193	20.4107	20.5677	20.6221	21.0779	20.8482	18.2546	20.3005	21.0708	19.5663	19.6757	19.0203
LPC(22:2)	16.4969	17.1632	17.022	20.7393	21.1583	20.805	17.1431	15.851	16.3565	17.0654	17.2304	17.0807
LPC(24:0)	24.2199	24.1119	24.2958	23.0663	23.1794	23.1204	21.7003	21.6719	21.8153	23.8623	23.7969	23.6767
LPC(24:1)	23.7988	24.0164	23.811	23.2476	23.2709	23.3132	21.7305	21.4974	21.4745	24.3314	24.3436	24.2957
LPC(26:1)	25.8595	25.9806	25.7867	24.7913	24.8075	24.8753	23.3987	23.3364	23.4551	26.2208	26.1068	26.1789
LPC(26:2)	23.5323	23.5596	23.6198	23.9184	23.9311	24.0344	22.3964	21.1418	16.7772	23.5309	23.4426	23.3203
LPE(16:0)	23.7144	23.8996	23.878	22.4283	22.4978	22.5054	22.3503	22.1718	22.1975	23.6192	23.5579	23.4637
LPE(16:0p)	25.3267	25.3796	25.3631	24.2501	24.3199	24.3365	25.0397	24.1233	22.7976	25.295	25.2512	25.1343
LPE(18:0)	26.6875	26.7676	26.9385	25.3257	25.5086	25.5334	25.2356	25.0479	25.0658	25.9417	25.9762	25.8041
LPE(18:0p)	26.0226	26.2776	26.0114	24.9039	24.9544	24.9789	25.8648	25.4383	25.7653	25.7371	25.6099	25.6921
LPE(18:1)	23.8382	24.052	23.8744	24.0395	24.2022	24.1459	22.5736	22.3988	22.4277	24.8048	24.9444	24.8608
LPE(18:1p)	24.5361	24.4567	24.4176	23.5352	23.6052	23.6111	24.0845	25.3288	23.9427	24.3579	24.4122	24.3365
LPE(18:2)	20.9527	21.3849	21.2994	23.6835	23.9507	23.9603	21.878	21.3047	20.6623	19.8394	20.5238	20.0866
LPE(20:0)	20.7575	21.3045	20.5471	19.0321	19.1028	19.3356	18.2033	18.8686	19.3595	20.7311	20.088	20.8202
LPE(20:1)	21.9522	21.9691	21.7398	20.7506	20.7364	20.8694	18.043	18.48	18.8825	21.7772	21.3026	21.8198
LPE(20:4)	24.1014	23.9909	24.0225	22.7388	23.231	23.1657	22.9366	22.6546	22.585	23.0123	23.1591	23.247
LPE(22:0)	22.2662	22.346	22.5592	22.2285	22.074	22.1223	21.1397	20.9661	20.9961	22.6473	22.4623	22.3661
LPE(22:5)	22.1903	22.2389	21.6944	20.9223	21.199	21.6035	21.1666	21.1802	21.3527	21.4447	21.5545	21.8384
LPE(22:6)	23.277	23.1585	23.4391	22.0121	22.4882	22.501	22.4629	22.0673	21.8762	22.4051	22.5729	22.5794
LPE(24:0)	24.3944	24.5527	24.5712	24.3283	24.2231	24.2031	23.5828	23.3243	23.2775	24.6284	24.624	24.4853
LPE(24:1)	23.6798	23.6579	23.7125	23.7848	23.7658	23.717	22.6966	22.611	22.712	24.6337	24.3746	24.483
LPE(26:1)	23.6413	23.4925	23.6952	23.4649	23.352	23.3638	22.1763	22.0656	22.1472	24.3254	24.2989	24.4189
LPE(26:2)	22.1672	22.3705	22.3551	22.3804	22.3582	22.4079	22.8455	21.5882	17.1143	22.6362	22.4639	22.394
LPEt(16:2)	21.1431	22.2503	22.1485	23.428	22.2688	22.1827	21.7539	21.585	21.6189	18.1665	19.4079	16.0977
LPG(16:0)	22.3704	21.8446	22.3546	20.9655	21.4992	21.5866	21.436	21.0188	20.8022	22.8898	22.7949	22.7637
LPG(18:0)	21.0051	21.1406	21.1329	19.2648	19.2622	19.668	16.9953	16.8613	16.9241	20.771	20.7637	20.3977
LPG(18:1)	24.2172	24.463	24.3883	24.1732	24.2269	24.2033	22.2698	22.1727	22.2649	25.707	25.5724	25.4989
LPG(18:2)	21.4593	20.5946	22.0267	21.6036	22.0792	18.7248	23.9254	23.4706	23.2076	22.5432	21.2402	21.9404
LPG(22:5)	22.1552	22.2087	22.0761	20.8182	21.1302	21.1971	21.6845	20.8097	19.7369	21.8042	21.8385	21.5933
LPG(22:6)	24.8616	25.0218	24.9149	23.8655	23.9783	24.125	24.6037	24.4001	24.404	24.8227	24.7468	24.6505
LPI(16:0)	23.5312	23.5279	23.6993	22.3296	22.3372	22.3004	18.2963	17.5333	16.7499	24.0306	23.971	23.8514
LPI(17:0)	21.8018	22.0063	21.9559	19.782	20.5871	20.3129	20.3246	19.949	19.7808	21.8698	21.3894	21.3276
LPI(18:0)	27.657	27.6358	27.8998	27.1003	27.1565	27.0906	27.0642	26.6084	26.3442	27.5632	27.4676	27.4735
LPI(18:1)	24.1838	24.3553	24.2172	23.9616	24.1354	24.0895	20.9155	21.0165	21.2456	24.8687	24.7539	24.762
LPI(18:2)	22.5069	23.075	22.954	23.4141	23.4919	23.5484	21.7232	21.6275	21.7208	22.9474	22.9362	22.1408
LPI(20:1)	21.2752	21.046	21.2995	20.118	19.9322	20.176	16.3206	15.4436	16.3641	21.4561	21.8037	21.6898
LPI(20:3)	23.8324	24.0346	23.905	22.2576	22.6028	22.1979	20.8585	20.7936	20.9103	23.9616	23.3555	23.1666
LPI(20:4)	25.0886	25.4108	25.2548	24.1746	24.5768	24.3799	23.5765	23.1803	22.9884	24.7552	24.6887	24.4024
LPI(22:4)	22.4587	22.4456	22.3741	20.8808	21.2098	21.2772	20.3758	20.08	19.9969	21.7547	21.7079	21.5371
LPI(22:5)	22.3146	22.8847	22.5439	21.0503	21.1137	21.17	20.5516	20.3299	20.3174	22.0968	22.0578	22.0384
LPS(18:0)	25.8473	25.6895	25.8256	24.8234	25.032	24.8932	24.6789	23.3925	16.3171	25.6774	25.4313	25.5463
LPS(20:3)	21.6879	21.8072	21.8063	20.7108	20.8834	20.7924	17.92	17.4724	17.2184	21.5121	21.6796	21.5954
LPS(24:0)	22.6671	22.6111	22.6893	22.3393	22.6547	22.6249	16.801	20.2046	21.0683	22.6466	22.6186	22.8523
MGDG(18:2/20:4)	28.9211	28.9542	29.0377	28.314	28.375	28.3401	30.0564	29.9318	30.0023	28.9133	29.0433	28.9779
MGDG(20:1/22:5)	29.129	29.2617	29.0574	28.6661	28.7103	28.7591	29.7148	29.4995	29.4928	28.9024	29.0172	29.2955
MGDG(42:5)	29.414	29.428	29.3389	29.7212	29.2648	29.7981	29.2037	29.0665	29.1269	30.1252	30.2166	30.1539
MGDG(46:7)	24.2206	23.6404	24.0845	23.7127	23.5965	23.6779	26.7373	26.7383	26.9022	23.7134	23.822	23.65
PA(16:0/16:1)	24.9951	23.9931	23.8109	22.8428	23.2032	23.568	25.1561	24.9463	24.8162	25.4843	24.8639	24.3339
PA(16:0/17:0)	26.348	25.6402	25.5125	24.9933	25.0253	25.1164	23.8029	25.2265	23.6921	25.1553	25.0314	25.1075
PA(16:0/18:1)	28.6845	28.5284	28.6651	28.3152	28.2151	28.2059	27.3271	31.1592	28.1236	29.3885	29.2197	29.3073
PA(16:0/18:2)	22.8458	23.1572	20.1172	26.6324	26.6428	26.4577	27.1835	28.6079	27.0707	23.3062	23.1675	23.1531
PA(16:1/18:2)	24.8997	25.1432	25.6801	26.7587	26.8787	26.7919	21.2534	20.0827	17.3709	24.675	24.5799	24.7744
PA(17:0/18:1)	29.0669	28.3341	28.1257	27.3021	27.3292	27.4221	26.6932	26.5471	26.5352	28.1875	28.1558	28.0087
PA(18:0/16:0)	24.9562	24.342	24.6052	24.7087	24.6334	24.6231	26.4606	28.4525	26.3137	24.1379	24.2847	24.6993
PA(18:0/18:1)	28.2964	28.1076	28.2916	27.8068	27.6444	27.5933	29.2387	32.1812	28.8889	28.4478	28.4796	28.6641
PA(18:0/20:2)	23.8684	23.4361	21.9718	23.5978	23.5667	23.5818	25.6371	27.1203	25.6626	23.3873	23.5759	23.2374
PA(18:0/20:4)	27.0955	27.0073	27.0157	26.4137	26.3332	26.1907	27.3397	28.3529	26.1175	25.7975	26.0493	25.9798
PA(18:0/22:4)	26.2326	26.0511	26.041	25.9968	25.9892	25.8865	27.4089	27.8696	27.2449	25.0469	25.007	25.1863
PA(18:1/18:2)	26.4003	26.2533	26.2894	28.4222	28.3903	28.3494	26.0738	30.7259	25.1702	25.9746	26.2133	25.8729
PA(18:1/22:0)	23.4963	22.8712	23.4257	23.4348	23.3373	23.2539	20.2871	21.7331	22.4193	23.8884	23.9181	24.3919
PA(18:2/18:2)	24.2011	23.4114	23.3171	27.1096	27.2545	27.2457	25.559	29.9183	25.7585	23.7333	22.4511	21.9508
PA(18:2/20:4)	23.851	24.9535	25.1198	27.3157	27.3885	27.3034	21.0491	19.7571	20.2626	23.2996	22.9939	22.9579
PA(19:1/18:1)	28.2001	26.9862	26.8019	26.1237	26.1488	26.3135	23.8999	29.6661	25.832	26.989	27.0739	26.9042
PA(46:5)	23.8896	24.1468	23.7562	23.9726	23.9472	23.951	29.8118	29.6873	29.7579	25.089	24.8908	25.1351
PA(48:7)	28.945	29.2477	29.1028	28.6459	28.6749	28.7126	25.1216	25.2186	25.4451	28.709	29.0928	28.6836
PC(12:0e/16:0)	24.569	24.3967	24.647	23.4822	23.5123	23.4394	23.5805	25.8664	22.8783	24.5621	24.377	24.5839
PC(12:0e/18:2)	24.3846	24.4925	24.2338	24.3411	24.6269	24.8456	23.6869	24.9882	23.7067	23.3215	23.3592	23.1845
PC(12:0e/20:4)	24.4032	24.5017	24.4158	24.7724	25.1433	25.1839	24.6191	25.1464	25.5863	22.5457	22.3092	22.3012
PC(12:0e/22:5)	23.1422	23.946	22.8697	22.0254	22.5163	22.8543	23.6539	23.1608	22.8475	22.3221	21.8739	22.2188
PC(12:0e/22:6)	23.6729	24.434	24.229	23.5133	23.5635	23.3174	15.185	16.1741	16.7624	23.0844	22.6085	23.607
PC(14:0/14:0)	28.8868	29.0343	29.0054	28.3921	28.4443	28.4416	26.5384	26.459	26.5647	29.1071	29.0483	29.0158
PC(14:0/18:2)	28.0996	28.0757	27.9779	29.0996	29.1162	29.0658	30.318	30.2492	30.3631	27.2327	26.8637	27.215
PC(14:0/20:5)	25.4497	25.6913	24.8572	24.5708	24.8715	24.844	23.461	23.8419	24.2195	24.9837	24.4575	24.4555
PC(15:0/14:0)	27.1795	27.1988	26.9214	26.6406	26.6234	26.6589	25.2477	29.1145	25.1289	27.0378	27.0265	26.6751
PC(15:0/16:0)	29.6477	29.7322	29.7937	28.9153	28.9422	28.8664	28.4147	28.1296	28.993	29.1484	29.0181	28.9971
PC(15:0/16:1)	29.0423	28.9146	28.962	28.6643	29.5484	28.6114	28.7471	28.4098	28.7143	29.2103	29.0007	29.0378
PC(15:0/20:4)	26.1491	25.9387	26.0426	25.8556	25.8158	25.8318	26.2642	27.3217	26.3762	24.9491	25.2103	25.0309
PC(15:1/18:2)	25.424	25.5068	25.1373	25.1813	25.2477	25.3711	27.2098	27.3241	26.0845	23.5677	23.1336	23.3033
PC(16:0/14:0)	31.4551	31.5235	31.5722	30.9848	30.9858	30.9606	30.2632	30.1669	30.2597	31.5382	31.5051	31.4623
PC(16:0/16:0)	32.0113	32.0109	32.104	32.0046	32.0148	32.0534	29.2994	30.8343	32.1764	31.8027	31.7508	31.7897
PC(16:0/16:1)	32.3779	32.4049	32.3231	32.2266	32.1868	32.2315	31.4863	31.3699	31.4469	33.3293	32.8905	32.9785
PC(16:0/17:0)	29.4156	29.4099	29.4277	29.2317	29.1538	29.0981	28.3536	28.1854	28.22	29.0028	28.6096	28.2449
PC(16:0/18:1)	34.0655	34.0779	34.1304	33.8337	33.8291	33.8451	33.9247	33.4445	33.9647	34.1994	34.2546	34.2231
PC(16:0/18:2)	29.1769	29.343	28.7179	32.7147	32.6871	32.7218	32.897	32.7663	32.8319	29.0587	29.0196	28.9748
PC(16:0/19:0)	25.7568	25.7495	25.7105	25.2671	25.2874	25.2033	21.5592	22.354	22.8873	24.3885	24.5748	24.0432
PC(16:0/20:4)	30.0745	30.0725	30.0028	31.9807	31.9924	32.047	32.1536	31.8344	31.7273	29.0128	29.3085	29.6677
PC(16:0/20:5)	28.5254	28.6792	28.5271	27.0673	27.3423	27.4057	26.7755	26.6877	26.7871	27.5927	27.6573	27.4177
PC(16:0/22:4)	29.8043	29.8368	29.8805	28.467	28.627	28.7171	30.7004	30.5851	30.663	28.8277	28.9444	28.9403
PC(16:0/22:6)	30.805	30.9612	30.7182	30.2639	30.348	30.3681	27.8432	27.8859	28.0779	29.8577	29.9611	29.6059
PC(16:0/24:0)	27.0505	26.9916	27.0364	25.9929	25.8742	25.8776	26.2639	26.3069	26.4992	26.3851	26.3505	26.2407
PC(16:0/24:1)	28.6028	28.6256	28.7327	28.0631	28.0622	28.0632	26.6145	26.5122	26.6002	28.5958	28.5573	28.4996
PC(16:0e/14:0)	26.7328	26.8961	26.9893	26.6625	26.5914	26.544	25.1261	28.0144	26.1506	27.7482	27.6523	27.6558
PC(16:0e/16:0)	28.7213	28.8036	28.7822	28.7032	28.6203	28.5772	27.3788	27.0378	27.4491	29.5827	29.4856	29.4737
PC(16:0e/16:1)	27.7228	27.817	27.7696	28.2383	28.1385	28.0999	26.8499	26.8673	26.1796	29.7465	29.7888	29.2487
PC(16:0e/18:1)	30.6897	30.7802	30.7159	30.5181	30.4543	30.4453	28.0608	26.7688	27.2743	31.6868	31.712	31.6374
PC(16:0e/18:2)	28.4864	28.5997	28.5726	29.136	28.9995	29.0204	28.7468	28.3072	28.5589	29.0534	29.0811	29.0607
PC(16:0e/20:1)	28.7384	28.8175	28.8347	28.3543	28.2434	28.2172	25.0657	25.1718	25.404	29.8025	29.7456	29.6573
PC(16:0e/20:4)	28.6731	28.6914	28.5894	28.0679	28.0513	28.081	27.3919	26.1451	22.048	28.8412	28.9295	28.8912
PC(16:0e/22:0)	25.2921	25.2117	25.2148	24.7352	24.6633	24.6816	21.0195	20.7121	20.6172	25.0681	25.1407	25.0265
PC(16:0e/22:4)	27.4406	27.5155	27.4963	26.7354	26.7909	26.8488	26.9349	27.1592	27.4592	27.3481	27.4426	27.2487
PC(16:0e/22:5)	29.0725	29.1063	28.9431	28.636	28.6521	28.7061	27.8799	27.5923	27.5172	29.3268	29.4275	29.4022
PC(16:0e/22:6)	26.9268	26.9512	26.8746	26.3844	26.3438	26.3507	27.516	27.3392	27.3664	27.3034	27.3776	27.3564
PC(16:0p/14:0)	25.1692	25.2613	25.229	24.8791	24.7332	24.8656	27.7313	27.5217	27.9919	25.4285	25.4807	25.2497
PC(16:0p/16:0)	27.2399	27.4076	27.4494	27.311	27.2905	27.2328	23.0505	25.8513	22.5784	27.6396	27.582	27.5196
PC(16:0p/18:1)	28.2485	28.285	28.2956	28.0396	27.9965	28.0111	28.6196	29.2981	28.9157	28.6318	28.6489	28.5964
PC(16:0p/20:4)	27.4838	27.4616	27.4555	27.1714	25.9439	27.3403	27.4102	26.0393	24.7869	26.6616	26.5788	26.668
PC(16:0p/20:5)	24.9658	25.1182	24.8649	24.4145	24.4802	24.5528	24.3688	25.5475	24.2117	24.6177	24.7824	24.6963
PC(16:1/14:0)	30.4879	30.6412	29.7388	30.2917	30.4779	30.3363	28.21	28.2982	28.5193	30.9827	30.9858	30.9736
PC(16:1/16:1)	29.5201	29.477	30.9186	30.8219	30.8368	30.8566	26.727	26.6759	26.8028	31.0082	31.1683	30.9835
PC(16:1/18:2)	30.7231	30.7128	30.5752	31.5798	31.5422	31.5606	31.2025	31.0891	31.1685	30.5231	30.5431	30.566
PC(16:1/20:4)	29.6286	29.6136	29.4698	29.0745	29.239	29.3038	27.484	27.1651	27.7527	29.0992	29.1356	29.1736
PC(16:2/14:0)	25.1461	25.0355	24.6736	26.8243	27.197	27.332	24.4598	28.053	23.8655	24.5666	24.4379	24.1891
PC(16:2/18:2)	25.7986	24.7126	24.4752	24.5474	24.6575	24.6414	26.4974	26.0561	25.8101	24.8294	25.0436	24.998
PC(16:2/22:6)	23.516	23.854	23.4083	24.3895	24.7781	25.187	25.4079	24.1465	19.496	22.8585	23.0641	22.1003
PC(17:0/18:1)	29.5706	29.5643	29.4682	28.8566	28.8211	29.0511	28.1779	27.8891	28.6785	29.7851	29.7371	29.7433
PC(17:0/22:3)	25.5117	24.3098	24.8384	26.2038	26.3423	26.4034	26.7571	26.6378	26.7125	24.2959	24.844	24.6963
PC(17:0/22:4)	25.1802	25.3283	25.2809	25.0627	25.4007	25.1736	25.0293	25.5967	26.0521	23.5463	23.4563	23.2401
PC(17:1/16:0)	31.743	31.7923	31.5433	30.5322	30.6579	30.7259	23.5008	23.1673	23.0451	31.4875	31.4591	31.4917
PC(17:1/18:1)	30.9086	31.3365	30.9376	30.1818	30.5058	30.5185	29.63	29.4916	29.5509	31.1512	31.2463	31.2412
PC(17:1/18:2)	28.9502	29.0029	28.911	28.8614	29.1146	28.9467	29.1584	29.0487	29.1311	28.5108	28.6142	28.5071
PC(17:1/20:4)	27.4782	27.5086	27.645	26.7999	26.7129	26.7588	26.6349	26.4403	26.4521	26.7653	26.5102	26.8702
PC(17:1/20:5)	24.9457	24.7884	24.6653	23.5856	23.95	24.0332	25.1009	24.8262	24.7638	24.2362	24.171	24.0836
PC(17:1/22:5)	26.4082	26.562	26.3352	25.3438	25.4861	25.6857	24.3071	24.5284	24.8267	25.3323	25.5565	25.5382
PC(17:1/24:2)	25.3167	25.5855	25.4247	25.9273	26.3505	26.3268	24.1881	23.0519	20.684	24.6809	24.6562	24.6023
PC(18:0/16:0)	30.7271	30.7145	30.7311	30.3649	30.3277	30.2975	30.6839	29.9456	30.3707	30.184	30.1306	30.129
PC(18:0/17:0)	26.2781	26.1129	26.2579	25.0663	25.1016	25.1586	26.6064	26.8033	27.5808	26.1983	25.3188	25.1596
PC(18:0/18:1)	21.8178	22.6575	22.6025	22.146	22.2437	22.1739	31.6847	31.6527	31.7934	21.4592	21.3894	21.6982
PC(18:0/18:2)	26.4585	26.5424	26.4508	29.9485	30.0199	30.0457	32.8197	32.8679	33.0635	26.1251	26.3843	25.9486
PC(18:0/20:3)	29.2146	29.2239	29.22	30.3853	30.4761	30.4976	27.999	27.9058	28.001	28.0072	28.0807	28.0515
PC(18:0/20:4)	28.8154	28.8934	28.8361	28.9425	28.8108	29.0919	29.6909	29.6952	29.8614	26.9537	26.9616	26.849
PC(18:0/22:3)	25.885	26.0882	26.073	27.8768	27.5438	27.5845	24.7552	24.9764	25.2746	23.8112	24.2906	24.3626
PC(18:0/22:4)	29.1742	29.2628	29.2002	29.4289	29.6467	29.6266	27.7592	27.918	28.1815	26.9036	26.9596	27.1516
PC(18:0/22:5)	28.5935	28.4856	28.5604	28.4147	28.5573	28.6201	29.0386	28.9668	29.0784	27.0811	27.2157	27.3007
PC(18:0/24:6)	25.6827	26.0055	25.9418	26.049	26.4126	26.5627	23.6998	23.9614	24.281	24.1405	24.3661	24.3651
PC(18:0e/16:0)	27.8015	27.8903	27.8875	26.8796	26.7773	26.7394	26.9556	27.6745	27.176	28.1013	27.9944	28.0198
PC(18:0e/18:2)	27.3472	27.5393	27.4158	25.5987	25.5086	25.5499	27.3262	27.2835	27.4165	27.6154	27.7134	27.5927
PC(18:0e/20:4)	27.2781	27.4391	27.2812	26.4985	26.5203	26.6342	26.1684	26.2028	26.3893	26.7241	26.8475	26.8308
PC(18:0e/22:1)	26.3914	25.9283	26.553	25.984	25.6978	25.6991	24.2283	23.8389	23.6549	26.692	26.7235	26.62
PC(18:0e/22:4)	27.4979	27.5685	27.5581	27.0173	26.971	26.9998	25.0839	25.0022	25.1061	26.9179	26.8893	26.8777
PC(18:0e/22:5)	28.5317	28.5056	28.2665	27.3243	27.3429	27.4275	27.0199	26.8043	26.7974	28.0259	28.2246	28.1976
PC(18:0e/24:2)	24.2987	24.2739	24.3506	21.9577	22.1589	21.7806	17.0334	16.2533	15.4307	25.3885	25.3939	25.2225
PC(18:0p/16:0)	30.7213	30.8069	30.7492	30.5583	30.4853	30.4527	29.5964	29.5464	29.167	31.7022	31.7281	31.6526
PC(18:0p/18:1)	28.9142	28.9743	28.8286	29.0163	28.9218	28.9131	27.6594	27.415	25.6331	29.9282	29.982	29.8518
PC(18:0p/18:2)	25.1493	25.1847	25.2409	27.7844	27.6984	27.6666	25.5428	24.8854	24.3153	26.6176	25.9033	26.1494
PC(18:0p/20:4)	29.2721	29.3948	29.2488	28.8513	28.8949	28.9462	27.9001	28.4193	28.8559	29.5112	29.5461	29.5241
PC(18:0p/22:0)	22.8412	22.7905	22.7463	20.793	20.4163	20.2288	20.7616	20.8153	21.0145	22.8364	22.3779	22.8384
PC(18:0p/22:4)	26.0842	26.0209	25.9889	24.6612	24.7238	24.9161	26.3953	25.1156	19.1545	24.8167	24.624	24.5828
PC(18:0p/22:5)	26.6596	26.7924	26.6252	26.1216	26.1906	26.2461	22.8307	22.7739	22.8965	26.6996	26.6867	26.6413
PC(18:0p/22:6)	26.4843	26.5992	26.5246	26.5241	26.4675	26.5383	26.6295	26.6033	26.7482	26.7865	26.9557	26.8377
PC(18:0p/24:1)	24.0727	24.172	24.2693	24.0446	23.8876	23.8981	18.7511	21.4072	22.2311	25.3293	25.3801	25.1509
PC(18:1/18:1)	32.6731	32.6353	32.7215	32.6679	32.643	32.6775	30.5393	29.8679	29.2721	33.0173	33.1696	33.1129
PC(18:1/18:2)	32.3773	32.3771	32.3729	33.3072	33.2834	33.322	32.5918	32.4458	32.4989	32.0903	32.1469	32.1249
PC(18:1/20:2)	29.9801	30.052	29.9873	29.4911	29.507	29.573	30.2323	30.1278	30.2143	29.8079	29.8486	29.8408
PC(18:1/21:1)	27.2082	27.1453	27.2152	27.4592	28.0812	27.5299	23.8678	24.9599	25.5736	27.3922	27.4244	27.3365
PC(18:1/22:1)	28.6821	28.7476	28.7819	28.3569	28.3175	28.3612	26.9034	27.1762	27.5015	29.0339	29.0502	28.972
PC(18:1/22:5)	30.0509	29.954	29.8793	29.9228	30.0175	30.0908	29.0321	28.785	28.7492	29.1782	29.1597	29.3677
PC(18:1/22:6)	30.7924	30.9496	31.0403	29.8075	29.9593	30.0195	28.7419	28.5987	28.6541	30.2256	30.3902	30.3062
PC(18:1/24:2)	27.6996	27.7344	27.8662	29.2166	29.1733	29.2122	27.113	27.0081	27.0942	27.2797	27.2825	27.1734
PC(18:1/24:6)	26.4796	26.457	26.3214	27.2753	27.315	27.3989	27.2297	27.1382	27.2346	25.8401	26.2595	26.2582
PC(18:1p/18:1)	26.6181	26.6439	26.4714	26.3627	26.3019	26.3518	28.1444	27.5928	27.9968	26.9918	27.1519	27.0037
PC(18:1p/20:2)	27.3805	27.3891	27.4978	26.7131	26.6522	26.7225	26.7476	27.2101	27.6235	27.1809	27.4426	27.3097
PC(18:1p/22:3)	23.9801	24.4698	24.348	23.5408	23.6966	23.8972	26.4416	26.4008	26.5352	23.1826	23.3008	22.947
PC(18:1p/22:4)	27.3146	27.3351	27.1709	25.5171	25.7753	25.928	26.2321	25.9115	25.8029	25.3459	25.1185	24.8081
PC(18:1p/22:6)	25.5377	25.6177	25.3454	26.4971	26.5393	26.6733	22.7549	22.2891	22.012	24.9308	25.231	24.9839
PC(18:2/14:1)	16.566	17.9777	18.899	20.4892	21.1487	21.2807	24.7668	24.7027	24.8199	16.886	15.8246	17.0449
PC(18:2/22:6)	29.0757	29.114	28.7348	29.9018	30.0418	30.114	27.7229	27.6301	27.7257	27.2858	27.4259	27.4008
PC(19:1/18:1)	29.8474	29.881	29.803	29.2337	29.2305	29.2261	28.2031	28.0101	28.0232	29.7355	29.8546	29.7761
PC(19:1/18:2)	26.7246	26.8922	25.8647	27.7088	27.7629	27.8221	28.4079	28.2871	28.3607	26.331	26.3496	26.3004
PC(19:1/20:4)	26.6644	26.5754	26.5586	26.053	25.9999	26.1319	26.2183	26.0525	26.089	25.4503	25.4975	25.5239
PC(19:1/22:4)	25.312	24.0822	25.5081	24.7194	24.8053	24.8936	24.224	24.292	24.5004	23.6035	23.7796	23.8975
PC(20:0/16:0)	27.1487	27.1339	27.2468	26.5518	26.4827	26.5157	25.9234	26.0265	26.2569	26.4494	26.4697	26.4382
PC(20:0e/16:0)	25.9851	25.9375	26.0094	25.3647	25.2706	25.2312	25.0727	25.58	23.5695	26.0444	26.1214	26.1319
PC(20:0e/22:5)	25.1667	25.3967	25.1597	24.2135	24.3001	24.3586	24.484	23.9966	23.6911	24.6792	24.898	24.6076
PC(20:0e/22:6)	24.0904	24.9501	24.735	23.342	23.3394	23.4237	23.3961	22.5411	21.5258	23.9927	23.9501	24.0305
PC(20:0p/16:0)	24.9034	24.8556	25.2244	23.8889	23.9031	23.8035	22.1223	26.2215	23.2033	24.536	24.4546	24.4334
PC(20:1/18:1)	30.3786	30.5852	30.4977	30.6542	30.5997	30.6175	30.1956	29.7187	29.4272	31.1428	31.2158	31.1513
PC(20:1/22:6)	26.7653	26.718	26.6975	26.3087	26.3948	26.5202	21.2351	23.0253	23.7646	26.4886	26.3478	26.3993
PC(20:2/22:6)	21.2424	21.3231	20.538	22.8367	22.5888	24.1414	25.9545	25.8252	25.8919	19.667	19.9151	19.5806
PC(20:3/22:5)	26.0901	26.0582	25.9563	24.4877	25.1527	24.7991	17.4796	20.2703	21.1031	24.3891	24.6843	24.4778
PC(20:4/22:6)	27.7699	28.0159	27.8875	26.7079	27.0583	27.1114	23.8684	23.8714	24.0368	25.6862	25.5204	25.5842
PC(20:5/18:2)	26.5873	26.5862	26.574	26.0903	26.1631	26.155	27.0514	26.3819	25.7898	24.952	25.0677	24.9746
PC(22:1/22:4)	24.4996	24.6339	24.8245	24.8517	24.8232	25.0812	25.9273	26.0338	26.2662	23.7785	23.2699	23.9821
PC(22:4/22:5)	25.7501	25.6971	25.4071	24.1218	24.4295	24.4469	21.3369	20.706	20.1828	23.4565	23.5201	23.4388
PC(22:4/22:6)	24.2576	24.4152	25.5075	23.112	23.6037	23.653	18.4106	22.7707	23.6622	21.5833	22.1088	22.2676
PC(22:5/18:2)	28.1446	28.2025	28.1105	29.5352	29.7227	29.6903	27.6336	27.4669	27.5027	26.5997	27.0192	26.4571
PC(22:5/20:4)	26.9329	26.9268	26.9567	25.7246	26.0904	26.2281	24.6105	24.6551	24.8484	24.9231	25.1382	25.0404
PC(22:5/22:5)	25.4047	25.6542	25.4814	24.1185	24.4366	24.4687	23.7672	23.5429	23.528	23.3987	23.6265	23.4388
PC(22:5/22:6)	27.2555	27.3208	27.0966	25.8542	26.1657	26.2118	23.7935	23.9274	24.1764	25.2362	25.2957	25.32
PC(22:5/24:2)	24.0948	23.7542	24.0362	25.4	25.5116	25.6798	24.0252	24.1748	24.433	22.4837	22.5334	22.1309
PC(22:6/22:6)	26.5141	26.6147	26.4458	25.3213	25.7382	25.788	22.2992	22.2415	22.3635	24.0047	24.1464	24.0836
PC(24:0/18:2)	25.0507	24.8976	25.1766	25.4227	25.2937	25.2795	25.3778	25.3378	25.4727	24.3885	24.4304	24.2443
PC(24:1/20:4)	26.0058	26.1177	26.2012	25.769	26.0132	25.9197	24.6968	25.443	25.961	25.6706	25.5735	25.7083
PC(24:1/22:4)	24.7519	24.8461	24.9491	24.6593	24.8152	24.9629	25.0905	24.7951	24.7123	23.8916	24.058	23.748
PC(24:1/22:5)	26.1298	26.0955	25.9338	25.8966	25.9923	26.1267	23.9021	23.4512	23.1932	25.2676	25.387	17.2228
PC(24:2/18:2)	23.7593	24.1572	24.2353	24.6292	24.608	24.7571	25.5725	27.0292	27.7173	23.9647	23.9346	23.9344
PC(24:2/20:4)	23.3692	23.4781	23.346	26.5162	26.5857	26.7644	24.3601	25.7814	26.4632	22.7108	22.7548	22.6006
PC(24:4/16:0)	29.5131	28.6038	28.4764	28.336	27.7975	27.9334	24.5006	24.287	24.2818	27.2665	27.3487	27.5798
PC(24:4/17:0)	24.1493	24.1285	24.0273	23.1838	23.7101	23.8759	24.7139	24.2269	23.922	21.5309	21.2502	21.1944
PC(24:4/18:0)	27.2717	27.3815	26.9694	26.702	26.7017	26.7878	24.0643	24.0844	24.2614	27.0615	27.2021	26.6396
PC(24:4/18:1)	27.9451	28.0002	27.9266	26.815	26.8744	27.0376	27.6584	27.7662	27.9995	26.639	26.6567	26.7231
PC(24:4/22:5)	23.818	24.163	23.7986	22.2083	22.0015	22.1953	17.3498	16.0577	16.5632	17.987	18.037	18.7115
PC(24:5/18:1)	28.4932	28.5318	28.1837	27.0903	26.9979	27.1182	25.8057	25.9827	26.2565	26.9176	26.9974	26.8125
PC(25:1/18:1)	25.9415	25.9681	26.0075	24.9357	25.1169	24.8495	25.6744	25.7487	25.9611	25.875	25.911	25.9839
PC(25:1/18:2)	24.8748	24.875	25.0053	24.9587	25.0311	25.1064	24.5178	24.8333	25.18	24.2476	24.157	24.7397
PC(26:0/16:0)	27.4901	27.3323	27.422	26.2247	26.1095	26.1314	25.7548	25.6012	25.6481	26.86	26.8376	26.7182
PC(26:0/18:2)	26.2129	26.2825	26.2821	25.3897	25.225	25.2639	25.5523	25.5189	25.6586	25.727	25.6168	27.7721
PC(26:0/20:4)	26.3394	26.3085	26.5001	27.7409	26.9422	27.6894	23.1868	23.2081	23.3859	25.429	25.4443	25.293
PC(26:0/22:6)	24.6458	24.6293	24.1411	22.9936	22.9	23.0081	19.3487	18.796	18.3981	23.5986	23.7389	23.5516
PC(26:1/16:0)	29.1188	29.0712	29.1741	27.9447	27.8348	27.8673	26.8496	26.8339	26.9862	29.0539	28.4803	28.9456
PC(26:1/16:1)	28.8626	28.8556	28.8599	28.0711	27.9276	28.0235	25.6756	24.5919	22.6176	28.993	28.9935	28.9161
PC(26:1/20:3)	25.6528	25.458	25.7649	24.7908	24.6353	24.5512	24.3826	23.3429	21.624	24.8615	24.4228	25.1139
PC(26:1/20:4)	27.1912	27.2068	27.2735	26.1237	26.0649	26.1509	24.6677	24.7827	25.0204	26.7195	26.9166	26.8568
PC(26:1/20:5)	24.0405	24.0747	24.3724	25.3826	25.5223	25.5893	15.5726	17.9175	18.7171	23.6182	23.9039	23.7672
PC(26:1/22:4)	23.1535	25.8002	25.8238	24.1773	24.3529	24.1858	22.8439	23.0069	23.2729	24.9972	25.0629	24.5112
PC(26:1/22:5)	25.9702	26.1657	26.1148	25.2877	25.1964	25.2684	24.1281	24.2536	24.4974	25.6943	25.7661	25.5231
PC(26:1/22:6)	25.6641	25.6667	25.7434	24.3394	24.3167	24.3358	21.7191	21.7814	21.9861	25.2642	25.2193	25.301
PC(26:2/22:5)	24.9417	24.51	24.6488	25.0538	25.116	25.3179	22.127	21.8132	21.7116	23.4026	23.5689	23.5455
PC(26:4/20:4)	23.6582	23.4211	23.6337	22.83	23.1676	23.3176	24.3548	24.2017	24.2489	20.502	20.2592	21.0145
PC(26:5/18:1)	27.2039	27.0589	26.5459	25.1994	25.134	25.1642	26.6541	26.6477	26.8065	23.7324	24.9444	23.987
PC(26:5/18:2)	24.2152	23.9422	23.4183	24.4346	24.5798	25.0716	26.2524	26.1839	26.2978	22.6584	23.2581	23.236
PC(27:1/18:1)	25.3583	25.2795	25.3876	24.0824	23.9688	24.0731	21.8811	22.0952	22.3897	25.4494	25.393	25.3496
PC(28:0/16:0)	24.3541	24.1331	24.2877	23.3849	23.2117	23.2766	20.7792	21.1718	21.5548	23.9972	23.7342	23.7918
PC(28:1/22:4)	22.6582	22.6787	22.6121	20.7235	20.5777	20.9607	18.1128	17.341	16.5375	22.0548	21.9385	22.1127
PC(28:2/18:2)	24.5675	24.5154	24.5639	23.5057	23.5132	24.9988	24.539	24.7953	25.1123	22.1621	24.1105	24.062
PE(12:0p/20:4)	23.6272	23.7161	23.8014	22.1912	22.5094	22.5876	24.0704	25.2201	23.9487	21.4734	21.8906	21.9609
PE(12:0p/22:6)	22.9687	23.1139	22.8169	21.9284	22.1612	22.2977	22.6507	22.5864	22.7035	21.3214	20.9349	21.3879
PE(14:0/18:2)	23.5366	23.2607	23.3769	26.4072	26.3954	26.2699	21.3716	21.4281	21.6291	23.0178	23.5748	23.0965
PE(14:0/20:4)	25.8279	25.3502	25.5357	25.4111	25.38	25.3811	25.6595	28.7464	25.4342	24.604	24.6127	24.7992
PE(14:0/22:6)	24.7333	24.7988	24.3781	23.9733	23.706	24.1771	23.6636	23.4462	23.4377	23.8265	24.0774	23.9251
PE(14:0p/20:4)	24.9638	24.9138	24.8749	24.1509	24.2053	24.2588	24.2827	30.8993	24.1919	23.8721	23.8483	23.7814
PE(16:0/18:1)	31.1949	31.2497	31.3	31.2143	31.153	31.1133	30.399	30.3196	30.4254	31.4709	31.3674	31.4107
PE(16:0/20:4)	29.5438	29.6576	29.5968	31.2425	31.2178	31.2467	29.6205	29.1992	29.4557	29.2457	29.2695	29.2097
PE(16:0/20:5)	26.9278	26.8348	26.8825	25.7318	25.6828	25.7544	26.9038	27.8821	26.6924	26.7543	26.5918	26.5621
PE(16:0/22:4)	28.2624	28.7807	28.5332	27.4534	27.4932	27.4891	28.9705	28.8209	28.871	28.116	28.2404	28.1014
PE(16:0/22:6)	29.5456	29.5318	29.5324	28.8211	28.9524	28.9632	28.5755	28.4502	28.52	28.9262	28.945	29.1149
PE(16:0e/20:5)	23.7584	23.9165	23.8184	22.4815	22.4245	22.4884	27.5626	26.2819	20.2091	22.9392	22.6581	23.0888
PE(16:0p/17:1)	24.8373	24.966	25.0939	24.7079	24.6561	24.6194	25.0044	25.0471	24.9679	25.0685	25.1069	24.8568
PE(16:0p/18:1)	29.7747	29.7564	29.647	29.6564	29.5308	29.4985	29.822	29.0802	29.6254	30.3109	30.2489	30.2391
PE(16:0p/19:1)	26.7226	26.721	26.7726	26.3901	26.2997	26.2741	26.3278	30.6975	26.1939	27.1587	27.196	27.121
PE(16:0p/20:3)	27.9305	27.8201	27.8607	29.3145	29.1925	29.1606	28.3793	29.6721	28.5389	28.4658	28.6235	28.252
PE(16:0p/20:4)	31.6069	31.5553	31.6747	31.3217	31.2477	31.2676	32.4117	32.2768	32.8112	31.6744	31.5856	31.637
PE(16:0p/20:5)	29.0973	29.1776	29.1489	28.5264	28.4826	28.4702	29.4401	28.8947	29.3663	29.243	29.289	29.286
PE(16:0p/21:2)	23.7543	25.4078	25.4641	25.0549	24.8358	24.75	21.2043	20.3273	21.2478	25.1079	25.2694	25.0489
PE(16:0p/21:3)	26.1142	25.9366	24.821	26.1128	26.0005	25.9673	26.1816	28.0176	25.912	25.6486	25.7154	25.7148
PE(16:0p/22:4)	30.4143	30.4342	30.4317	29.8774	29.8508	29.8685	26.345	26.0978	26.0618	29.8947	30.0027	29.9045
PE(16:0p/22:6)	30.6881	30.6121	30.6622	30.3262	30.2994	30.3089	31.3503	30.8235	31.5666	30.7965	30.7867	30.7734
PE(16:1/14:0)	24.8803	24.7988	24.7175	24.9628	24.9502	24.8992	23.0121	22.4742	22.0982	25.5742	25.4161	25.567
PE(16:1/18:2)	24.8836	24.8267	25.0082	29.0652	28.7226	28.697	24.2685	27.0806	22.305	23.6688	25.6158	25.2494
PE(16:1/22:0)	27.7497	27.6718	27.8347	27.8089	27.7703	27.7599	23.7207	23.6723	23.8011	27.7872	27.7535	27.8159
PE(16:1/22:6)	27.8292	27.8898	27.6653	28.979	28.9659	29.0718	26.6144	27.2132	26.5836	27.6312	27.8354	27.8708
PE(16:1p/20:4)	26.5133	26.5456	26.6515	26.1176	26.2243	26.268	24.3745	24.4061	24.5907	26.6635	26.5747	26.4995
PE(16:2/18:1)	24.1244	24.3374	23.5751	26.7322	26.7548	26.7852	24.8293	24.9377	25.1713	24.1438	24.6122	23.8039
PE(17:0/20:4)	27.9587	28.0087	28.0248	27.0676	27.0831	27.1097	27.0452	26.8499	26.8611	26.9304	26.8616	26.8791
PE(17:1/16:0)	27.5782	27.5287	27.5953	27.132	27.0791	27.1203	26.9545	27.3876	27.1447	27.3192	27.4397	27.2487
PE(17:1/16:1)	25.8257	26.4907	26.4509	25.3426	25.336	25.014	24.8245	24.6968	24.7647	25.938	25.9909	26.1744
PE(17:1/24:0)	24.7445	24.9142	24.7069	25.3746	25.3287	25.4789	25.3226	24.8887	24.6518	25.0894	25.086	25.3885
PE(17:1/24:1)	24.9534	24.8735	25.0073	25.4442	25.2136	25.3761	25.8778	25.9251	26.1201	25.3056	25.2941	25.5433
PE(18:0/18:2)	30.0686	30.0576	30.0201	29.814	29.7574	29.7227	30.7185	30.5469	30.5786	29.7538	29.7309	29.7405
PE(18:0/20:2)	28.705	28.5904	28.7744	28.8199	28.774	28.7602	28.5762	29.3658	28.5774	29.6414	29.6202	29.6289
PE(18:0/20:3)	28.7923	28.8036	28.7886	30.0545	30.0295	29.8901	30.7994	30.4146	30.9875	28.5988	28.5078	28.9137
PE(18:0/20:4)	32.3485	32.378	32.3946	31.7825	31.7736	31.2292	32.5293	32.0322	32.8344	31.7891	31.7261	31.7878
PE(18:0/21:3)	25.656	25.6457	25.6123	25.067	25.2386	25.3013	25.4715	25.2182	25.1764	24.7741	24.6853	25.0843
PE(18:0/22:3)	27.7567	27.7776	27.7899	27.8453	27.8398	27.7617	27.4739	27.2035	27.1452	27.2942	27.2478	27.2446
PE(18:0/22:4)	30.2548	30.2024	30.2787	30.2242	30.2354	30.2001	30.376	30.2264	30.2764	28.7474	28.7253	28.7036
PE(18:0/22:5)	29.8374	29.8997	29.7113	29.463	29.4942	29.4818	30.8095	30.6481	30.6884	29.1492	29.2275	29.2172
PE(18:0/22:6)	30.5326	30.6238	30.5826	29.9887	29.996	30.0025	29.6048	28.4008	25.2434	29.9452	29.9033	29.9099
PE(18:0e/20:4)	26.3525	26.3718	26.4622	25.6427	25.64	25.6491	28.5419	29.8805	28.3018	26.1444	26.1612	26.1026
PE(18:0e/22:6)	30.5519	30.679	30.6696	30.0079	29.9694	30.0041	29.92	29.7758	29.8304	29.9906	30.4281	30.2593
PE(18:0p/18:2)	29.2256	29.1595	29.1781	29.2498	29.1755	29.1568	29.1314	28.874	28.7044	29.7541	29.735	29.7735
PE(18:0p/19:3)	22.6513	22.8077	22.5023	22.0327	21.8581	21.8529	19.62	18.743	19.6635	22.5391	22.3916	22.4149
PE(18:0p/20:0)	22.3834	21.8773	22.083	22.614	22.6543	22.5174	22.4215	22.3044	22.3809	22.3144	22.0141	22.1094
PE(18:0p/20:1)	27.7982	27.4836	27.8376	27.8505	27.7306	27.714	26.6739	26.3884	26.3153	28.7164	28.6835	28.7018
PE(18:0p/20:2)	25.6943	25.7013	25.7819	27.1376	27.0153	27.0317	28.7774	28.2146	28.5196	26.4563	26.3171	26.2743
PE(18:0p/20:3)	28.3261	28.1683	28.3732	28.8638	28.7982	28.7954	28.1129	30.5213	28.0348	28.3297	28.1447	28.2499
PE(18:0p/20:4)	31.2791	31.2605	31.2739	30.447	30.4064	30.3507	32.488	32.0923	32.8791	30.7802	30.725	30.7266
PE(18:0p/20:5)	29.098	29.2638	29.2317	28.2686	28.212	28.2376	32.6775	31.9402	32.5302	28.9717	29.0853	28.9316
PE(18:0p/21:1)	24.1436	24.0203	24.0744	23.9037	23.7335	23.7145	23.842	28.5965	24.1837	24.5453	24.5472	24.6302
PE(18:0p/21:3)	24.846	24.7942	24.9418	24.3633	24.3396	24.2525	24.9031	25.7959	24.655	24.5817	24.3582	24.5038
PE(18:0p/22:1)	25.7466	25.5998	25.7503	25.7264	25.649	25.6144	24.9861	24.8433	24.899	26.3535	26.3141	26.358
PE(18:0p/22:2)	26.679	26.506	26.6834	26.7182	26.6257	26.5991	26.5957	26.4612	26.5237	27.6787	27.6517	27.659
PE(18:0p/22:4)	27.6845	27.6965	27.6496	27.1736	27.1238	27.1809	30.0322	29.3035	29.8905	27.3459	27.4149	27.3122
PE(18:0p/22:5)	30.3292	30.2559	30.2307	29.5665	29.5148	29.4986	31.308	30.9235	31.7469	29.893	29.9575	30.1163
PE(18:0p/22:6)	30.4512	30.4542	30.5083	29.7221	29.6823	29.6618	31.2478	30.5213	31.1384	30.007	29.9774	29.9988
PE(18:0p/23:3)	23.01	23.2619	23.0246	22.4758	22.4689	22.425	24.1173	23.7759	23.6453	22.0513	22.2306	21.9599
PE(18:0p/24:6)	25.9068	25.9836	25.7559	25.3357	25.3432	25.1994	28.8244	28.6802	28.7347	25.7322	25.7214	25.7542
PE(18:1/18:2)	30.6208	30.5542	30.5653	29.064	29.0418	29.09	30.9108	30.409	31.0885	29.8908	29.9535	29.9758
PE(18:1/20:4)	31.8234	31.8317	31.7533	31.0999	31.2124	31.2383	30.2965	29.563	30.1125	31.2892	31.4268	31.373
PE(18:1/21:1)	25.2132	25.3147	25.5078	25.7731	25.6493	25.937	22.9964	24.075	24.6855	25.7662	26.0646	26.1441
PE(18:1/22:1)	27.7993	27.6741	27.8588	28.0402	27.98	27.9728	28.473	27.9614	27.6229	28.4739	28.4444	28.0872
PE(18:1/22:2)	26.3403	26.3025	26.3136	28.754	28.7077	28.7027	28.2374	28.152	28.2533	24.6182	25.5312	25.5779
PE(18:1/22:5)	29.5367	29.5202	29.3626	28.9234	28.9967	28.9978	29.2274	28.378	27.3782	28.852	28.9991	28.9644
PE(18:1/22:6)	31.0421	31.071	30.9552	30.1764	30.2695	30.3537	30.2341	30.0613	30.0919	30.4282	30.5348	30.5152
PE(18:1p/17:1)	24.4672	24.7279	24.732	24.3479	24.3063	24.2892	25.9277	29.5046	25.9109	24.7824	24.946	24.6746
PE(18:1p/20:4)	31.708	31.6923	31.7319	31.3853	31.3481	31.3663	27.9692	29.6593	30.9793	31.8042	31.8387	31.8422
PE(18:1p/20:5)	28.2366	28.162	28.0717	28.4115	28.4049	28.4074	27.1486	26.2301	25.0185	28.0965	28.259	28.2899
PE(18:1p/21:2)	23.2273	23.0541	23.0731	25.1352	25.0356	24.9918	23.8779	23.5876	23.5099	23.462	23.3533	23.3726
PE(18:1p/22:3)	25.006	24.5334	24.964	25.0103	24.9031	24.97	26.3353	26.2412	26.3357	25.3567	25.4057	25.4189
PE(18:1p/22:5)	29.2386	29.3141	29.1982	28.8289	28.8332	28.8118	31.4465	30.5877	30.9857	29.6294	29.7003	29.5797
PE(18:1p/22:6)	29.8883	29.9249	29.8228	29.5559	29.5294	29.5764	31.1932	30.6475	31.2487	29.9977	30.062	30.067
PE(18:1p/24:2)	24.2621	24.2733	24.474	24.0246	24.0924	24.2066	25.1287	25.0187	25.1008	23.7216	24.7056	24.1139
PE(18:1p/24:6)	26.5664	26.8021	27.0584	26.7524	26.8047	26.8667	29.0847	28.0893	26.5822	26.8161	26.8605	27.1957
PE(18:2/21:1)	22.9128	23.6597	23.8286	25.4427	25.2668	25.211	21.4893	25.5824	26.4679	21.2146	22.8874	22.9806
PE(18:2/22:6)	27.9656	28.0014	27.7679	30.335	30.574	30.6289	28.3134	28.1584	28.204	26.1626	25.9227	26.2948
PE(18:2p/20:5)	24.7006	24.9531	24.59	27.1956	27.2702	27.4375	24.7941	24.6827	24.7638	23.1041	23.8166	23.1173
PE(18:2p/21:3)	27.2997	27.4458	27.4335	26.8489	26.8217	26.8313	29.1856	29.6982	28.8956	27.0114	26.8659	26.8922
PE(18:2p/22:5)	21.8771	20.207	22.693	28.1354	28.112	28.2185	25.3258	27.0622	26.6757	20.2356	14.7013	19.9196
PE(18:2p/22:6)	26.4671	26.3201	26.2541	29.5298	29.5889	29.6421	27.2874	26.3432	26.4496	25.2754	25.7422	25.3966
PE(18:2p/24:6)	25.3714	25.5488	25.3854	26.0552	26.2837	26.3881	23.4908	23.6664	23.9394	22.5851	23.0312	22.8453
PE(18:3/22:6)	23.1577	23.2117	23.3564	20.5188	21.1155	21.3155	20.3468	21.7756	22.4587	18.9073	18.8227	18.6218
PE(19:0/18:1)	26.4866	26.5717	26.567	26.4527	26.2194	26.1368	26.9173	26.8183	26.7697	25.9828	25.9239	25.9763
PE(20:0/16:0)	22.0361	21.8472	21.8971	22.7102	22.7152	22.6417	22.8451	22.7003	22.7544	19.316	20.9091	20.7189
PE(20:0/20:4)	26.6656	26.4035	26.5374	25.8875	25.9069	25.8809	24.047	23.3413	22.6795	26.0326	25.9274	25.9404
PE(20:0/22:4)	24.0503	24.0017	24.2005	26.0238	25.9446	25.9367	24.8672	24.3657	24.0411	22.8238	23.0704	22.9989
PE(20:0p/20:4)	30.1777	30.1844	30.2609	29.6682	29.6028	29.6619	30.175	29.9348	29.9877	29.3066	29.2604	29.1546
PE(20:0p/22:4)	25.6214	25.4076	25.5776	25.4201	25.4669	25.5419	26.1288	26.6971	27.1528	24.51	24.0774	24.3701
PE(20:0p/22:5)	26.421	26.4345	26.4409	26.1148	26.0004	25.9185	27.6063	27.4157	27.4309	26.1041	26.007	25.6675
PE(20:0p/22:6)	26.2587	26.2024	26.2984	26.0462	26.038	25.9377	26.4673	26.0479	25.8288	25.5335	25.4022	25.304
PE(20:1/22:6)	26.6054	26.5608	26.4848	26.1793	26.1225	26.2146	26.1863	26.0666	26.1409	26.0976	26.1943	26.4105
PE(20:1p/22:4)	27.021	26.9734	27.1176	25.0003	25.083	25.6394	26.791	26.6091	26.632	25.8082	25.6933	23.6112
PE(20:2/22:6)	25.1066	25.0839	25.1189	26.5749	26.7902	26.6577	26.949	26.7881	26.8288	23.3658	23.1903	23.3592
PE(22:0/18:2)	23.1194	22.9114	23.0963	24.1815	24.1535	24.157	19.045	21.9828	22.8242	23.3159	23.0928	23.1073
PE(22:1/20:4)	26.1812	26.2401	26.3272	26.3599	26.3541	26.3848	23.8849	24.2461	24.6146	27.0058	26.8055	26.8399
PE(22:5/18:2)	27.0217	27.5121	27.5562	28.8608	28.9829	29.0476	27.2696	27.017	26.9758	27.0316	26.9681	27.0205
PE(24:0/18:2)	25.7724	25.5725	25.7591	25.8337	25.7586	25.7756	26.2397	26.0006	25.9722	27.5325	25.7983	25.7351
PE(24:0/20:3)	23.3473	23.213	23.3447	26.1787	26.2126	26.19	26.0369	26.554	26.9898	23.7333	23.7631	23.8224
PE(24:0/20:4)	26.8967	26.7004	25.7931	26.7597	26.7378	26.7029	26.159	26.7923	27.272	26.8621	26.7564	26.8791
PE(24:0/22:4)	24.1521	24.1758	24.2998	24.4126	24.4437	24.2841	23.034	22.682	22.5399	23.8349	24.061	24.0194
PE(24:1/20:4)	26.2579	26.4358	26.5987	26.5548	26.498	26.4806	25.8837	25.3606	25.0059	27.1117	27.135	27.2733
PE(24:4/18:0)	27.1104	27.0922	27.1991	27.3459	27.071	26.9626	27.9342	27.6683	27.6145	25.3905	25.3122	26.1016
PE(24:4/18:1)	26.788	26.7441	26.7488	25.8886	26.0471	26.1584	24.347	24.3589	24.5303	25.4784	25.4196	25.6115
PE(24:5/18:0)	25.1905	25.0324	24.9478	25.2232	25.0604	25.2289	27.5821	27.6083	27.7894	24.6153	24.7515	24.7344
PE(25:0/18:1)	24.4644	24.4393	24.3971	24.6794	24.7381	24.6336	25.2294	24.9024	24.7871	25.032	24.8768	24.9618
PE(25:0/20:4)	22.7329	22.4868	22.6265	22.521	22.5252	22.7266	22.1169	20.8972	17.4632	22.661	22.7421	22.488
PE(26:0/18:1)	26.2181	25.9371	26.0542	26.3899	26.326	26.2683	26.3315	26.1539	26.1804	27.0179	26.8637	27.0188
PE(26:0/20:4)	25.0783	24.956	25.0406	24.4769	24.4484	24.4443	25.2771	25.0081	24.9513	25.1144	25.0535	25.1306
PE(26:0/22:4)	22.6507	22.3928	22.6149	22.2309	22.2517	22.2301	23.0092	22.7436	22.69	22.4846	22.2639	22.478
PE(26:0/22:5)	22.5748	22.5363	23.2226	22.2229	22.1552	22.2407	21.5604	20.5197	18.7952	23.4313	23.3397	23.607
PE(26:0/22:6)	23.5473	23.4005	23.5334	23.0258	23.0197	23.0439	22.939	22.967	23.1493	23.8231	23.8193	24.1079
PE(26:2/17:1)	24.2051	24.1383	23.931	23.6653	23.9977	24.4035	18.3961	23.5809	24.4851	24.5651	24.6035	24.6323
PE(26:2/20:4)	23.516	23.3651	23.0906	23.561	24.0013	23.6802	23.9941	23.859	23.9211	23.4696	23.5568	23.4012
PE(26:2/22:5)	24.1244	24.0288	24.1358	24.3477	24.27	24.2213	22.2641	22.1272	22.1877	23.8491	23.814	23.8424
PE(26:2/22:6)	22.9473	22.8264	22.8614	23.6446	23.7321	23.7655	25.0227	24.6125	24.4042	22.7586	22.6413	22.694
PE(27:1/18:1)	22.1476	22.2879	22.7237	22.4639	22.4528	22.4242	22.9005	22.632	22.5757	23.362	23.225	22.7224
PEt(16:0/16:1)	28.807	28.5834	28.8047	28.3848	28.2674	28.1996	27.006	28.3178	27.1395	29.4169	29.3057	29.3668
PEt(16:0/18:1)	28.3407	28.3672	28.3336	27.8946	27.7888	27.8171	25.657	26.2138	25.7396	28.6426	28.5463	28.7193
PEt(16:1/14:0)	27.1733	26.7172	27.1874	26.5034	26.48	26.5186	25.0284	27.5224	25.2177	27.989	27.4672	27.8756
PEt(16:1/16:1)	27.297	27.4538	27.3729	27.4589	27.4421	27.3364	27.212	27.9438	26.9872	27.7828	27.6576	27.8808
PEt(16:2/18:2)	25.4795	25.3414	25.2782	28.0651	28.0881	28.0736	26.3751	30.309	26.2189	24.9689	24.3381	24.3955
PEt(18:0/18:1)	24.6937	24.547	25.11	23.9838	23.9167	24.001	25.2192	28.5746	23.7063	24.8869	25.2048	25.1928
PEt(18:2/18:2)	24.2407	24.0732	23.0602	25.1234	25.2045	25.1444	26.0944	30.5193	23.9138	23.0818	23.1756	22.8831
PEt(20:1/22:2)	25.1819	25.1765	25.1958	24.3222	24.1951	24.2024	24.88	23.7376	21.314	25.7695	25.7501	25.7482
PEt(42:4)	26.8611	26.8498	27.0663	27.2625	27.244	27.1853	28.6278	28.5172	28.5988	27.9975	27.3846	27.3564
PEt(47:10)	22.8	25.1945	25.4773	23.8447	23.7529	23.6812	25.1498	24.3059	23.3214	22.7788	22.6563	23.0705
PEt(47:9)	25.268	25.1491	25.4164	25.1724	25.0665	24.9488	23.3416	24.1767	24.7222	24.1486	24.2562	24.2921
PEt(49:8)	22.3229	22.1181	21.9318	24.5738	24.2533	23.9161	23.9633	24.078	24.3153	22.1027	19.7235	22.3955
PG(14:0/22:6)	22.0205	22.1672	22.2631	20.4698	20.3397	20.4862	19.3508	21.8345	18.9534	22.6582	22.6387	22.7528
PG(15:0/16:0)	22.352	23.0161	22.9538	22.6103	22.5086	22.6978	23.8604	25.7037	23.9074	22.0522	21.7555	20.5937
PG(15:0/18:1)	27.0411	27.0761	26.4312	26.127	26.3186	26.3003	28.5051	29.6155	28.5764	26.4007	26.3133	26.2293
PG(16:0/12:0)	22.8536	23.0003	22.8852	22.7025	22.6665	22.6968	22.9534	22.7881	22.825	22.8752	22.8918	22.8141
PG(16:0/14:0)	25.7227	25.7676	25.132	24.4686	25.1596	25.2155	25.3103	25.5257	25.1711	25.7038	25.4345	25.2704
PG(16:0/16:0)	27.659	27.6237	27.6947	27.2016	27.1671	27.091	29.1833	30.5883	30.0023	27.6845	27.5209	27.5829
PG(16:0/18:1)	31.7533	31.8197	31.8144	31.1267	31.1517	31.1577	31.3303	30.7933	31.5338	31.7728	31.7407	31.6909
PG(16:0/18:2)	24.0503	22.9007	22.8188	28.651	28.5831	28.5886	29.7517	29.8062	30.5	23.2579	24.5168	24.717
PG(16:0/20:4)	26.4875	26.5924	26.5998	29.0605	29.1026	29.0587	26.7529	26.1527	26.7319	25.5206	25.4342	25.4716
PG(16:0/22:6)	26.9157	27.1379	26.6947	25.618	25.4588	25.5192	24.6908	24.6127	24.7194	26.8118	27.151	26.8478
PG(16:1/14:0)	23.3777	23.3527	23.143	23.8666	23.7823	23.861	23.8728	23.7933	23.899	24.2048	24.1821	24.1384
PG(16:1/18:1)	29.0392	29.1169	28.9396	28.4109	28.5253	28.5316	24.6574	24.4678	24.4839	29.6582	29.6809	29.681
PG(16:1/18:2)	24.783	25.0617	24.7185	25.4983	25.5075	25.57	25.9155	26.8429	25.7129	26.0002	26.0284	26.0496
PG(16:1/20:4)	24.2681	24.5793	24.415	24.3284	24.4481	24.33	20.5824	20.7206	20.9721	24.5671	24.4823	24.3841
PG(16:1/22:6)	26.0634	26.1914	26.0484	25.3902	25.3746	25.4444	24.8136	24.6941	24.7686	27.0873	27.197	27.1543
PG(16:2/18:2)	18.0805	19.3852	15.0395	20.1646	20.1165	20.2405	18.2637	17.6597	17.1815	19.6481	19.7712	19.2765
PG(16:2/22:6)	21.6018	20.9194	20.6635	19.3557	18.8466	19.1306	20.5033	19.3781	17.1039	20.8822	20.6831	20.2219
PG(17:0/18:1)	28.1526	28.147	28.2124	27.7679	27.7576	27.6591	27.7143	27.5226	27.7326	28.773	28.7302	28.6181
PG(17:1/14:0)	22.6978	19.8417	22.1972	20.9648	21.6157	21.307	22.4195	22.2389	22.2627	21.4734	20.3952	20.5598
PG(17:1/18:1)	29.7123	29.8021	29.5824	29.1646	29.0817	29.0879	27.6449	27.7753	27.6481	30.6959	30.766	30.7202
PG(17:1/18:2)	24.694	25.0959	24.8046	25.6349	25.4877	25.4543	25.1673	25.6067	24.6493	24.3336	24.7769	24.5673
PG(17:1/20:4)	23.4877	23.3561	23.0642	22.2881	22.7539	23.2252	19.1782	19.163	19.3157	20.865	21.3209	21.356
PG(17:1/22:6)	25.4675	25.5979	24.8798	24.343	24.471	24.5103	24.4953	23.2133	16.9582	25.3736	25.2128	25.2691
PG(18:0/16:0)	28.2857	28.5062	28.4189	27.6226	27.5698	27.5248	30.7838	30.1566	30.7094	28.1985	28.1454	27.9888
PG(18:0/18:1)	29.9224	30.0222	30.0168	29.7918	29.8021	29.6769	29.2175	28.5485	29.2103	30.1938	30.0454	30.0639
PG(18:0/20:4)	26.6036	26.6051	26.6472	27.0017	27.3246	27.2771	23.9693	24.6783	25.1841	24.8968	24.9802	23.5969
PG(18:0/22:6)	27.364	26.9225	27.2677	26.3774	26.4237	26.5493	25.3235	25.2144	25.2973	26.2118	26.1221	26.1291
PG(18:1/18:1)	30.9061	31.0053	30.9211	30.7337	30.7116	30.8161	30.1448	29.8206	30.6799	31.7767	31.8074	31.7816
PG(18:1/18:2)	29.1949	29.3473	28.8997	32.1907	32.1776	32.174	30.2578	29.9601	30.1703	29.9383	29.9195	29.8789
PG(18:1/20:2)	27.0213	27.1119	27.2284	27.4272	27.4278	27.365	26.4758	26.8236	27.1859	28.3531	28.3745	28.2801
PG(18:1/20:3)	28.4279	29.6054	28.9724	28.5099	28.4918	28.5651	26.0143	26.3723	26.7393	29.563	29.9765	29.5804
PG(18:1/20:4)	27.7722	27.9542	27.7486	27.5258	27.6341	27.7331	26.0344	25.9684	26.0843	27.5482	27.556	27.7688
PG(18:1/22:5)	28.0932	28.2126	27.9036	27.1052	27.1278	27.114	27.1229	26.9974	27.0671	28.2121	28.1961	28.1326
PG(18:1/22:6)	30.1421	30.3132	30.0424	29.2942	29.3065	29.3184	28.8016	28.6515	28.7013	30.3977	30.3808	30.4986
PG(18:2/18:2)	25.7656	26.0892	25.6233	26.9464	26.9631	26.9724	29.3546	29.2459	29.329	26.1579	25.9971	26.1977
PG(18:2/22:6)	28.4	28.4483	28.1461	28.9225	29.0078	29.1085	30.5652	30.4304	30.4926	28.0527	28.1235	28.112
PG(18:3/18:2)	21.1215	21.3797	21.3884	22.2513	22.1594	22.167	23.6661	23.5453	23.6189	22.1127	22.4757	22.5116
PG(18:3/22:6)	23.4479	23.9609	23.2127	21.6776	21.6631	21.7162	23.7066	23.8316	24.0752	22.1798	22.4869	22.1892
PG(19:1/18:1)	25.8449	25.8507	25.6565	25.6096	25.5437	25.3738	26.1834	26.2945	26.5297	26.7748	26.8585	26.7832
PG(19:1/22:6)	25.4793	26.328	25.3447	25.3592	25.284	25.2691	28.9312	27.65	21.5027	25.3976	25.5372	25.6764
PG(19:2/18:2)	20.193	19.8378	20.1099	26.0037	26.151	26.1317	23.5592	22.2994	17.7158	20.7519	21.496	21.2141
PG(19:2/22:6)	23.4743	23.2993	23.0645	21.2357	21.2489	21.3975	25.0998	24.9129	24.9313	22.9135	22.8131	23.0496
PG(20:1/22:6)	24.5275	24.6922	25.1081	23.5857	23.6936	23.9322	27.1002	26.9126	26.9305	24.3195	24.3545	23.4905
PG(20:2/22:6)	26.781	26.8328	26.761	26.6489	26.9161	26.3977	22.0092	21.7382	21.6794	26.2661	26.1161	26.5045
PG(20:3/22:5)	24.4155	24.1349	23.7931	23.2271	23.4524	23.6315	22.8455	22.7239	22.7968	23.702	23.5861	23.3449
PG(20:3/22:6)	27.0145	27.0946	26.9027	26.2329	26.6078	26.5213	25.2082	25.0907	25.1669	26.3262	26.2696	26.3678
PG(20:4/22:6)	26.1104	26.2424	26.0667	25.3555	25.613	25.7725	23.1782	22.3847	21.5303	25.3948	25.4236	25.3883
PG(20:5/22:6)	22.9864	22.7025	23.1135	21.0191	21.3849	21.3728	24.4909	24.3564	24.4188	22.8577	22.4242	22.3468
PG(22:4/22:5)	22.9186	22.9321	22.7199	20.6276	21.1443	21.3245	23.2545	23.1323	23.2047	21.4927	21.7666	21.7486
PG(22:4/22:6)	23.6972	24.0513	23.762	22.1623	24.2253	22.7204	26.2188	25.9636	25.92	23.2381	23.109	22.6646
PG(22:5/22:5)	24.0413	24.1948	23.7245	22.3345	22.4179	22.5292	23.7595	23.7237	23.8617	22.7748	22.9445	22.9532
PG(22:5/22:6)	27.8169	27.9383	27.7235	26.1524	26.5218	26.5017	28.7751	28.5078	28.4525	26.8947	26.9617	26.966
PG(22:6/22:6)	29.6682	29.8002	29.5853	28.197	28.4751	28.5663	30.0233	29.8772	29.9303	28.55	28.6267	28.5959
phSM(d16:1/16:0)	20.4996	20.0754	18.7064	18.6658	19.0839	19.1883	17.1598	18.6103	19.2974	20.3595	19.7651	18.9409
phSM(d16:1/18:1)	24.2826	24.2631	24.0829	24.2892	24.3444	24.372	21.065	20.7316	20.6096	24.8801	24.2777	24.2571
phSM(d18:0/16:1)	23.2809	24.5693	23.4894	24.4309	24.4949	24.4768	23.2531	23.3028	23.4994	24.936	24.0804	24.6022
phSM(d18:1/16:0)	21.5184	21.395	21.1704	21.4096	21.4037	21.5508	17.8246	22.1574	23.0483	22.2578	21.9104	22.204
PI(16:0/19:3)	22.0263	21.943	22.32	22.3528	22.683	22.3768	17.5486	18.7857	19.4317	23.5847	23.5843	23.6218
PI(16:0/20:3)	25.9962	25.7998	26.0396	26.2798	26.0901	26.1041	26.2261	26.0915	26.154	26.4926	26.8659	26.6731
PI(16:0/20:4)	31.505	31.415	31.3724	31.2374	31.268	31.2412	29.2169	29.0025	28.9966	31.4792	31.434	31.4257
PI(16:0/20:5)	25.9362	25.8944	25.9997	24.9756	24.9963	24.9594	25.9002	25.6373	25.5863	26.2645	26.2484	26.3032
PI(16:0/22:6)	27.8483	27.8119	27.8242	27.8563	27.8002	27.6803	27.028	26.768	26.7199	28.0579	28.0106	28.0733
PI(16:1/18:1)	30.7861	30.7789	30.7968	31.1056	31.0825	31.0612	29.3692	28.0873	21.8596	32.2303	32.177	32.1902
PI(16:1/18:2)	25.3483	25.5857	26.1465	28.5195	28.5433	28.5365	25.899	25.677	25.6643	25.704	25.6619	25.8372
PI(16:2/18:2)	22.668	22.8273	22.2984	23.3679	22.7535	23.0519	18.6053	17.9744	17.4512	22.1376	22.212	22.4335
PI(17:0/18:1)	24.3431	24.4961	24.6369	24.3761	24.234	24.1787	26.7122	26.5092	26.5137	25.5854	25.5193	25.5678
PI(17:0/18:2)	24.5166	24.7766	24.0498	23.9487	24.189	24.1114	27.403	27.0295	26.8636	24.8395	24.9738	24.9796
PI(17:0/20:3)	25.8566	25.6489	26.2658	26.4609	26.3075	26.2583	27.5175	27.3125	27.315	26.0203	26.1596	26.1388
PI(17:0/20:4)	28.4841	28.368	28.512	28.4412	28.3831	28.2769	28.9853	28.7277	28.6818	27.8779	27.9741	27.9595
PI(17:0/22:4)	25.3849	25.2993	25.6039	25.3388	25.2377	25.2366	24.5682	24.9027	25.2586	25.1786	23.9726	25.1916
PI(17:0/22:6)	26.5416	26.4269	26.6292	25.9274	25.9549	25.9545	25.7695	24.8806	23.7647	25.9469	25.9387	25.9325
PI(17:1/18:0)	26.333	26.1342	26.357	25.9359	25.6559	25.7658	26.9885	26.7067	26.6373	26.3764	26.6429	26.6474
PI(17:1/18:2)	25.286	25.3042	25.2001	26.7153	26.8998	26.7826	24.6315	24.5131	24.5885	24.7432	24.758	24.7113
PI(17:1/20:3)	26.5264	26.3026	26.5303	25.2675	25.4884	25.3448	22.6452	22.6521	22.8201	26.3692	26.2736	26.3542
PI(17:1/20:4)	27.3103	27.3732	27.447	26.712	26.9277	26.8434	25.3122	25.2133	25.304	26.5879	26.5399	26.6428
PI(17:1/22:5)	25.0761	25.0446	25.0294	24.1527	24.2375	24.2104	17.5497	16.9298	16.4254	23.7932	23.3084	23.9319
PI(17:1/22:6)	24.3183	24.1416	24.144	23.0929	23.2689	23.1953	21.3302	21.2952	21.4339	22.9845	23.0765	23.095
PI(18:0/18:2)	29.4059	28.9688	29.446	29.0044	28.7438	28.7159	32.1381	31.8308	31.7359	29.4423	29.45	29.5681
PI(18:0/20:1)	24.9522	24.5833	24.9157	24.9445	24.7826	24.7999	20.8054	19.6992	17.5714	26.0818	25.6654	25.8367
PI(18:0/20:2)	28.4827	28.3163	28.4917	28.4614	28.3911	28.3555	30.0483	30.0009	30.1306	28.6957	28.7319	28.8119
PI(18:0/20:3)	31.4094	31.0323	31.3966	31.3441	31.1943	31.1604	32.179	31.9295	31.8913	31.6708	31.5673	31.6297
PI(18:0/20:4)	33.073	32.9747	33.0788	33.2631	33.1873	33.1488	32.7334	32.8844	33.1434	32.7325	32.7451	32.7919
PI(18:0/20:5)	28.4439	28.2392	28.5819	29.3525	29.2383	29.7764	30.9195	30.694	30.6781	28.9166	28.8986	29.2436
PI(18:0/21:3)	27.0335	26.5922	27.0069	26.925	27.0518	26.7858	27.8559	27.4726	27.2956	26.86	27.2073	27.0287
PI(18:0/22:2)	24.2031	24.2173	24.5168	23.8366	22.5153	22.5568	19.1434	18.318	17.3828	24.5309	24.6086	26.6833
PI(18:0/22:4)	29.1468	28.8005	29.199	29.2136	29.0932	29.0322	30.7568	30.8576	31.0865	28.5444	28.4378	28.6166
PI(18:0/22:5)	30.1905	30.0862	30.1957	30.0585	29.9739	29.945	30.8258	30.5587	30.5038	29.8951	29.9239	29.9979
PI(18:0/22:6)	26.3184	26.2075	25.9351	26.4366	26.3973	26.3545	30.5962	30.5228	30.6331	26.3522	26.3742	26.4313
PI(18:0/23:3)	22.2594	21.9084	22.1314	22.3019	22.0597	21.4591	23.011	22.3045	21.6412	21.5461	21.9303	22.3315
PI(18:0/24:6)	24.9101	24.6837	24.9245	24.6937	24.6047	24.4897	26.8084	26.5662	26.5349	24.6236	24.6331	24.7202
PI(18:0e/22:4)	22.9996	23.7413	19.9273	23.36	22.9174	23.0695	25.282	24.6384	24.0932	22.8764	22.6411	22.6572
PI(18:0p/20:4)	26.3298	26.2547	26.1707	26.075	25.995	25.9799	26.9995	26.7611	26.7334	26.6438	26.7541	26.9406
PI(18:1/14:1)	26.4285	25.222	24.6036	25.0444	25.0582	25.0307	24.4868	24.3367	24.3864	25.8499	26.2086	26.2019
PI(18:1/18:1)	30.1501	29.9484	30.1215	30.232	29.9966	29.9674	32.1608	31.8116	31.6725	31.3886	31.4413	31.4922
PI(18:1/18:2)	29.7207	29.6403	29.7751	30.7954	30.7065	30.6945	30.2425	29.9843	29.9378	30.379	30.2948	30.255
PI(18:1/20:4)	35.0882	35.1038	35.0539	34.819	34.919	34.908	25.0379	24.9368	25.0258	34.9462	34.9515	34.9444
PI(18:1/22:4)	29.1688	29.0967	29.167	29.2504	29.1714	29.0857	28.3947	27.5733	26.6486	28.6981	28.8191	28.8571
PI(18:1/22:5)	32.5222	32.5109	32.4847	32.1	32.1902	32.1712	29.1292	28.8639	28.8106	32.244	32.2505	32.2595
PI(18:1/22:6)	29.3487	29.2675	29.1276	29.0122	29	28.9847	27.4514	27.2403	27.2374	29.1526	29.2367	29.3146
PI(18:1/24:6)	25.3006	23.9073	24.972	25.2977	24.5424	24.4884	23.778	23.488	23.4104	22.1313	25.2973	25.3037
PI(18:2/14:1)	19.8262	20.6589	20.0031	24.662	24.7941	24.9062	20.3266	19.9493	19.7793	19.0636	19.4717	19.6135
PI(18:2/18:2)	26.3561	26.6323	25.8896	27.6888	27.649	27.6978	27.7204	27.4222	27.3364	26.5723	25.8427	25.8449
PI(18:2/22:6)	26.0087	25.9774	25.8019	27.4917	27.5269	27.5347	23.7115	23.5259	23.5455	23.1302	23.1407	25.4388
PI(19:0/20:4)	27.8081	27.58	27.8615	27.8841	27.8936	27.8294	28.0979	27.8675	27.847	27.3567	27.3577	27.3509
PI(19:0/22:4)	23.4424	23.7432	23.7825	23.557	23.7311	23.5346	24.7915	24.4882	24.3974	22.2107	22.7895	22.725
PI(19:0/22:5)	23.6423	23.4884	23.6047	23.5915	23.6496	23.5184	25.5317	25.1212	24.9126	22.9656	22.8327	23.0218
PI(19:1/18:0)	24.6769	24.4329	24.6305	24.5712	24.4971	24.3013	22.4782	21.4627	19.8639	25.4652	25.3087	25.6833
PI(19:1/20:4)	28.1199	28.0515	28.0444	28.1206	28.1199	28.0824	27.3665	27.0055	26.8536	28.1768	27.6579	27.6889
PI(19:1/22:5)	25.3366	25.3502	25.3965	24.685	23.8237	23.7571	23.3711	23.2606	23.3423	24.556	22.7712	23.2138
PI(19:1/22:6)	23.3051	24.8805	23.4207	22.9262	21.8385	22.188	21.4119	20.9869	20.7611	23.2138	23.7851	21.284
PI(20:5/18:2)	25.3427	25.4395	25.3234	26.5335	26.6658	26.7101	21.8555	22.104	22.4169	24.1961	24.3523	24.3052
PI(22:5/20:4)	25.7464	25.4302	25.2134	23.7323	24.3368	24.1709	21.3309	21.2825	21.4114	21.759	21.9978	22.1067
PI(22:5/22:5)	22.0769	21.9729	22.4071	20.2207	20.6912	20.9848	17.1571	17.2658	17.4996	17.7614	17.3867	18.2183
PI(24:3/18:0)	22.3088	21.9876	22.1862	22.9509	22.8822	22.8399	16.4222	19.1065	19.9323	22.4008	22.2844	21.4806
PI(24:4/18:0)	25.3714	25.3612	25.2638	25.0886	25.1012	24.9954	27.9921	27.2896	26.6342	24.5121	24.498	24.3657
PI(24:4/18:1)	25.5147	25.3516	25.5203	24.7486	24.7207	24.7066	27.0357	25.8831	23.3628	24.6457	24.6158	24.7638
PI(24:5/18:0)	24.9766	24.4281	24.887	24.6045	24.3813	24.3006	27.0285	26.7036	26.5904	23.7494	23.0647	24.236
PI(24:5/18:1)	25.4041	25.1116	25.4633	24.6612	24.6191	24.4794	19.5845	20.4353	20.9854	23.8332	24.47	24.4043
PIP(48:0)	20.2104	19.209	19.4287	21.9205	19.6437	21.1467	24.4467	24.1207	24.0065	19.1142	16.874	17.2829
PIP(48:1)	21.1024	20.4727	20.6543	20.3763	20.7821	21.1088	23.262	23.2113	23.3385	17.251	18.9084	19.8608
PIP(50:1)	26.3366	25.9842	26.2245	26.5384	26.2023	26.4596	30.078	29.5224	29.1203	25.5922	25.6153	25.7184
PIP(50:2)	23.4338	23.3263	23.2082	25.3388	24.6731	24.77	25.6408	25.655	25.828	21.5484	22.9191	23.1056
PIP(52:1)	23.3632	22.4511	22.8309	23.1341	22.952	23.2185	25.2559	25.0444	25.0412	22.2272	22.1924	22.3679
PIP(52:2)	24.8434	24.6624	24.9563	26.4775	26.2178	26.396	25.6897	25.5439	25.5971	24.2235	24.2575	24.4813
PIP(52:3)	23.7801	24.6304	24.5929	27.0279	26.7896	26.9338	26.4843	26.1965	26.1212	23.9086	23.8911	24.0024
PIP(52:4)	24.5105	24.4981	24.2937	25.5797	25.3512	25.4651	28.1772	27.7918	27.6125	23.6749	24.3172	24.4019
PIP(54:2)	22.1385	21.2696	22.2623	22.508	22.1258	22.6701	23.1039	23.0328	23.1448	19.3858	18.4384	19.2268
PIP(54:3)	23.9817	23.6742	23.8286	24.8033	24.6826	24.7943	24.6243	24.4556	24.4897	22.731	23.1979	22.4019
PIP(54:4)	24.0241	24.6363	24.2772	24.9922	24.6466	24.791	24.9138	24.5317	24.3561	22.8442	22.7522	23.5288
PIP(54:5)	23.5518	24.1779	24.3253	25.7334	25.5305	25.7537	25.2331	24.8347	24.6403	23.067	22.0429	23.0031
PIP(54:6)	18.2811	17.7302	18.5236	24.3444	23.992	24.0891	21.6216	21.6221	21.7857	17.8138	18.2071	17.666
PMe(15:0/18:1)	26.8456	26.5571	26.5974	26.2526	26.0291	26.2008	21.5947	20.3687	16.806	27.4419	27.469	27.2263
PMe(15:0/18:2)	25.9829	26.0594	26.052	25.7674	25.5995	25.5847	27.0382	26.7154	26.6046	26.3266	26.0728	26.2557
PMe(16:0/14:0)	25.6298	24.9597	24.8038	24.1351	24.2215	24.3237	22.4473	24.8478	22.1543	24.6524	24.6199	24.4418
PMe(16:0/16:0)	26.3478	25.6436	25.5125	24.9936	25.0253	25.1164	24.059	26.2667	23.6967	25.1553	25.0314	25.1075
PMe(16:0/16:1)	27.6674	26.9381	26.062	25.8924	26.0337	26.0602	24.3286	24.326	24.4875	26.5976	26.9331	26.915
PMe(16:0/18:1)	29.0664	28.2694	28.1248	27.3002	27.3273	27.4867	20.775	25.3638	26.2596	28.1585	28.1558	28.1179
PMe(16:1/18:2)	24.7722	23.7222	22.9468	26.3586	26.5313	26.517	23.2902	23.1667	23.2381	22.2972	22.6841	22.3218
PMe(18:0/16:0)	23.5558	22.8378	22.5289	21.5361	21.205	21.5659	21.2534	20.0284	16.4875	21.1573	21.7106	20.7228
PMe(18:0/18:1)	26.1985	25.4176	25.2489	24.3761	24.3607	24.4884	24.5947	26.6376	24.2217	24.852	25.2552	24.8835
PMe(18:0/18:2)	28.1929	27.0511	26.8019	26.3805	26.3882	26.5255	25.6049	30.0777	25.2808	26.9899	27.0739	27.0057
PMe(18:1/18:2)	26.8755	26.0118	25.5824	26.8171	26.8546	27.0746	27.1524	29.5465	27.4276	24.6948	24.7402	24.8383
PMe(18:2/18:2)	22.0978	23.7474	22.3674	23.7946	24.2038	24.5208	24.8495	27.8216	24.3956	16.6563	17.5243	18.1899
PMe(20:2/18:2)	23.7676	18.3163	22.762	20.9827	21.3603	22.3793	20.332	21.7643	22.4481	17.5629	21.9405	22.4665
PMe(42:8)	24.3101	24.2241	24.2917	24.8166	24.6814	24.6082	27.2822	27.402	27.6426	25.247	25.4958	25.3125
PMe(48:9)	25.5598	25.1488	25.3369	25.2413	25.3309	25.1535	20.1394	21.5241	22.1992	24.1486	24.2562	24.2921
PS(16:0/14:0)	22.5258	22.2293	22.2708	22.7625	22.727	22.5225	24.7953	26.7746	25.3864	24.4652	24.4269	24.3275
PS(16:0/18:1)	29.6481	29.5318	29.6972	29.7482	29.6484	29.5889	30.318	30.0132	29.9208	30.9639	30.9873	31.0052
PS(16:0/18:2)	24.0934	24.5269	25.3065	29.3709	29.2501	29.2079	28.9888	28.6927	28.6092	24.4674	24.5816	24.6281
PS(16:1/18:2)	22.8693	22.6326	22.2638	28.0667	28.0369	27.9964	24.758	24.5397	24.5303	24.43	24.047	22.5933
PS(17:0/20:4)	25.9823	25.9573	26.0384	25.4866	25.6953	25.6493	25.2356	24.9191	24.8148	24.381	24.1088	24.134
PS(17:0/22:4)	26.938	26.7614	26.9793	26.5729	26.5529	26.4523	26.9988	26.837	26.877	26.0071	25.9116	26.134
PS(17:0/22:5)	25.1619	24.838	25.1904	25.352	26.0995	25.3203	26.6052	26.4693	26.5306	24.6395	24.6225	24.7964
PS(17:1/22:0)	25.1216	24.6432	24.8513	25.1733	25.202	25.3714	24.8543	24.8621	25.0307	25.4154	25.241	25.5112
PS(18:0/16:0)	27.3217	26.9577	27.1828	27.9015	27.8291	27.6991	29.4643	29.9978	29.0172	26.6462	26.7587	26.8263
PS(18:0/18:1)	31.8425	31.6503	31.8793	31.3549	31.2473	31.1639	32.3544	32.54	32.8188	32.0146	32.0966	32.1113
PS(18:0/20:2)	27.5025	27.3157	27.4494	25.987	25.8266	25.775	30.0236	29.5317	29.2202	27.3671	27.2383	27.4924
PS(18:0/20:3)	29.1692	29.0473	29.1737	29.4803	29.3725	29.2893	29.7338	29.3812	29.2385	29.044	29.2118	29.1333
PS(18:0/20:5)	26.8406	26.7409	26.8445	26.5407	26.5691	26.4057	25.9115	25.8119	25.9021	25.8363	25.8594	25.8705
PS(18:0/21:3)	25.8417	25.6949	25.6881	25.4935	25.4363	25.2052	28.3195	27.9772	27.8455	24.8868	25.2986	25.4558
PS(18:0/22:3)	26.9732	26.7697	26.9997	27.0528	26.9875	26.8306	29.641	29.117	28.7611	26.1906	26.2666	26.3376
PS(18:0/22:4)	30.5504	30.3415	30.4834	30.2967	30.2548	30.1565	27.901	28.1347	28.4397	29.6059	29.6738	29.6992
PS(18:0/22:6)	29.706	29.5416	29.6812	29.2888	29.2648	29.1184	29.6039	29.3353	29.279	29.1852	29.3207	29.3856
PS(18:0/24:7)	25.0279	24.7447	24.9061	25.7906	25.42	25.294	22.6754	22.7275	22.9256	24.2639	24.2614	24.4772
PS(18:1/18:1)	30.823	30.7907	30.9329	30.1827	29.9847	30.042	31.8634	31.4601	31.2602	31.3913	31.4076	31.51
PS(18:1/18:2)	28.6604	28.5855	28.6446	31.2096	31.1854	31.2142	30.226	29.9261	29.8387	28.5408	28.5849	28.6172
PS(18:1/20:4)	29.1064	29.1514	28.8704	29.0333	29.1597	29.1429	27.9626	27.9644	28.1288	29.0602	29.1659	29.1881
PS(18:1/22:5)	29.3764	30.099	29.3438	29.7362	29.7241	29.6263	28.7958	28.519	28.4546	31.169	30.6387	31.1117
PS(18:1/24:2)	22.1448	22.5517	23.0977	27.4943	27.4512	27.3483	27.3441	27.3958	27.5938	20.8124	22.2423	22.1228
PS(18:2/18:2)	26.176	25.9218	25.8901	31.4059	31.497	31.4214	26.995	26.6327	26.4792	27.015	27.1259	27.2076
PS(18:2/22:6)	24.9955	24.9756	24.2104	28.5919	28.692	28.638	22.3977	22.4418	22.6347	23.2609	22.7135	23.4334
PS(19:0/22:4)	24.9566	24.821	24.8645	24.5195	24.4973	24.3804	26.1721	25.7524	25.5328	23.7544	24.0958	24.2033
PS(19:1/18:0)	27.0027	25.929	27.0966	26.1257	26.0262	25.9537	29.6028	28.7237	27.6381	25.7017	26.4768	27.5139
PS(19:1/18:2)	23.2071	22.6767	21.5118	26.0036	25.9374	25.5081	27.4314	26.7364	26.0958	23.1773	23.1992	23
PS(20:2/18:2)	30.7525	30.6172	30.7585	27.3165	27.2063	27.0441	30.6629	30.3488	30.2468	29.3979	29.4458	29.5026
PS(20:5/18:2)	24.2203	24.1683	24.0821	27.2298	27.0113	27.2054	18.2218	18.3613	18.6136	24.0063	23.951	24.202
PS(22:5/18:2)	23.1119	22.8772	23.2863	27.3837	27.4062	27.4412	23.0202	22.7486	22.6893	22.877	22.5702	22.5685
PS(24:0/20:3)	25.4163	24.8281	25.288	25.2598	25.4351	25.222	18.6231	19.3144	19.8142	24.5545	23.5779	26.3819
PS(24:2/18:2)	22.5944	23.7661	23.2863	25.4068	25.315	25.1178	28.3365	27.6344	26.9799	23.5484	22.5811	23.6858
PS(24:4/18:0)	26.1804	25.9398	26.0635	26.0474	26.0256	25.6306	22.7928	22.878	23.0972	24.9349	25.1552	25.1362
PS(24:4/18:1)	23.0349	23.6001	23.79	20.5068	20.7305	19.6986	26.7424	25.933	25.0394	22.9404	23.923	21.0171
PS(24:5/18:0)	26.4684	26.2295	26.5374	26.894	26.7625	26.582	27.2836	26.298	24.833	23.9738	23.9798	24.0682
SM(d14:0/16:1)	23.5018	23.7028	23.6601	23.8935	24.0068	23.9495	21.9227	21.897	22.0423	24.0624	24.0043	23.9497
SM(d16:0/18:2)	29.2408	29.3423	29.2444	29.1383	29.2038	29.2338	28.504	28.4593	28.5908	29.344	29.3085	29.2653
SM(d16:1/16:1)	24.3741	24.6607	24.2048	24.5835	24.6726	24.7448	23.2354	23.081	23.1271	24.9666	24.7408	24.4326
SM(d17:1/16:0)	32.0161	32.0111	32.1023	32.0837	32.0295	31.9417	28.2043	28.1511	28.2764	32.1839	32.0864	32.0647
SM(d17:1/22:0)	25.3486	25.3826	25.3908	25.3438	25.1912	25.2541	24.013	22.7209	23.2264	24.3713	24.3223	24.1941
SM(d17:1/24:0)	27.935	27.8815	27.9878	27.7873	27.6397	27.6918	28.3925	28.0291	27.8746	27.2973	27.2769	27.2098
SM(d18:1/16:0)	27.6049	27.6081	27.5884	27.3558	27.3185	27.1649	32.2342	32.1437	32.2411	27.7297	27.6494	27.7474
SM(d20:0/18:1)	25.3431	25.3573	25.4479	25.6634	25.576	25.5324	25.6507	25.5961	25.7204	24.7284	24.5993	24.5461
SM(d20:1/24:0)	25.4089	25.5007	25.6398	25.2717	25.0758	25.1631	24.8389	24.9477	25.1815	25.4604	25.4238	25.4403
SM(d22:1/18:1)	26.9939	26.9916	27.08	27.0537	26.9992	27.1008	24.3686	24.8505	25.272	26.2779	26.1582	26.0463
SM(d22:1/20:1)	31.2218	31.2229	31.3684	31.2907	31.1532	31.3633	32.2041	32.153	32.2798	31.216	31.1251	31.298
SM(d22:1/20:2)	25.8957	25.8592	25.9221	30.788	30.6994	30.7127	31.2624	31.2924	31.4761	25.7396	25.6397	25.508
SM(d22:2/20:1)	29.2553	29.2342	29.3196	29.1573	29.1825	29.1464	23.0088	22.8953	22.9747	29.0051	28.9636	28.8895
SM(d22:2/20:2)	18.5096	17.4302	17.4438	25.7616	25.4997	25.546	25.1961	25.4321	25.7383	17.0503	18.3736	17.9278
SM(d22:2/22:1)	26.5877	26.5233	26.9876	27.0663	26.945	26.9932	27.0293	27.1844	27.4457	26.4265	26.6788	26.5335
SM(d24:0/18:1)	30.1294	30.0158	30.1477	29.9304	29.8466	29.9184	27.1755	27.0976	27.2046	29.7752	29.8381	29.7154
SM(d25:0/18:1)	26.7641	26.9465	26.7013	25.9713	25.7597	25.8414	26.6984	26.4292	26.3722	26.2017	26.2223	26.0664
SM(d25:0/18:2)	26.7687	26.5693	26.83	26.4243	26.2475	26.3067	25.7957	25.8501	26.0497	26.5815	26.4069	26.5399
SM(d40:0)	23.6846	23.694	23.7024	23.9931	23.8705	23.9271	25.5903	25.5192	25.6312	22.9328	23.0749	22.9886
SM(d41:1)	26.6215	26.6291	26.7044	26.9193	26.7141	26.7968	25.1106	24.884	24.867	26.6614	26.5224	26.5206
SM(d41:2)	28.161	28.0948	28.1982	28.1448	28.031	28.0419	27.3943	26.1143	20.1194	28.0642	27.9561	27.8862
SM(d42:0)	23.1577	23.0692	23.3895	23.6427	23.5753	23.568	27.305	27.0784	27.0614	23.156	22.973	23.034
SM(d42:2)	26.5196	26.8195	26.8078	27.1657	27.0461	27.0708	27.0642	27.0233	27.1577	26.6839	26.4244	26.3657
SM(d43:3)	24.7685	24.8301	24.7338	26.0991	25.9719	25.9226	24.3964	24.24	24.2845	23.953	24.2324	23.8191
SQDG(18:0/18:1)	26.4556	25.8815	26.1335	25.0699	24.8883	24.9837	27.7042	27.7801	27.9935	25.7945	25.8585	25.8813
SQDG(18:0/18:2)	24.6268	24.5718	25.4809	26.4301	25.704	25.5562	26.1863	25.9923	26.0046	22.3414	22.3414	23.3021
