# Supplementary material for: TRAF3 loss protects glioblastoma cells from lipid peroxidation and immune elimination via dysregulated lipid metabolism
Source: J Clin Invest. 2025 Feb 11;135(7):e178550. doi: 10.1172/JCI178550 (PMC11957706; doi:10.1172/JCI178550)
Supplement: Supplemental table 6 [file jci-135-178550-s016.xlsx]

## Sheet: TRAF3
Table S6 Patient information of the NFYY glioma cohort.
Sample ID	Gender	Age	WHO grade	Intensity	Percentage	Score
A-1	Male	26	NB	2	1	2
A-2	Female	24	NB	3	3	9
A-3	Male	14	NB	1	1	1
A-4	Female	14	NB	1	2	2
A-5	Female	33	NB	2	3	6
A-6	Male	21	NB	3	4	12
A-7	Male	21	NB	3	3	9
A-8	Female	29	NB	3	3	9
A-9	Female	34	Ⅳ	2	2	4
A-10	Female	45	NB	2	4	8
A-11	Male	16	NB	3	4	12
A-12	Male	54	NB	3	4	12
A-13	Male	22	NB	3	2	6
A-14	Male	32	NB	3	2	6
A-15	Female	30	NB	1	4	4
A-16	Female	14	II	2	4	8
A-17	Male	44	Ⅱ	3	4	12
A-18	Male	40	Ⅱ	2	3	6
A-19	Female	42	Ⅱ	3	3	9
A-20	Female	3	Ⅱ	1	1	1
A-21	Female	32	Ⅱ	3	4	12
A-22	Male	65	Ⅱ	2	1	2
A-23	Male	14	Ⅱ	3	3	9
A-24	Female	42	II	3	4	12
A-25	Male	24	Ⅱ	2	2	4
A-26	Male	32	Ⅱ	2	3	6
A-27	Male	22	Ⅱ	3	3	9
A-28	Female	57	Ⅱ	3	4	12
A-29	Female	56	Ⅱ	3	4	12
A-30	Female	48	Ⅳ	3	4	12
A-31	Male	38	Ⅰ	3	4	12
A-32	Male	66	Ⅳ	3	3	9
A-33	Male	56	Ⅳ	2	2	4
A-34	Male	25	Ⅰ	3	4	12
A-35	Male	42	II	3	4	12
A-36	Female	40	Ⅱ	3	4	12
A-37	Female	48	Ⅲ	1	1	1
A-38	Male	27	II	3	4	12
A-39	Male	15	Ⅲ	0	0	0
A-40	Male	18	Ⅲ	1	2	2
A-41	Male	25	III	1	1	1
A-42	Male	43	Ⅱ	3	4	12
A-43	Female	18	Ⅱ	1	1	1
A-44	Female	3	Ⅱ	3	4	12
A-45	Male	19	Ⅱ	3	3	9
A-46	Male	27	Ⅱ	2	3	6
A-47	Male	20	Ⅱ	1	3	3
A-48	Male	37	Ⅱ	2	3	6
A-49	Male	41	Ⅱ	3	3	9
A-50	Male	39	Ⅱ	2	4	8
A-51	Female	41	Ⅱ	2	4	8
A-52	Male	43	Ⅲ	2	2	4
A-53	Male	35	Ⅱ	2	4	8
A-54	Female	35	Ⅲ	2	2	4
A-55	Male	22	Ⅲ	1	1	1
A-56	Male	54	Ⅲ	1	2	2
A-57	Female	21	Ⅳ	3	4	12
A-58	Female	53	Ⅲ	0	0	0
A-59	Male	41	Ⅲ	3	1	3
A-60	Female	51	Ⅱ	3	4	12
A-61	Male	57	Ⅲ	3	1	3
A-62	Male	44	Ⅲ	3	4	12
A-63	Male	44	II	3	4	12
A-64	Male	47	Ⅲ	3	2	6
A-65	Female	20	Ⅲ	2	1	2
A-66	Male	27	Ⅲ	2	1	2
A-67	Male	63	Ⅲ	2	2	4
A-68	Male	36	Ⅲ	1	1	1
A-69	Male	25	Ⅲ	0	0	0
A-70	Female	34	Ⅲ	2	1	2
A-71	Female	34	Ⅲ	3	2	6
A-72	Female	37	Ⅲ	2	1	2
A-73	Male	6	Ⅲ	1	1	1
A-74	Male	19	Ⅲ	2	1	2
A-75	Male	22	Ⅲ	3	1	3
A-76	Female	42	Ⅲ	1	1	1
A-77	Female	45	Ⅱ	2	1	2
A-78	Female	21	Ⅱ	2	2	4
A-79	Female	27	Ⅱ	0	0	0
A-80	Male	11	II	2	1	2
A-81	Female	38	Ⅱ	2	2	4
A-82	Male	48	Ⅱ	3	2	6
A-83	Male	44	Ⅱ	3	1	3
A-84	Male	73	Ⅳ	3	1	3
A-85	Male	37	Ⅳ	2	0	0
A-86	Male	71	Ⅳ	1	1	1
A-87	Female	36	Ⅳ	1	0	0
A-88	Male	17	Ⅳ	3	0	0
A-89	Female	31	III	1	0	0
A-90	Male	52	Ⅳ	1	0	0
A-91	Male	71	Ⅳ	1	3	3
A-92	Male	48	Ⅳ	1	1	1
A-93	Female	60	IV	1	1	1
A-94	Female	49	Ⅳ	1	1	1
A-95	Male	42	Ⅳ	2	0	0
A-96	Male	38	Ⅳ	3	1	3
A-97	Male	64	Ⅳ	2	0	0
A-98	Female	63	Ⅳ	3	2	6
A-99	Male	41	Ⅳ	2	0	0
A-100	Female	36	Ⅳ	0	0	0
A-101	Male	33	Ⅳ	1	2	2
A-102	Male	50	Ⅲ	3	2	6
A-103	Male	45	Ⅲ	2	3	6
A-104	Male	29	Ⅱ	3	2	6
