# Supplementary material for: TRAF3 loss protects glioblastoma cells from lipid peroxidation and immune elimination via dysregulated lipid metabolism
Source: J Clin Invest. 2025 Feb 11;135(7):e178550. doi: 10.1172/JCI178550 (PMC11957706; doi:10.1172/JCI178550)
Supplement: Supporting data values [file jci-135-178550-s017.xlsx]

## Sheet: Figure.1
Table S7 Supporting data values.
Figure.1C		NTB			GBM
	1	5.91827	5.58354	4.96225	0.23572	0.212674	0.248369
	2	4.59288	4.69897	4.48423	0.625522	0.661722	0.678577
	4	2.62708	2.41724	2.65682	0.183652	0.187746	0.186606
	4	4.33903	4.1205	4.25788	0.494344	0.401629	0.465174
	5	1.24282	1.25236	1.26574	0.69309	0.579196	0.76594
	6	0.118005	0.141247	0.178222	0.068599	0.042025	0.06948
	7	0.108552	0.140922	0.166514	0.010439	0.010766	0.016953
	8	0.029905	0.02329	0.029811	0.010577	0.009341	0.0101
	9	0.194378	0.295649	0.189498	0.025818	0.037257	0.050241
Figure.1E		Non-tumor brain tissue											GBM tissue
	1#	90	90	60	100	80	80	100	80	70	70	100	100	100	100	90	100	100	100	100	70	100	80
	2#	80	100	100	100	90	80	90	80	90	80	80	100	100	100	100	100	100	100	100	90	70	100
	3#	80	90	80	100	100	100	70	100	90	100	90	100	100	100	100	100	100	100	100	100	100	100
Figure.1G		DMSO			5-Aza
	LN229	1.06451	0.875618	1.05987	5.59773	8.82433	8.27841
	U87MG	0.987651	1.00784	1.00451	24.2759	23.4215	23.1355
	T98G	1.27371	1.10422	0.711006	7.53387	8.03091	6.70744
	GBM0919	1.22997	1.17739	0.69053	3.94843	4.04845	3.7695
	GBM0108	0.826532	1.20518	1.00389	2.91782	2.8889	3.2832
	GBM0709	0.986899	1.0145	0.998795	24.0616	18.8557	12.5244
Figure.1H	NTB	G I+II	G III+IV
	2	8	1
	9	6	0
	2	6	2
	2	9	1
	6	1	4
	12	8	4
	9	2	1
	9	8	2
	12	6	0
	12	4	3
	12	6	3
	9	9	12
	8	9	6
	6	12	2
		8	2
		9	4
		9	1
		8	0
		8	2
		6	6
		1	2
		12	1
		6	2
		6	3
		3	1
		4	0
		6	6
		8	6
		4	4
		8	12
		4	9
		12	4
		2	12
		4	3
		0	0
		2	1
		4	0
		4	0
		3	0
		4	3
			1
			1
			1
			0
			3
			0
			6
			0
			0
			2

## Sheet: Figure.2
Figure.2C		Ctrl			oeTRAF3
	TRAF3	1.02785	1.01178	0.872801	13.8136	14.6317	13.9727
	FOS	1.06785	1.21178	0.772801	3.2881	3.50366	3.51419
	CBX2	1.06527	0.705036	1.33146	7.8136	6.63174	6.97265
	MAPK11	1.05496	0.84698	1.11916	6.57822	7.78368	7.08237
	TNR6C	0.993875	0.689974	1.45826	4.78221	5.92295	4.58927
	MDM2	1.23856	0.757367	0.805806	5.79647	5.58398	4.74639
	TP53	1.29467	0.807059	0.731154	4.66667	6.32281	7.30653
Figure.2D	Ctrl	oeTRAF3		Figure.2E	Ctrl	oeTRAF3
	0.986339	3.36327			0.931663	2.99006
	1.00978	3.42243			1.03872	2.94637
	1.00388	3.31958			1.02961	2.94637
Figure.2F	Ctrl	oeTRAF3		Figure.2G	Ctrl	oeTRAF3
	8.30878	3.96365			25	30
	7.7798	3.63604			8	43
	7.81118	2.45358			15	36
					13	44
					19	38
					20	39
Figure.2H	Ctrl	oeTRAF3		Figure.2I	Ctrl	oeTRAF3	oeTRAF3+GSH-EE
	12	30			11	55	22
	8	43			5	60	25
	15	36			8	73	18
	13	55			7	77	28
	20	53			9	68	27
	17	36			13	59	33
Figure.2J		Ctrl				oeTRAF3				oeTRAF3+GSH-EE
GBM0709	1	0.911	0.975	1.015	1.098	0.979	0.882	0.849	1.29	0.881	0.967	1.157	1.042
	3	2.12	1.817	1.651	1.785	1.205	1.26	1.207	1.551	1.421	1.44	1.389	1.489
	5	2.522	2.414	2.61	2.661	1.663	1.3	1.307	1.303	2.474	2.424	2.066	2.462
	7	3.988	3.561	3.342	3.531	2.15	2.352	2.615	1.85	3.231	3.221	3.264	2.695
		Ctrl				oeTRAF3				oeTRAF3+GSH-EE
GBM0108	1	0.945384	1.09618	0.99565	0.962784	1.0194	0.935345	1.09267	0.952586	1.09265	0.898829	0.85623	1.15229
	3	1.35578	1.39831	1.62344	1.38478	1.24569	1.08405	1.21983	1.29957	1.42279	1.3738	1.2737	1.36102
	5	2.3131	1.98743	2.0899	2.0551	1.31293	1.68836	1.30215	1.34153	2.17465	1.78062	1.65708	1.67199
	7	3.91967	3.67767	3.69647	3.68487	2.16422	2.19483	2.15216	2.52284	3.11821	2.96486	2.88818	3.17359
Figure.2K		Ctrl					oeTRAF3
	GBM0709	20.2633	34.7781	31.4605	13.3596	13.5465	3.39292	2.23839	3.06305	2.03575	2.72376
	GBM0108	46.9872	28.4482	27.1434	37.6991	35.2864	5.44543	4.75009	7.60265	7.53982	15.2681
			Ctrl	oeTRAF3				Ctrl	oeTRAF3
Figure.2L	GBM0709		31	1		GBM0108		16	1
			31	1				24	1
			26	1				24	1
			28	1				29	1
			29	1				29	1
			35		1			35		1
			44		1			40		1
			46		1			40		1
			48		1			45		1
			48		1			45		1
		Ctrl					oeTRAF3
Figure.2M	TRAF3	0	1	2	1	1	9	12	9	6	6
	Ki-67	12	9	9	12	6	1	2	3	4	3
	8-oxoG	1	0	2	1	2	2	4	6	4	3
	β-gal	1	2	1	2	2	9	9	6	9	4

## Sheet: Figure.S2
Figure.S2A	Ctrl	oeTRAF3		Figure.S2B	Ctrl	oeTRAF3
	1.03302	6.3923			0.918707	1.6502
	1.03977	6.67306			1.05041	1.6262
	0.927206	6.50315			1.03089	1.64543
Figure.S2C	Ctrl	oeTRAF3		Figure.S2D	Ctrl	oeTRAF3
	9.24028	5.31042			25	30
	9.54621	5.48331			8	43
	10.1483	5.89002			15	36
					20	45
					11	35
					13	44
Figure.S2E	Ctrl	oeTRAF3	oeTRAF3+GSH-EE			Ctrl	oeTRAF3	oeTRAF3+GSH-EE
GBM0108	3	60	15		U87MG	11	55	14
	7	77	17			5	64	16
	6	79	19			8	60	15
	8	83	22			7	58	18
	11	76	13			6	63	13
	10	69	25			9	57	20
Figure.S2F	Ctrl	oeTRAF3	oeTRAF3+GSH-EE			Ctrl	oeTRAF3	oeTRAF3+GSH-EE
GBM0709	235	43	176		GBM0108	230	36	145
	248	40	168			226	38	158
	252	38	164			223	41	144
		Ctrl					oeTRAF3
Figure.S2H	TRAF3	0	1	1	1	0	9	9	4	6	6
	Ki-67	9	6	9	12	6	1	0	1	3	2
	8-oxoG	1	0	1	1	2	3	4	8	6	6
	β-gal	1	2	1	3	2	6	9	6	8	4

## Sheet: Figure.S3
Figure.S3E		Ctrl			oeTRAF3
GBM0709	0	1	0.998762	0.987853	1	0.987543	0.995432
	2	0.591814	0.582102	0.572202	0.48997	0.498972	0.5024
	4	0.49735	0.487345	0.497438	0.423706	0.433826	0.443602
	8	0.225228	0.234528	0.213134	0.189058	0.198038	0.201208
		Ctrl			oeTRAF3
GBM0108	0	0.997855	0.995791	1.00635	1.00099	1.00109	0.997917
	2	0.843933	0.856866	0.849539	0.769125	0.771578	0.782349
	4	0.842548	0.849492	0.848903	0.735986	0.742423	0.742719
	8	0.521036	0.533793	0.522746	0.50701	0.51881	0.514864

## Sheet: Figure.5
Figure.5B		shNC				shNC + ETO				shECH1				shECH1 + ETO
	1.31	22.12	22.598	24.142	23.41	11.8715	9.92317	10.3766	6.58415	10.6082	12.5291	13.2024	13.9525	9.13249	9.42824	9.10763	7.16281
	7.76	22.106	22.462	23.932	23.384	11.3293	9.56729	10.0902	6.23274	10.0759	12.2608	12.9651	13.4288	8.60717	8.84901	8.69368	6.77139
	14.22	22.348	22.73	24.4	23.558	11.3842	9.5055	10.15	6.14894	10.083	12.2318	13.0401	13.5564	8.59277	8.92984	8.95551	6.92589
	20.76	12.866	14.142	16.274	16.186	7.07761	6.16366	6.73327	3.71028	5.4714	7.15222	7.54831	7.88862	5.98151	6.10048	8.44289	3.97727
	27.21	12.586	13.9	16.026	16.174	6.88626	6.23013	6.57879	3.88275	5.56627	7.05066	7.73748	8.05445	5.9493	6.0489	5.66004	4.12596
	33.66	12.598	13.914	16.376	16.264	7.08696	6.28922	6.72603	3.90664	5.71983	7.34756	7.78641	8.20181	6.13667	6.26444	5.03489	4.36706
	40.2	40.01	36.712	37.868	33.544	15.2851	12.3273	11.5425	7.76074	15.3036	18.618	17.803	20.6081	10.3584	10.9709	3.85044	8.2454
	46.66	40.012	38.616	39.392	36.104	14.7976	12.0384	11.8428	8.02244	14.441	17.8116	7.81724	19.4743	10.8172	11.455	4.57984	8.6639
	53.11	39.664	37.914	38.356	35.484	14.597	12.1467	11.7167	8.0935	15.0031	18.2587	6.37162	20.0677	10.9721	10.6859	4.57662	8.91974
	59.65	9.25	10.268	12.734	12.63	5.36691	5.07898	5.69649	3.32933	5.09713	6.05703	6.06807	6.96887	5.29362	5.44862	4.3879	3.45729
	66.11	9.168	10.622	12.802	12.598	5.28946	4.96444	5.41301	3.15719	5.05042	5.79747	6.07137	6.81968	4.85384	5.03806	4.2557	3.31565
	72.57	8.988	10.444	12.784	12.652	5.31486	4.89953	5.21971	3.05872	4.77892	5.69132	5.81119	6.83505	4.97148	4.91598	4.34962	3.30779
Figure.5C	shNC	shNC + ETO	shECH1	shECH1 + ETO		Figure.5C	shNC	shNC + ETO	shECH1	shECH1 + ETO		Figure.5D	shNC	shNC + ETO	shECH1	shECH1 + ETO
Basal respiration	22.1913	11.5283	10.2557	8.77748		Maximal respiration	39.8953	14.8933	14.9159	10.7159		ATP production	9.508	4.51138	4.66986	2.75499
	22.5967	9.66532	12.3406	9.06903			37.7473	12.1708	18.2294	11.0373			8.61133	3.43765	5.15709	2.93109
	24.158	10.2056	13.0692	8.91894			38.5387	11.7007	10.6639	4.33563			7.93267	3.52623	5.37846	2.53967
	23.4507	6.32195	13.6459	6.95336			35.044	7.9589	20.05	8.60968			7.24267	2.48872	5.59762	2.7966
Figure.5E		shNC				shNC+LA				shECH1				shECH1 + LA
	1.31	20.0425	21.058	20.9567	17.2918	29.7045	26.2352	29.425	28.1488	15.9675	15.5127	13.8625	14.7776	11.6959	15.5318	14.6107	16.9891
	7.76	18.7947	19.7713	19.3345	16.6133	26.9213	21.1895	26.9124	23.7297	12.6537	12.1625	11.1327	13.6668	10.9413	14.3261	13.3294	15.3912
	14.22	18.3644	19.2806	18.9791	16.2156	26.0074	23.3827	25.9692	25.1705	12.2124	11.7395	10.8287	13.2529	10.5537	13.7648	12.9078	14.906
	20.76	12.2889	13.431	12.5721	10.1115	19.3096	15.3243	16.8453	16.3497	7.86662	7.36594	7.24302	9.39717	7.83439	8.55612	8.18179	10.8013
	27.21	12.1999	13.2441	12.4637	9.94327	19.0685	15.2499	16.371	16.0001	7.7946	7.41744	7.16602	8.92554	7.47558	8.29491	7.89862	10.4818
	33.66	12.0469	13.2082	12.372	9.91915	18.8872	15.1812	16.2225	15.8959	7.62227	7.2938	6.93359	8.9115	7.20146	7.93043	7.6024	10.2635
	40.2	23.6015	24.0671	24.3141	21.6742	30.2056	30.0167	32.44	32.3494	15.0407	15.1538	12.1045	13.3851	11.554	17.565	15.4518	16.0916
	46.66	23.1871	23.5458	23.9181	21.197	32.0007	29.5401	32.0736	30.0387	14.848	15.318	12.0076	13.7476	11.841	16.4049	14.5794	17.2197
	53.11	23.1296	23.4518	23.872	21.1006	32.395	29.3863	32.052	31.6014	14.7045	14.8972	12.1017	13.948	12.1356	16.2824	14.2163	17.9165
	59.65	6.83651	7.60387	7.36916	5.54901	16.8938	9.12116	9.3471	9.57417	4.78281	4.49858	4.56238	6.13831	6.18254	4.92235	4.91055	8.00448
	66.11	6.85635	7.59898	7.34469	5.38791	16.6443	8.88758	9.13904	9.22958	4.6797	4.34955	4.39724	5.43961	5.58322	4.78059	4.6458	8.05184
	72.57	6.91059	7.55447	7.37187	5.23697	16.6611	8.7761	9.07352	9.06742	4.57808	4.28053	4.28838	5.64936	5.58011	4.72625	4.61946	7.8449
Figure.5F	shNC	shNC+LA	shECH1	shECH1+LA		Figure.5F	shNC	shNC+LA	shECH1	shECH1+LA		Figure.5G	shNC	shNC+LA	shECH1	shECH1+LA		Figure.5H	shNC	shECH1-1	shECH1-2
Basal respiration	19.0672	27.5444	13.6112	11.0636		Maximal respiration	23.3061	31.5337	14.8644	11.8435		ATP production	6.88864	8.45595	5.85004	3.55983		Acetyl-CoA levels	0.9481	0.327409	0.36343
	20.0366	23.6025	13.1382	14.5409			23.6883	29.6477	15.123	16.7508			6.74219	8.35067	5.77915	6.28043			0.925857	0.401722	0.377803
	19.7568	27.4355	11.9413	13.6159			24.0347	32.1885	12.0713	14.7492			7.2875	10.9559	4.8271	5.72167			1.12604	0.328486	0.402442
	16.7069	25.683	13.8991	15.7621			21.3239	31.3299	13.6936	17.0759			6.71557	9.60111	4.82104	5.24656
Figure.5I	shNC			shECH1-1			shECH1-2				Figure.5L	shNC			shECH1-1			shECH1-2
SFA	1.04996	0.944658	1.00538	0.810774	0.746144	0.776446	0.782414	0.785933	0.745848		SFA	1.08614	1.06108	0.85278	0.880519	0.801387	0.924617	1.02401	0.886769	0.875172
MUFA	1.00927	0.972434	1.0183	0.750665	0.68082	0.772221	0.864832	0.842666	0.880905		MUFA	1.00781	1.07503	0.917153	1.34964	1.26433	1.31743	2.04289	1.38154	1.8834
PUFA	0.961294	0.99873	1.03998	1.79917	1.87827	1.80036	1.79615	1.91603	1.83311		PUFA	0.934391	1.0743	0.991313	2.06852	1.76694	1.81844	2.93202	1.99921	2.53738
Figure.5M	shNC			shECH1-1			shECH1-2				Figure.5N	shNC	shECH1-1	shECH1-2
C14:00	0.927685	1.16595	0.906367	1.0446	0.718865	0.917457	1.06786	0.765734	0.863075		MDA level	0.982338	1.73909	1.36487
C16:00	1.07481	1.06239	0.862798	0.903348	0.801907	0.96099	1.07837	0.939151	0.905735			0.982338	1.86331	1.42374
C17:00	1.01843	1.03967	0.941907	0.672687	0.530895	0.729952	0.780134	0.642578	0.754413			1.03532	1.92542	1.39032
C18:00	1.20102	1.06656	0.732422	0.671239	0.775938	0.720873	0.731099	0.670018	0.693816
C21:00	0.994526	1.01678	0.988693	1.07761	1.35431	1.20512	0.830715	0.766118	0.753396		Figure.5O	shNC	shECH1-1	shECH1-2
C23:00	1.20177	0.870146	0.928084	1.07365	0.89376	0.913308	1.21422	1.01995	0.961101			8	31	37
C16:01	0.954615	1.1547	0.890687	1.52301	1.41152	1.89308	2.9255	2.13968	2.7357			9	45	56
C17:01	0.914513	1.15087	0.934618	1.12948	0.917108	1.00337	1.38773	1.00382	1.33217			7	43	44
C18:01	1.01375	1.06849	0.917756	1.35229	1.27121	1.29814	2.02792	1.35604	1.86514			5	47	43
C19:01	1.07422	1.1763	0.749479	1.33085	0.974389	0.984949	1.73373	0.991954	1.25274			6	33	58
C23:01	0.972827	0.965109	1.06206	1.11747	1.30816	1.05322	0.821642	0.787649	0.846049			4	29	39
C18:02	0.934252	1.07257	0.993174	2.24671	1.96635	1.91627	3.40368	2.22649	2.95884
C20:02	0.919565	1.13075	0.94969	3.15057	2.41761	2.88279	3.89395	3.07828	2.54635
C18:03	1.00877	0.979551	1.01168	0.502743	0.344	0.602668	1.55514	1.47454	1.56635
C20:03	1.04277	1.00743	0.949801	1.99266	0.893249	1.45519	1.9769	1.23016	2.60085
C20:04	0.927306	1.12192	0.950771	1.60135	1.35955	1.69369	1.9048	1.393	1.47732
C22:04	0.928128	1.10213	0.969745	0.908342	0.608436	0.719618	0.983835	0.902496	0.491161
C20:05	0.893804	1.05785	1.04834	1.78274	1.38244	1.60838	1.09434	1.07074	1.21229
C22:05	0.634588	1.1268	1.23861	1.37562	1.53539	1.30285	1.1123	1.43889	1.19659
C22:06	1.09246	1.20566	0.701886	2.13173	1.54787	2.22928	2.19571	1.09719	1.26735

## Sheet: Figure.S5
Figure.S5B	shNC	shECH1-1	shECH1-2		shNC	shECH1-1	shECH1-2
GBM0709	1.00902	0.030007	0.236268	GBM0108	1.04283	0.031729	0.0867832
	0.984061	0.028986	0.236093		0.954709	0.0336784	0.0955135
	1.00711	0.034572	0.246065		1.00442	0.0336645	0.0838139
Figure.S5C		shNC				shNC + ETO				shECH1				shECH1 + ETO
	1.31	21.7691	19.9642	23.8334	24.2901	9.34307	10.3484	10.9868	11.871	11.8606	14.7834	15.2447	14.6428	8.74708	11.0255	9.4651	9.30067
	7.76	21.5362	19.76	23.5986	24.0904	8.95104	10.0566	10.66	11.4349	11.6132	14.5317	14.9895	14.2329	8.31828	10.7109	9.15782	8.97739
	14.22	21.6805	19.9473	23.8851	24.3477	8.99074	10.102	10.6644	11.5019	11.604	14.5182	15.0194	14.2424	8.45502	10.9565	9.21079	9.1096
	20.76	13.4713	12.6279	14.7642	15.4498	5.89256	6.64125	7.18502	7.65366	7.31955	9.63998	9.71492	9.35628	5.26884	7.30558	6.27347	6.04284
	27.21	13.6119	12.8082	14.9694	15.5468	5.97058	6.68856	7.11186	7.73089	7.40805	9.45082	9.97322	9.44663	5.44499	7.40745	6.33632	6.37051
	33.66	13.741	13.0004	15.1755	15.7251	6.21331	6.83639	7.31345	7.61091	7.63835	9.78525	10.069	9.70535	5.51529	7.68448	6.26081	6.46325
	40.2	26.0861	24.2881	29.2794	29.7308	9.64948	10.4059	10.4258	13.6306	12.7618	17.2253	14.8583	17.1883	7.59208	11.1003	9.47958	8.99274
	46.66	25.4173	24.1059	28.098	29.4704	9.59667	10.8136	10.734	12.5678	12.7592	16.234	6.7867	15.4208	8.06594	10.842	8.98246	8.84866
	53.11	25.2637	23.685	28.3592	29.435	9.61491	10.8066	10.7624	12.3755	12.6301	15.7319	6.87607	15.3478	8.13697	10.6123	8.57218	8.69599
	59.65	16.1537	15.0587	17.6942	17.9446	4.7778	5.21781	5.67123	5.82028	4.89825	6.74803	6.78893	6.93793	3.77747	5.59649	4.73438	4.73237
	66.11	15.8417	15.055	17.6867	18.2966	4.43304	5.08114	5.45568	5.56244	4.96535	6.73474	6.56727	6.93559	3.65594	5.56112	4.78321	4.61525
	72.57	15.8498	14.961	17.6972	18.0928	4.27748	5.02032	5.40883	5.418	4.89989	6.84663	6.7097	6.85189	3.65271	5.46036	4.54007	4.73597
Figure.S5D	shNC	shNC + ETO	shECH1	shECH1 + ETO		Figure.S5D	shNC	shNC + ETO	shECH1	shECH1 + ETO		Figure.S5E	shNC	shNC + ETO	shECH1	shECH1 + ETO
Basal respiration	21.662	9.09495	11.6926	8.50679		Maximal respiration	25.589	9.62035	12.717	7.93166		ATP production	8.0539	3.06946	4.2373	3.09709
	19.8905	10.169	14.6111	10.8976			24.0263	10.6754	16.3971	10.8515			7.07831	3.44696	4.98577	3.43178
	23.7724	10.7704	15.0845	9.27791			28.5788	10.6407	9.50703	9.01141			8.80269	3.56699	5.16548	2.98771
	24.2427	11.6026	14.3727	9.12922			29.5454	12.858	15.9856	8.84579			8.66882	3.93746	4.86998	2.83702
Figure.S5F	shNC				shNC+LA				shECH1				shECH1 + LA
	1.31	22.1649	16.705	20.4969	14.5984	27.8133	25.7577	25.5122	24.1114	13.6186	15.316	12.9634	13.966	15.9326	15.9701	15.7591	15.189
	7.76	20.4463	15.8734	18.9815	14.1067	25.8829	24.4235	24.1969	23.2605	12.9345	14.2987	12.4045	13.2126	14.5815	14.9019	14.3373	14.2945
	14.22	19.8967	15.4532	18.4743	13.76	25.3291	23.9063	23.8014	22.954	12.6883	14.08	12.0175	12.9286	13.977	14.5747	13.8407	13.976
	20.76	13.2091	10.101	12.0267	8.5602	16.7599	15.7579	15.8342	15.2455	9.10657	10.8769	9.1977	9.72706	10.44	10.7927	10.3378	9.57551
	27.21	13.0466	10.0561	12.0466	8.52515	16.9726	15.8574	15.9781	15.2386	9.25371	10.9135	9.1302	9.76581	10.2821	10.5951	10.1999	9.49473
	33.66	12.9636	9.90686	11.8017	8.53198	16.9488	15.7897	15.797	15.2106	9.04363	10.6579	9.09176	9.59776	10.1117	10.5007	10.1881	9.24429
	40.2	25.0765	19.8423	24.5587	18.5242	32.8564	31.5212	31.0097	29.6907	13.306	15.157	12.5775	13.6802	14.2127	16.3446	15.5745	17.5572
	46.66	24.6634	19.5039	24.3356	18.036	32.5562	31.0583	30.644	29.5915	14.1112	15.96	13.3411	14.4708	14.9899	17.155	16.523	18.5855
	53.11	24.573	19.4082	24.1721	18.0323	32.9974	31.0458	30.707	29.4626	14.5973	16.4559	13.6971	14.9167	15.5789	17.7549	16.96	18.9266
	59.65	7.59673	6.02902	6.90176	5.27455	9.70911	9.33208	9.08767	8.64133	8.00925	9.62567	7.74975	8.46156	7.65591	8.16421	8.17226	7.21614
	66.11	7.541	5.97949	7.02191	5.11555	9.78664	9.52406	9.20036	8.89763	7.80468	9.41658	7.65471	8.29199	7.62082	8.32661	8.13115	7.18422
	72.57	7.58622	6.09612	6.99605	5.09535	9.88134	9.54209	9.19009	8.96552	7.73559	9.56926	7.74332	8.34939	7.69971	8.26221	8.13137	7.25
Figure.S5G	shNC	shNC+LA	shECH1	shECH1+LA		Figure.S5G	shNC	shNC+LA	shECH1	shECH1+LA		Figure.S5H	shNC	shNC+LA	shECH1	shECH1+LA
Basal respiration	20.836	26.3417	13.0805	14.8303		Maximal respiration	24.771	32.8033	14.0048	14.9272		ATP production	7.76289	9.44797	3.94583	4.55242
	16.0105	24.6958	14.5649	15.1489			19.5848	31.2084	15.8576	17.0848			5.98923	8.89414	3.74881	4.51939
	19.3176	24.5035	12.4618	14.6457			24.3555	30.7869	13.2052	16.3525			7.35925	8.63373	3.32194	4.40377
	14.155	23.442	13.3691	14.4865			18.1975	29.5816	14.3559	18.3564			5.61591	8.21042	3.67219	5.04833
Figure.S5I	shNC	shECH1-1	shECH1-2
Acetyl-CoA level	1.04436	0.210976	0.123526
	0.998046	0.190311	0.142804
	0.95759	0.284541	0.133522
Figure.S5L	shNC			shECH1-1			shECH1-2
SFA	1.11862	0.91155	0.969828	1.10036	1.61914	1.45528	1.53123	2.31462	2.00717
MUFA	1.17196	0.941033	0.887006	3.08814	3.68757	3.24842	3.81177	5.05721	4.56418
PUFA	1.07735	0.96904	0.953606	5.19883	5.50839	5.13366	6.70065	8.38682	8.4873
Figure.S5M	shNC	shECH1-1	shECH1-2		Figure.S5N	shNC	shECH1-1	shECH1-2
	1.01023	1.38806	2.4278			5	33	58
	0.963703	1.46628	2.5492			3	45	67
	1.02607	1.73287	2.67058			7	44	49
						3	48	66
						2	39	62
						6	50	57

## Sheet: Figure.6
Figure.6A	shNC	shECH1-1	shECH1-2
	1.00489	3.87599	3.59915
	0.990225	3.80899	3.5835
	1.00489	3.87599	3.84236
Figure.6B	shNC	shECH1-1	shECH1-2
	0.967866	2.60775	2.71359
	0.967866	2.45407	2.61876
	1.06427	2.39329	2.62417
Figure.6C	shNC	shECH1-1	shECH1-2
	7.98283	4.40296	3.24146
	8.95862	4.31236	3.28691
	9.24381	4.2068	3.20511
Figure.6D	shNC						shECH1-1						shECH1-2
GBM0709	5	10	7	8	9	8	55	43	36	37	45	46	53	68	59	48	55	57
GBM0108	15	17	20	23	11	17	49	53	58	63	58	60	66	59	49	53	66	62
Figure.6E	shNC	shECH1-1	shECH1-2
	11	80	85
	8	75	73
	13	65	59
	12	67	66
	13	69	69
	9	75	70
Figure.6F	shNC	shECH1-1	shECH1-1+GSH-EE			shNC	shECH1-1	shECH1-1+GSH-EE
GBM0709	10	71	30		GBM0108	20	81	26
	11	73	26			14	83	27
	12	75	22			15	85	32
	16	68	23			21	78	33
	8	76	25			16	77	35
	7	65	27			17	86	24
Figure.6G		shNC				shECH1-1				shECH1-1+GSH-EE
GBM0709	1	1.492	0.913	0.827	0.768	0.915	1.001	1.112	0.972	1.046	1.14	0.9	0.915
	3	1.992	2.235	1.928	1.98	1.411	1.215	1.211	1.2	1.327	1.376	1.347	1.382
	5	3.236	2.887	2.804	2.587	1.399	1.321	1.306	1.586	1.785	1.94	1.94	2.139
	7	4.256	3.938	3.649	3.485	2.259	1.923	1.916	1.944	2.837	2.671	3.144	3.454
		shNC				shECH1-1				shECH1-1+GSH-EE
GBM0108	1	1.004	0.985	1.011	1	1.036	0.984	0.968	1.012	1.008	0.942	1.031	1.019
	3	1.425	1.92	1.993	2.08	1.179	1.191	1.482	1.115	1.835	1.704	1.812	1.342
	5	3.004	3.24	3.124	3.684	1.259	1.147	1.207	1.71	2.831	2.862	2.981	2.95
	7	4.664	4.1275	4.222	4.058	1.586	1.557	1.569	2.348	3.523	3.769	3.077	3.631
Figure.6H		shNC					shECH1-1					shECH1-2
	GBM0709	46.0767	34.4067	24.3735	39.3746	30.5363	5.29254	7.15812	11.4537	9.97142	9.49023	4.24115	3.41648	5.31086	2.23839	4.0715
	GBM0108	36.9897	26.1653	31.781	21.2057	18.8831	7.60265	3.75316	6.28318	7.84141	9.65097	7.60265	3.75316	6.28318	7.84141	9.65097
Figure.6I	GBM0709		shNC	shECH1-1	shECH1-2	GBM0108		shNC	shECH1-1	shECH1-2
		32	1				19	1
		25	1				25	1
		24	1				23	1
		26	1				27	1
		28	1				28	1
		31		1			28		1
		33		1			35		1
		61		1			44		1
		44		1			50		1
		38		1			39		1
		33			1		44			1
		45			1		43			1
		31			1		38			1
		48			1		40			1
		61			1		49			1

## Sheet: Figure.S6
Figure.S6A	shNC	shECH1-1	shECH1-2
	1.03893	3.42171	3.3113
	0.95749	3.14677	3.29723
	1.00358	3.09235	3.13302
Figure.S6B	shNC	shECH1-1	shECH1-2
	1.0999	1.72441	1.51095
	0.942041	1.69933	1.50657
	0.958054	1.71942	1.49766
Figure.S6C	shNC	shECH1-1	shECH1-2
	7.33793	2.57193	2.39013
	8.55559	2.83318	2.51372
	8.98703	2.84646	2.38375
Figure.S6E	shNC	shECH1-1	shECH1-1+GSH			shNC	shECH1-1	shECH1-1+GSH
GBM0709	308	55	195		GBM0108	285	42	188
	317	58	181			302	38	192
	320	62	192			312	36	185

## Sheet: Figure.7
Figure.7A	Ctrl			oeTRAF3			oeTRAF3+ECH1-WT			oeTRAF3+ECH1-K214R
SFA	1.00183	0.987687	1.01048	0.827187	0.81581	0.824495	0.790152	0.811502	0.74288	0.971824	1.01407	1.02073
MUFA	0.998613	0.997568	1.00382	0.898023	0.893705	0.886845	0.96919	0.94219	0.900442	1.15669	1.12764	1.12143
PUFA	0.993978	1.01778	0.988245	1.15808	1.18984	1.1799	1.12479	1.12204	1.1544	0.814097	0.792634	0.789103
Figure.7C		Ctrl			oeTRAF3			oeTRAF3+ECH1-WT			oeTRAF3+ECH1-K214R
SFA	SFA	1.09408	1.07939	0.826533	1.2596	1.21126	1.11558	0.575248	0.581992	0.656936	1.21601	1.1976	0.844818
MUFA	MUFA	1.09654	0.892567	1.0109	1.9944	1.8037	1.78251	1.62772	1.36435	1.32425	1.16193	1.07567	1.24288
PUFA	PUFA	1.11916	0.8603	1.02054	2.95361	2.80965	2.77068	2.76623	2.33086	2.2736	1.07707	1.15156	1.37434
Figure.7D		Ctrl				oeTRAF3				oeTRAF3+ECH1-WT				oeTRAF3+ECH1-K214R
	1.31	23.9765	28.9	26.5276	28.9792	17.6165	17.861	19.6502	19.5446	19.2774	20.7609	20.4847	18.6759	22.4078	22.0789	27.0335	26.6349
	7.76	23.2383	26.9102	24.6206	26.6156	15.9486	16.4794	17.7573	17.776	17.7984	18.7831	18.8422	17.9019	21.2661	21.6243	25.5829	25.4437
	14.22	23.4053	26.7399	24.4422	26.349	15.7049	16.1713	17.412	17.4507	17.4817	18.398	18.6038	17.7742	21.6237	21.6763	25.4511	25.3473
	20.76	12.3101	15.4078	14.013	14.9996	11.7828	11.9565	13.0015	13.1897	12.8814	13.9076	13.8779	12.4256	11.8835	12.3233	15.0694	15.5987
	27.21	12.3795	15.3074	14.3411	15.0245	11.8419	11.9835	13.0328	13.2447	13.0207	13.875	13.9565	12.7272	11.9423	12.4096	15.0286	15.6
	33.66	12.2953	15.1564	14.1852	14.9431	11.6621	11.9138	12.845	13.1168	12.8927	13.6988	13.8061	12.5949	11.9189	12.4172	14.8856	15.4883
	40.2	38.2535	43.0675	37.0435	42.3098	17.9049	18.1073	20.2288	20.1319	20.3755	21.4207	21.9445	21.4287	35.6747	34.2166	36.0802	38.1439
	46.66	37.0384	41.732	34.9437	40.7945	17.5678	17.8491	20.0768	19.9007	20.1649	21.1628	21.8469	21.5512	35.6721	33.8096	37.1497	37.7632
	53.11	37.8666	41.6591	35.5541	40.4224	17.478	17.8725	19.8898	19.6462	19.9211	20.8621	21.602	21.2735	36.3321	33.6291	36.779	37.383
	59.65	9.73946	11.7542	11.4072	11.4831	9.7898	9.79686	10.6887	11.106	10.711	11.5063	11.6001	10.5181	9.6087	9.49614	11.4468	12.6707
	66.11	10.1477	12.3052	11.1553	11.8199	9.87627	9.87803	10.6972	11.1446	10.8247	11.4339	11.5622	10.7989	9.88065	9.9175	11.7318	13.035
	72.57	9.994	12.1082	11.0867	11.6724	9.68907	9.77182	10.458	10.942	10.632	11.1977	11.4446	10.7087	9.67397	9.94006	11.4976	12.8018
Figure.7E	Ctrl	oeTRAF3	oeTRAF3+ECH1-WT	oeTRAF3+ECH1-K214R		Figure.7E	Ctrl	oeTRAF3	oeTRAF3+ECH1-WT	oeTRAF3+ECH1-K214R		Figure.7F	Ctrl	oeTRAF3	oeTRAF3+ECH1-WT	oeTRAF3+ECH1-K214R
Basal respiration	23.5401	16.4233	18.1859	21.7659		Maximal respiration	37.7195	17.6503	20.1538	35.893		ATP production	11.2118	4.66104	5.25427	9.851
	27.5167	16.8373	19.314	21.7932			42.1529	17.943	21.1485	33.8851			12.2262	4.88599	5.48687	9.40981
	25.1968	18.2732	19.3102	26.0225			35.8471	20.0651	21.7978	36.6696			11.017	5.31342	5.43004	11.028
	27.3146	18.2571	18.1173	25.8087			41.1756	19.8929	21.4178	37.7634			12.3255	5.07341	5.53474	10.2463
Figure.7G	Ctrl	oeTRAF3	oeTRAF3+ECH1-WT	oeTRAF3+ECH1-K214R
Acetyl-CoA level	1.02298	0.314848	0.537408	0.834631
	0.951287	0.40179	0.423986	0.785591
	1.02574	0.372247	0.417684	0.839347
Figure.7H	Ctrl	oeTRAF3	oeTRAF3+ECH1-WT	oeTRAF3+ECH1-K214R
	1.03927	3.03795	2.26145	1.6105
	0.995769	3.66422	3.02474	1.47033
	0.964966	2.99848	3.13208	1.50973
Figure.7I	Ctrl	oeTRAF3	oeTRAF3+ECH1-WT	oeTRAF3+ECH1-K214R
	1.19531	3.12173	2.93504	1.02556
	1.01961	3.09437	2.98716	1.27832
	0.785085	3.06719	2.80029	1.30475
Figure.7J	Ctrl	oeTRAF3	oeTRAF3+ECH1-WT	oeTRAF3+ECH1-K214R
	1.0492	0.42198	0.528138	0.859272
	1.00719	0.444678	0.536608	0.890815
	0.943614	0.431155	0.465705	0.703319
Figure.7K	Ctrl	oeTRAF3	oeTRAF3+ECH1-WT	oeTRAF3+ECH1-K214R
	0.9	2.29299	2.17077	1.24463
	1	2.20171	2.17076	1.14888
	1.1	2.04444	1.98941	1.34037
Figure.7L		Ctrl			oeTRAF3			oeTRAF3+ECH1-WT			oeTRAF3+ECH1-K214R
GBM0709	1	0.911	0.975	1.098	0.97	1.001	1.059	1.121	0.845	0.872	0.908	0.911	1.199
	3	2.12	2.217	1.785	1.251	1.407	1.419	1.318	1.25	1.243	1.541	1.665	1.456
	5	2.722	2.814	2.261	1.803	1.448	1.707	1.907	1.91	1.509	2.6	2.563	2.408
	7	4.288	4.261	3.531	2.096	2.014	2.45	2.598	2.498	2.182	3.583	3.51	3.315
		Ctrl			oeTRAF3			oeTRAF3+ECH1-WT			oeTRAF3+ECH1-K214R
GBM0108	1	0.945	1.096	0.996	1.028	0.948	1.006	1.016	1.008	0.996	1.129	0.937	1.019
	3	1.456	1.298	1.523	1.155	1.116	1.235	1.367	1.29	1.224	1.499	1.357	1.443
	5	2.213	1.987	1.509	1.472	1.494	1.455	1.58	1.551	1.441	1.736	1.712	1.247
	7	3.72	3.778	3.296	1.664	1.355	1.235	1.547	1.584	1.735	2.687	2.621	2.745
Figure.7N	Ctrl	oeTRAF3	oeTRAF3+ECH1-WT	oeTRAF3+ECH1-K214R
		3.783	4.91973	31.2149
	37.2739	8.86348	15.5509	28.8634
	44.4012	4.24115	12.315	40.2124
	39.0233	9.34938	15.4121	25.0149
	56.5047	6.58897	10.1447	27.5806
Figure.7O	Ctrl	oeTRAF3	oeTRAF3+ECH1-WT	oeTRAF3+ECH1-K214R
20	1
25	1
25	1
20	1
19	1
38			1
37			1
38			1
40			1
42			1
27				1
22				1
25				1
27				1
25				1
42		1
40		1
40		1
45		1
42		1

## Sheet: Figure.S7
Figure.S7A		Ctrl				oeTRAF3				oeTRAF3+ECH1-WT				oeTRAF3+ECH1-K214R
	1.31	21.01	19.9634	18.6712	16.588	10.2834	10.1587	9.98052	11.6372	10.4322	14.1253	13.0117	10.7796	16.8818	18.2927	19.5462	19.8422
	7.76	18.8336	18.0907	17.1651	15.5764	9.67768	9.6371	9.40806	10.9135	9.38048	13.4699	12.358	10.3343	15.2744	16.3929	17.7485	18.1209
	14.22	18.1933	17.6471	16.7156	15.3459	9.31046	9.56491	9.27169	10.6958	9.08159	13.2685	12.2903	10.1806	15.0144	15.8515	17.2203	17.574
	20.76	12.0859	11.9361	11.1395	10.1689	6.51172	6.93036	6.3723	7.51669	5.71237	9.16871	8.52256	6.85003	10.2676	10.6293	11.7034	11.9062
	27.21	12.1601	11.807	11.0747	10.2691	6.44017	6.9311	6.51787	7.46812	5.72442	9.18834	8.42175	6.93731	10.2081	10.7019	11.6778	11.8753
	33.66	12.0358	11.7129	11.004	10.2431	6.35036	6.82304	6.30534	7.31275	5.59558	9.02971	8.34607	6.77374	10.1079	10.5248	11.4817	11.7644
	40.2	26.0911	25.4391	19.7983	22.1547	12.0394	13.0071	12.9483	14.6096	11.7783	18.1293	15.7032	13.8505	20.4123	21.8927	24.1446	25.6111
	46.66	25.31	24.4233	19.8176	21.4812	12.1043	13.0876	12.9464	14.2391	12.2019	17.6654	15.3314	13.7224	19.6785	21.176	22.9783	25.0829
	53.11	24.957	24.259	21.1938	21.627	12.2714	13.1583	12.8837	14.2976	12.2624	17.4901	15.5397	13.445	19.4441	20.7155	22.2157	24.9961
	59.65	9.96439	9.71598	8.60412	8.61676	5.21118	5.59995	5.14703	6.01353	4.60202	7.35225	6.40112	5.27674	8.31937	8.97841	9.40858	9.52918
	66.11	9.98827	9.8337	9.10774	8.89237	5.36418	5.82008	5.52466	6.24698	4.50345	7.32603	6.70266	5.40766	8.44805	8.96955	9.5793	9.80907
	72.57	9.94098	9.62001	8.77909	8.77939	5.31557	5.7758	5.39777	6.03982	4.53216	7.33989	6.70616	5.34545	8.38739	8.78816	9.45404	9.67502
Figure.S7B	Ctrl	oeTRAF3	oeTRAF3+ECH1-WT	oeTRAF3+ECH1-K214R		Figure.SB	Ctrl	oeTRAF3	oeTRAF3+ECH1-WT	oeTRAF3+ECH1-K214R		Figure.S7C	Ctrl	oeTRAF3	oeTRAF3+ECH1-WT	oeTRAF3+ECH1-K214R
Basal respiration	19.3456	9.75717	9.63143	15.7235		Maximal respiration	37.7195	17.6503	20.1538	32.63		ATP production	7.25172	3.32308	3.95397	5.52901
	18.5671	9.7869	13.6212	16.8457			42.1529	17.943	21.1485	30.8046			6.74838	2.89206	4.49231	6.22706
	17.5173	9.55342	12.5533	18.1716			35.8471	20.0651	21.7978	33.336			6.44455	3.15492	4.12321	6.55068
	15.8368	11.0822	10.4315	18.5124			41.1756	19.8929	21.4178	34.3304			5.60976	3.64967	3.57781	6.66376
Figure.S7E		Ctrl				oeTRAF3				oeTRAF3+oeMAP3K14
	1.31	20.6457	25.5402	18.9573	23.3738	10.7899	14.9548	10.0739	11.9395	14.424	12.3059	10.7535	7.40027
	7.76	16.7458	23.1478	18.0501	21.9128	10.5859	14.6084	10.0963	11.7635	13.1552	11.4008	9.66911	7.03053
	14.22	18.9784	22.3365	17.8819	21.5528	10.2864	14.6032	9.80229	11.5639	12.6038	11.0839	9.48737	6.9395
	20.76	12.0874	14.7273	11.5278	13.9341	6.89265	9.81438	6.64285	7.78329	8.07965	7.22095	5.70234	4.35296
	27.21	11.9718	14.9346	11.2466	13.8458	6.69392	9.47419	6.48457	7.55089	7.82827	7.07341	5.57043	4.27346
	33.66	11.876	14.4527	11.2706	13.6389	6.55393	9.33439	6.23018	7.37283	7.64087	6.90387	5.38786	4.00132
	40.2	32.44	29.4428	32.3494	30.0167	12.3461	16.9179	21.78	17.0147	15.4782	12.9125	12.3747	8.17697
	46.66	32.0736	28.856	30.0387	29.5401	11.9435	18.2451	21.1561	17.1149	14.9639	12.6111	11.6781	8.16297
	53.11	32.052	28.5414	31.6014	29.3863	11.4578	17.24	19.9249	16.2076	14.5991	12.4142	11.4461	8.17971
	59.65	9.3471	9.48133	9.57417	9.12116	4.55947	6.86845	4.84187	5.42326	4.66415	4.23318	3.35106	2.71937
	66.11	9.13904	9.2547	9.22958	8.88758	4.24282	6.65388	4.83385	5.24352	4.3658	4.09589	3.11273	2.40689
	72.57	9.07352	9.18073	9.06742	8.7761	4.45988	6.7232	4.48607	5.22305	4.37908	3.99273	3.18176	2.46959
Figure.S7F	Ctrl	oeTRAF3	oeTRAF3+oeMAP3K14		Figure.S7F	Ctrl	oeTRAF3	oeTRAF3+oeMAP3K14		Figure.S7G	Ctrl	oeTRAF3	oeTRAF3+oeMAP3K14
Basal respiration	9.60343	6.13331	8.92468		Maximal respiration	23.002	7.49509	10.5441		ATP production	6.8116	3.84054	5.54475
	14.3692	7.97364	7.48958			19.6411	10.7192	8.53868			8.96997	5.18117	4.53077
	9.00604	5.27024	6.75481			22.0395	16.2331	8.61782			6.9481	3.53831	4.41645
	13.3515	6.45907	4.59148			20.7194	11.4824	5.64126			8.47353	4.18667	2.91419
Figure.S7H	Ctrl	oeTRAF3	oeTRAF3+ECH1-WT	oeTRAF3+ECH1-K214R
Acetyl-CoA level	0.888958	0.383947	0.476283	0.814279
	1.08753	0.389512	0.465207	0.759778
	1.02351	0.367254	0.498436	0.744129
Figure.S7I	Ctrl	oeTRAF3	oeTRAF3+ECH1-WT	oeTRAF3+ECH1-K214R
	1.29564	14.8737	15.3301	4.4885
	0.875954	16.1455	13.1808	4.30435
	0.828411	17.3009	14.0621	4.04227
Figure.S7J	Ctrl	oeTRAF3	oeTRAF3+ECH1-WT	oeTRAF3+ECH1-K214R
	1.12805	1.66348	1.56395	1.2733
	0.972214	1.65863	1.58248	1.33064
	0.899735	1.47912	1.62482	1.08336
Figure.S7K	Ctrl	oeTRAF3	oeTRAF3+ECH1-WT	oeTRAF3+ECH1-K214R
	1.0492	0.42198	0.40506	0.859272
	1.00719	0.444678	0.442192	0.890815
	0.943614	0.431155	0.490136	0.703319
Figure.S7L	Ctrl	oeTRAF3	oeTRAF3+ECH1-WT	oeTRAF3+ECH1-K214R
	0.954545	1.97517	1.92213	0.928996
	1.09091	2.12711	1.74739	1.06171
	0.954545	1.82324	1.74739	1.19442
Figure.S7M	Ctrl	oeTRAF3	oeTRAF3+ECH1-WT	oeTRAF3+ECH1-K214R
GBM0709	338	48	98	227
	342	49	71	232
	329	62	82	243
	Ctrl	oeTRAF3	oeTRAF3+ECH1-WT	oeTRAF3+ECH1-K214R
GBM0108	286	43	92	201
	293	57	75	193
	302	66	96	216

[truncated: 2 more sheets: Figure.8, Figure.S8]
